# Supplementary material for: Crystal structure of tetra­ethyl­ammonium chloride 3,4,5,6-tetra­fluoro-1,2-di­iodo­benzene
Source: Acta Crystallogr E Crystallogr Commun. 2015 Apr 18;71(Pt 5):o319–20. doi: 10.1107/S205698901500732X (PMC4420113; doi:10.1107/S205698901500732X)
Supplement: Supplementary file 1 [file e-71-0o319-sup1.cif]

##############################################################################
#                                                                            #
# This CIF contains the data in a paper accepted for publication in          #
# Acta Crystallographica Section E. It conforms to the requirements of       #
# Notes for Authors for Acta Crystallographica Section E, and has been       #
# peer reviewed under the auspices of the IUCr Commission on Journals.       #
#                                                                            #
# Full details of the Crystallographic Information File format               #
# are given in the paper "The Crystallographic Information File (CIF):       #
# a New Standard Archive File for Crystallography" by S. R. Hall, F. H.      #
# Allen and I. D. Brown [Acta Cryst. (1991), A47, 655-685].                  #
#                                                                            #
# The current version of the core CIF dictionary is obtainable from          #
# ftp://ftp.iucr.org/pub/cif_core.dic.                                       #
#                                                                            #
# Software is freely available for graphical display of the structure(s)     #
# in this CIF. For information consult the CIF software page                 #
# http://www.iucr.org/resources/cif/software.                                #
#                                                                            #
# This file may be used for bona fide research purposes within the           #
# scientific community so long as proper attribution is given to the journal # 
# article from which it was obtained.                                        #
#                                                                            #
##############################################################################
data_I
_database_code_depnum_ccdc_archive 'CCDC 1059313'
_audit_creation_method     SHELXL-2013
_journal_date_recd_electronic     2015-03-12
_journal_date_accepted     2015-04-13
_journal_name_full     'Acta Crystallographica, Section E'
_journal_year     2015
_journal_volume     71
_journal_issue      5
_journal_page_first     o319
_journal_page_last     o320
_journal_paper_category     HO
_journal_paper_doi     10.1107/S205698901500732X
_journal_coeditor_code     GW2151
_publ_contact_author_name
;
David L. Bryce
;
_publ_contact_author_address
;
Department of Chemistry, University of Ottawa, Ottawa, Ontario
Canada K1N 6N5
;
_publ_contact_author_email
;
dbryce@uottawa.ca
;
_publ_contact_author_fax
;
613-562-5170
;
_publ_contact_author_phone
;
613-562-5800 ext 2018
;
_publ_section_title
;
Crystal structure of tetraethylammonium chloride
3,4,5,6-tetrafluoro-1,2-diiodobenzene
;
loop_
    _publ_author_name
    _publ_author_footnote
    _publ_author_address
    'Viger-Gravel, Jasmine' .
;
Department of Chemistry
University of Ottawa
D'Iorio Hall
10 Marie Curie Private
Ottawa, Ontario
Canada K1N 6N5
;
    'Korobkov, Ilia' .
;
Department of Chemistry
University of Ottawa
D'Iorio Hall
10 Marie Curie Private
Ottawa, Ontario
Canada K1N 6N5
;
    'Bryce, David L.' .
;
Department of Chemistry
University of Ottawa
D'Iorio Hall
10 Marie Curie Private
Ottawa, Ontario
Canada K1N 6N5
;
_publ_section_synopsis
;
A novel halogen bonding compound of the form
[(Et~4~NCl)(<i>o</i>-C~6~F~4~I~2~)] is reported. This compound has a distinct
halogen-bonded environment surrounding the halogen-bond acceptor (chloride
ion), where the halogen-bond donors (<i>i.e.</i>, covalently bonded iodines)
form a distorted square-pyramidal geometry. Short fluorine--fluorine contacts
are noted. Also, the compound forms a polymeric network in one dimension.
;
_chemical_name_systematic
;
3,4,5,6-Tetrafluoro-1,2-diiodobenzene--tetraethyl ammonium chloride (2/1)
;
_chemical_name_common     ?
_chemical_formula_moiety     'C8 H20 N +, Cl -, 2(C6 F4 I2)'
_chemical_formula_sum     'C20 H20 Cl F8 I4 N'
_chemical_formula_iupac     'C8 H20 N +, Cl -, 2C6 F4 I2'
_chemical_formula_weight     969.42
_chemical_melting_point     ?
_shelx_space_group_comment
;
The symmetry employed for this shelxl refinement is uniquely defined
by the following loop, which should always be used as a source of
symmetry information in preference to the above space-group names.
They are only intended as comments.
;
_space_group_crystal_system     monoclinic
_space_group_name_H-M_alt     'C 2/c'
_space_group_name_Hall     '-C 2yc'
loop_
    _space_group_symop_operation_xyz
    'x, y, z'
    '-x, y, -z+1/2'
    'x+1/2, y+1/2, z'
    '-x+1/2, y+1/2, -z+1/2'
    '-x, -y, -z'
    'x, -y, z-1/2'
    '-x+1/2, -y+1/2, -z'
    'x+1/2, -y+1/2, z-1/2'
_cell_length_a     7.8930(6)
_cell_length_b     16.8088(13)
_cell_length_c     20.9962(16)
_cell_angle_alpha     90
_cell_angle_beta     97.803(3)
_cell_angle_gamma     90
_cell_volume     2759.8(4)
_cell_formula_units_Z     4
_cell_measurement_reflns_used     9886
_cell_measurement_theta_min     2.42
_cell_measurement_theta_max     28.34
_cell_measurement_temperature     200(2)
_cell_special_details     ?
_exptl_crystal_description     plate
_exptl_crystal_colour     colourless
_exptl_crystal_size_max     0.230
_exptl_crystal_size_mid     0.180
_exptl_crystal_size_min     0.080
_exptl_crystal_density_diffrn     2.333
_exptl_crystal_density_meas     ?
_exptl_crystal_density_method     ?
_exptl_crystal_F_000     1792
_exptl_absorpt_coefficient_mu     4.677
_exptl_absorpt_correction_type     multi-scan
_exptl_absorpt_process_details
;
(SADABS; Bruker, 2009)
;
_shelx_estimated_absorpt_T_min     0.413
_shelx_estimated_absorpt_T_max     0.706
_exptl_absorpt_correction_T_min     0.5549
_exptl_absorpt_correction_T_max     0.7457
_exptl_special_details
;
Data collection is performed with three batch runs at phi = 0.00 \% (650
frames), at phi = 120.00 \% (650 frames), and at phi = 240.00 \% (650 frames).
Frame width = 0.30 \% in omega. Data is merged, corrected for decay (if any),
and treated with multi-scan absorption corrections (if required). All
symmetry-equivalent reflections are merged for centrosymmetric data. Friedel
pairs are not merged for noncentrosymmetric data.
;
_diffrn_ambient_temperature     200(2)
_diffrn_radiation_type     MoK\a
_diffrn_radiation_wavelength     0.71073
_diffrn_measurement_device_type     'Bruker APEXII CCD'
_diffrn_measurement_method     '\f and \w scans'
_diffrn_detector_area_resol_mean     ?
_diffrn_reflns_number     19329
_diffrn_reflns_av_R_equivalents     0.0186
_diffrn_reflns_theta_min     2.423
_diffrn_reflns_theta_max     28.342
_diffrn_reflns_theta_full     25.242
_diffrn_measured_fraction_theta_max     0.994
_diffrn_measured_fraction_theta_full     1.000
_diffrn_reflns_limit_h_min     -10
_diffrn_reflns_limit_h_max     10
_diffrn_reflns_limit_k_min     -21
_diffrn_reflns_limit_k_max     22
_diffrn_reflns_limit_l_min     -27
_diffrn_reflns_limit_l_max     27
_refine_special_details     ?
_reflns_number_total     3445
_reflns_number_gt     3260
_reflns_threshold_expression     I>2\s(I)
_refine_ls_structure_factor_coef     Fsqd
_refine_ls_matrix_type     full
_refine_ls_R_factor_all     0.0240
_refine_ls_R_factor_gt     0.0226
_refine_ls_wR_factor_gt     0.0686
_refine_ls_wR_factor_ref     0.0703
_refine_ls_goodness_of_fit_ref     1.021
_refine_ls_restrained_S_all     1.021
_refine_ls_number_reflns     3445
_refine_ls_number_parameters     155
_refine_ls_number_restraints     0
_refine_ls_number_constraints     ?
_refine_ls_hydrogen_treatment     constr
_refine_ls_weighting_scheme     calc
_refine_ls_weighting_details
              'w=1/[\s^2^(Fo^2^)+(0.0482P)^2^+4.1460P] where P=(Fo^2^+2Fc^2^)/3'
_atom_sites_solution_hydrogens     geom
_atom_sites_solution_primary     ?
_atom_sites_solution_secondary     ?
_refine_ls_shift/su_max     0.004
_refine_ls_shift/su_mean     0.000
_refine_diff_density_max     0.312
_refine_diff_density_min     -1.745
_refine_ls_extinction_method     none
_refine_ls_extinction_coef     .
loop_
    _atom_type_symbol
    _atom_type_description
    _atom_type_scat_dispersion_real
    _atom_type_scat_dispersion_imag
    _atom_type_scat_source
    'C' 'C' 0.0033 0.0016
                         'International Tables Vol C Tables 4.2.6.8 and 6.1.1.4'
    'H' 'H' 0.0000 0.0000
                         'International Tables Vol C Tables 4.2.6.8 and 6.1.1.4'
    'N' 'N' 0.0061 0.0033
                         'International Tables Vol C Tables 4.2.6.8 and 6.1.1.4'
    'F' 'F' 0.0171 0.0103
                         'International Tables Vol C Tables 4.2.6.8 and 6.1.1.4'
    'Cl' 'Cl' 0.1484 0.1585
                         'International Tables Vol C Tables 4.2.6.8 and 6.1.1.4'
    'I' 'I' -0.4742 1.8119
                         'International Tables Vol C Tables 4.2.6.8 and 6.1.1.4'
_computing_data_collection
;
APEX2 (Bruker, 2009)
;
_computing_cell_refinement
;
APEX2 and SAINT (Bruker, 2009)
;
_computing_data_reduction
;
SAINT and XPREP (Bruker, 2009)
;
_computing_structure_solution
;
SHELXS97 (Sheldrick, 2008)
;
_computing_structure_refinement
;
SHELXL2013 (Sheldrick, 2015)
;
_computing_molecular_graphics
;
SHELXTL (Sheldrick, 2008)
;
_computing_publication_material
;
SHELXTL (Sheldrick, 2008)
;
loop_
    _atom_site_type_symbol
    _atom_site_label
    _atom_site_fract_x
    _atom_site_fract_y
    _atom_site_fract_z
    _atom_site_U_iso_or_equiv
    _atom_site_adp_type
    _atom_site_calc_flag
    _atom_site_occupancy
    _atom_site_disorder_assembly
    _atom_site_disorder_group
    I I1 1.20603(2) 0.23394(2) 0.64245(2) 0.03195(7) Uani d 1 . .
    I I2 0.73344(2) 0.23667(2) 0.65441(2) 0.03262(7) Uani d 1 . .
    Cl Cl3 0.5000 0.15395(5) 0.7500 0.03270(17) Uani d 1 . .
    F F1 0.57429(19) 0.34488(13) 0.54284(9) 0.0488(4) Uani d 1 . .
    F F2 0.6984(2) 0.43431(12) 0.45505(9) 0.0548(5) Uani d 1 . .
    F F3 1.0382(2) 0.43372(12) 0.44632(9) 0.0552(5) Uani d 1 . .
    F F4 1.2508(2) 0.34428(14) 0.52645(10) 0.0551(5) Uani d 1 . .
    N N1 1.0000 0.98253(15) 0.7500 0.0303(6) Uani d 1 . .
    C C1 1.0245(3) 0.29692(14) 0.57959(11) 0.0285(4) Uani d 1 . .
    C C2 0.8494(3) 0.29779(14) 0.58425(11) 0.0281(4) Uani d 1 . .
    C C3 0.7436(3) 0.34314(17) 0.54106(12) 0.0325(5) Uani d 1 . .
    C C4 0.8050(3) 0.38943(16) 0.49509(12) 0.0363(5) Uani d 1 . .
    C C5 0.9761(3) 0.38863(16) 0.49051(13) 0.0372(5) Uani d 1 . .
    C C6 1.0838(3) 0.34232(17) 0.53238(13) 0.0347(5) Uani d 1 . .
    C C7 1.0674(4) 1.03725(15) 0.70149(13) 0.0378(5) Uani d 1 . .
    H H7A 0.9725 1.0715 0.6818 0.045 Uiso calc 1 . .
    H H7B 1.1558 1.0723 0.7247 0.045 Uiso calc 1 . .
    C C8 1.1435(5) 0.9949(2) 0.64821(18) 0.0577(9) Uani d 1 . .
    H H8A 1.1831 1.0343 0.6192 0.087 Uiso calc 1 . .
    H H8B 1.0564 0.9609 0.6241 0.087 Uiso calc 1 . .
    H H8C 1.2403 0.9621 0.6669 0.087 Uiso calc 1 . .
    C C9 0.8599(4) 0.92855(16) 0.71801(15) 0.0401(6) Uani d 1 . .
    H H9A 0.9077 0.8954 0.6858 0.048 Uiso calc 1 . .
    H H9B 0.8246 0.8922 0.7510 0.048 Uiso calc 1 . .
    C C10 0.7022(4) 0.9708(2) 0.68505(18) 0.0525(8) Uani d 1 . .
    H H10A 0.6191 0.9313 0.6658 0.079 Uiso calc 1 . .
    H H10B 0.7344 1.0058 0.6514 0.079 Uiso calc 1 . .
    H H10C 0.6511 1.0025 0.7167 0.079 Uiso calc 1 . .
loop_
    _atom_site_aniso_label
    _atom_site_aniso_U_11
    _atom_site_aniso_U_22
    _atom_site_aniso_U_33
    _atom_site_aniso_U_12
    _atom_site_aniso_U_13
    _atom_site_aniso_U_23
    I1 0.02594(10) 0.03161(11) 0.03700(11) 0.00044(5) -0.00040(7) 0.00317(6)
    I2 0.02988(10) 0.03613(12) 0.03308(11) -0.00047(6) 0.00879(7) -0.00037(6)
    Cl3 0.0309(4) 0.0339(4) 0.0335(4) 0.000 0.0050(3) 0.000
    F1 0.0244(7) 0.0691(12) 0.0524(10) 0.0085(7) 0.0034(7) 0.0081(9)
    F2 0.0482(10) 0.0664(12) 0.0472(10) 0.0187(9) -0.0025(8) 0.0198(9)
    F3 0.0542(11) 0.0637(11) 0.0490(10) -0.0016(9) 0.0122(8) 0.0254(9)
    F4 0.0261(8) 0.0771(13) 0.0631(12) -0.0022(8) 0.0100(7) 0.0259(10)
    N1 0.0397(15) 0.0185(12) 0.0328(15) 0.000 0.0047(12) 0.000
    C1 0.0250(10) 0.0298(11) 0.0297(11) -0.0006(8) 0.0001(8) -0.0006(9)
    C2 0.0260(10) 0.0312(11) 0.0270(11) -0.0016(9) 0.0033(8) -0.0041(9)
    C3 0.0246(10) 0.0398(13) 0.0325(12) 0.0029(9) 0.0014(9) -0.0021(10)
    C4 0.0347(12) 0.0411(13) 0.0309(12) 0.0066(10) -0.0030(9) 0.0037(11)
    C5 0.0383(13) 0.0404(13) 0.0330(13) -0.0019(11) 0.0053(10) 0.0081(11)
    C6 0.0257(11) 0.0416(14) 0.0370(13) -0.0016(10) 0.0047(9) 0.0038(11)
    C7 0.0503(15) 0.0278(11) 0.0364(13) 0.0003(11) 0.0104(11) 0.0044(10)
    C8 0.077(2) 0.0514(18) 0.0494(19) 0.0087(17) 0.0271(17) -0.0018(15)
    C9 0.0433(14) 0.0279(12) 0.0472(15) -0.0045(10) -0.0004(11) -0.0066(11)
    C10 0.0464(16) 0.0472(16) 0.060(2) 0.0030(14) -0.0062(14) -0.0076(15)
_geom_special_details
;
All e.s.d.'s (except the e.s.d. in the dihedral angle between two l.s. planes)
are estimated using the full covariance matrix. The cell e.s.d.'s are taken
into account individually in the estimation of e.s.d.'s in distances, angles
and torsion angles; correlations between e.s.d.'s in cell parameters are only
used when they are defined by crystal symmetry. An approximate (isotropic)
treatment of cell e.s.d.'s is used for estimating e.s.d.'s involving l.s.
planes.
;
loop_
    _geom_bond_atom_site_label_1
    _geom_bond_atom_site_label_2
    _geom_bond_site_symmetry_2
    _geom_bond_distance
    _geom_bond_publ_flag
    I1 C1 . 2.098(2) ?
    I2 C2 . 2.105(2) ?
    F1 C3 . 1.342(3) ?
    F2 C4 . 1.339(3) ?
    F3 C5 . 1.341(3) ?
    F4 C6 . 1.341(3) ?
    N1 C9 2_756 1.515(3) ?
    N1 C9 . 1.515(3) ?
    N1 C7 . 1.521(3) ?
    N1 C7 2_756 1.521(3) ?
    C1 C6 . 1.382(3) ?
    C1 C2 . 1.398(3) ?
    C2 C3 . 1.377(3) ?
    C3 C4 . 1.378(4) ?
    C4 C5 . 1.367(4) ?
    C5 C6 . 1.378(4) ?
    C7 C8 . 1.517(4) ?
    C9 C10 . 1.516(4) ?
loop_
    _geom_angle_atom_site_label_1
    _geom_angle_atom_site_label_2
    _geom_angle_atom_site_label_3
    _geom_angle_site_symmetry_1
    _geom_angle_site_symmetry_3
    _geom_angle
    _geom_angle_publ_flag
    C9 N1 C9 2_756 . 106.4(3) ?
    C9 N1 C7 2_756 . 111.01(16) ?
    C9 N1 C7 . . 111.46(16) ?
    C9 N1 C7 2_756 2_756 111.45(16) ?
    C9 N1 C7 . 2_756 111.01(16) ?
    C7 N1 C7 . 2_756 105.6(3) ?
    C6 C1 C2 . . 118.6(2) ?
    C6 C1 I1 . . 117.43(17) ?
    C2 C1 I1 . . 123.94(18) ?
    C3 C2 C1 . . 118.5(2) ?
    C3 C2 I2 . . 116.65(17) ?
    C1 C2 I2 . . 124.86(18) ?
    F1 C3 C2 . . 120.7(2) ?
    F1 C3 C4 . . 117.0(2) ?
    C2 C3 C4 . . 122.3(2) ?
    F2 C4 C5 . . 120.3(2) ?
    F2 C4 C3 . . 120.5(2) ?
    C5 C4 C3 . . 119.2(2) ?
    F3 C5 C4 . . 120.0(2) ?
    F3 C5 C6 . . 120.6(2) ?
    C4 C5 C6 . . 119.4(2) ?
    F4 C6 C5 . . 117.1(2) ?
    F4 C6 C1 . . 120.9(2) ?
    C5 C6 C1 . . 122.0(2) ?
    C8 C7 N1 . . 114.8(2) ?
    C10 C9 N1 . . 115.3(2) ?
loop_
    _geom_torsion_atom_site_label_1
    _geom_torsion_atom_site_label_2
    _geom_torsion_atom_site_label_3
    _geom_torsion_atom_site_label_4
    _geom_torsion_site_symmetry_1
    _geom_torsion_site_symmetry_2
    _geom_torsion_site_symmetry_3
    _geom_torsion_site_symmetry_4
    _geom_torsion
    _geom_torsion_publ_flag
    C6 C1 C2 C3 . . . . 0.8(4) ?
    I1 C1 C2 C3 . . . . 178.32(18) ?
    C6 C1 C2 I2 . . . . -177.65(19) ?
    I1 C1 C2 I2 . . . . -0.1(3) ?
    C1 C2 C3 F1 . . . . 178.8(2) ?
    I2 C2 C3 F1 . . . . -2.6(3) ?
    C1 C2 C3 C4 . . . . -2.2(4) ?
    I2 C2 C3 C4 . . . . 176.4(2) ?
    F1 C3 C4 F2 . . . . 0.8(4) ?
    C2 C3 C4 F2 . . . . -178.2(2) ?
    F1 C3 C4 C5 . . . . -178.8(3) ?
    C2 C3 C4 C5 . . . . 2.2(4) ?
    F2 C4 C5 F3 . . . . 0.9(4) ?
    C3 C4 C5 F3 . . . . -179.6(3) ?
    F2 C4 C5 C6 . . . . 179.7(3) ?
    C3 C4 C5 C6 . . . . -0.7(4) ?
    F3 C5 C6 F4 . . . . -0.4(4) ?
    C4 C5 C6 F4 . . . . -179.2(3) ?
    F3 C5 C6 C1 . . . . 178.2(3) ?
    C4 C5 C6 C1 . . . . -0.7(4) ?
    C2 C1 C6 F4 . . . . 179.2(2) ?
    I1 C1 C6 F4 . . . . 1.4(4) ?
    C2 C1 C6 C5 . . . . 0.6(4) ?
    I1 C1 C6 C5 . . . . -177.1(2) ?
    C9 N1 C7 C8 2_756 . . . 58.5(3) ?
    C9 N1 C7 C8 . . . . -60.0(3) ?
    C7 N1 C7 C8 2_756 . . . 179.4(3) ?
    C9 N1 C9 C10 2_756 . . . 177.6(3) ?
    C7 N1 C9 C10 . . . . -61.2(3) ?
    C7 N1 C9 C10 2_756 . . . 56.2(3) ?
_shelx_hkl_file
;
   2   0   0  728.61   16.01
  -2   0   0  746.04   17.14
   2   0   0  687.76   17.28
   4   0   0  459.95    9.93
  -4   0   0  483.61    9.31
   4   0   0  464.21    9.21
   4   0   0  455.33   11.41
  -4   0   0  506.09    9.47
   4   0   0  469.65    9.38
   4   0   0  491.13    9.46
  -6   0   0   38.73    0.84
  -6   0   0   40.49    0.85
   6   0   0   39.39    1.06
   6   0   0   38.41    0.85
   6   0   0   39.42    0.86
   6   0   0   39.45    0.91
   6   0   0   39.69    0.85
   8   0   0    0.40    0.11
  -8   0   0    0.59    0.10
   8   0   0    0.53    0.10
   8   0   0    0.51    0.12
  10   0   0    3.75    0.28
  10   0   0    3.67    0.22
  10   0   0    3.66    0.21
 -10   0   0    4.09    0.25
 -10   0   0    3.97    0.24
  10   0   0    3.40    0.24
 -10   0   0    3.65    0.21
  -1   1   0   -0.88    0.01
   1   1   0   -0.88    0.02
   3  -1   0   24.35    0.56
   3  -1   0   25.86    0.53
   3  -1   0   24.57    0.52
   3  -1   0   24.89    0.53
  -3   1   0   26.29    0.52
   3   1   0   24.60    0.52
   3   1   0   24.57    0.53
  -3   1   0   24.01    0.52
   3   1   0   25.20    0.53
   3   1   0   25.88    0.56
   5  -1   0    1.84    0.14
  -5  -1   0    2.01    0.10
   5  -1   0    2.02    0.12
   5  -1   0    1.84    0.10
  -5  -1   0    2.07    0.10
   5  -1   0    2.08    0.11
   5  -1   0    1.89    0.11
   5   1   0    1.94    0.11
  -5   1   0    1.92    0.11
   5   1   0    1.81    0.13
   5   1   0    2.07    0.12
  -5   1   0    2.07    0.10
   5   1   0    1.95    0.11
   5   1   0    2.05    0.10
  -7  -1   0    0.86    0.10
   7  -1   0    1.05    0.11
  -7  -1   0    1.06    0.13
   7  -1   0    0.83    0.15
  -7  -1   0    0.89    0.10
   7  -1   0    0.89    0.12
   7  -1   0    0.84    0.11
   7  -1   0    0.79    0.11
  -7   1   0    0.77    0.10
   7   1   0    0.84    0.14
  -7   1   0    1.00    0.10
   7   1   0    0.86    0.10
   7   1   0    0.86    0.12
   7   1   0    0.95    0.11
   7   1   0    0.70    0.10
   9  -1   0    0.09    0.08
   9  -1   0    0.05    0.08
   9  -1   0    0.08    0.09
  -9  -1   0    0.34    0.10
  -9  -1   0    0.22    0.08
  -9  -1   0    0.13    0.10
   9  -1   0    0.15    0.11
   9   1   0    0.10    0.09
  -9   1   0    0.09    0.07
   9   1   0    0.06    0.08
   9   1   0    0.24    0.08
   9   1   0    0.11    0.10
  -9   1   0    0.30    0.10
   0   2   0  692.21   15.08
  -2  -2   0  715.08   16.49
   2   2   0  698.72   15.74
  -2   2   0  696.02   17.12
  -2   2   0  721.57   16.60
   2   2   0  708.10   17.68
   4  -2   0  292.48    5.85
   4  -2   0  281.29    7.11
   4  -2   0  286.56    5.73
   4  -2   0  299.38    5.91
  -4  -2   0  289.43    5.69
   4  -2   0  289.47    6.25
  -4   2   0  281.18    5.67
  -4   2   0  306.05    5.90
   4   2   0  287.26    5.70
   4   2   0  287.11    6.94
   4   2   0  298.16    5.92
   4   2   0  295.58    5.83
  -6  -2   0   48.92    1.06
  -6  -2   0   49.92    1.06
   6  -2   0   50.73    1.06
  -6  -2   0   50.22    1.04
   6  -2   0   49.85    1.14
   6  -2   0   50.44    1.06
   6  -2   0   50.32    1.07
   6  -2   0   49.79    1.32
   6   2   0   49.21    1.06
  -6   2   0   51.23    1.05
   6   2   0   50.03    1.12
   6   2   0   50.02    1.04
   6   2   0   48.76    1.29
   6   2   0   51.34    1.06
  -6   2   0   50.23    1.05
   8  -2   0    0.84    0.13
  -8  -2   0    0.83    0.12
   8  -2   0    0.85    0.12
   8  -2   0    0.74    0.14
   8  -2   0    0.89    0.13
  -8  -2   0    1.21    0.15
  -8  -2   0    0.87    0.13
   8   2   0    0.78    0.12
   8   2   0    0.69    0.12
  -8   2   0    1.06    0.12
   8   2   0    0.84    0.14
  10  -2   0    1.78    0.23
  10  -2   0    2.45    0.19
  10  -2   0    1.99    0.19
  10  -2   0    2.30    0.17
 -10   2   0    2.19    0.18
 -10   2   0    2.22    0.17
 -10   2   0    2.54    0.21
  -1   3   0   46.67    0.92
   1   3   0   44.88    0.92
   3  -3   0   13.80    0.33
   3  -3   0   13.33    0.34
   3  -3   0   14.00    0.41
  -3  -3   0   13.92    0.31
   3  -3   0   13.94    0.32
   3   3   0   13.81    0.31
   3   3   0   14.07    0.33
  -3   3   0   13.98    0.31
  -3   3   0   13.50    0.31
   3   3   0   14.06    0.32
   3   3   0   14.22    0.32
   5  -3   0    0.23    0.05
   5  -3   0    0.20    0.05
   5  -3   0    0.16    0.06
   5  -3   0    0.16    0.06
   5  -3   0    0.26    0.05
  -5  -3   0    0.21    0.06
  -5   3   0    0.25    0.05
   5   3   0    0.27    0.06
   5   3   0    0.38    0.05
  -5   3   0    0.28    0.05
   5   3   0    0.35    0.07
  -7  -3   0    9.15    0.29
   7  -3   0    9.52    0.30
  -7  -3   0    9.37    0.29
   7  -3   0    9.46    0.31
   7  -3   0    9.40    0.39
   7  -3   0    9.45    0.33
  -7  -3   0    9.53    0.30
   7   3   0    9.56    0.36
  -7   3   0    9.57    0.30
   7   3   0    9.13    0.29
  -7   3   0    9.58    0.28
   7   3   0    9.75    0.31
   7   3   0    9.38    0.31
   7   3   0    9.41    0.29
   9  -3   0    0.48    0.11
   9  -3   0    0.52    0.11
   9  -3   0    0.30    0.12
  -9  -3   0    0.74    0.12
   9  -3   0    0.36    0.12
   9   3   0    0.38    0.11
   9   3   0    0.71    0.11
  -9   3   0    0.45    0.10
   0   4   0  609.62   14.64
  -2  -4   0  635.13   15.62
   2  -4   0  635.18   12.26
   2  -4   0  599.23   13.05
   2  -4   0  638.66   12.12
  -2   4   0  647.94   15.52
   2   4   0  639.53   16.63
  -2   4   0  623.92   16.19
   4  -4   0  150.48    3.19
   4  -4   0  150.67    2.90
  -4  -4   0  148.59    2.95
   4  -4   0  149.39    3.61
   4  -4   0  151.04    2.94
   4   4   0  154.62    3.05
   4   4   0  156.41    3.09
  -4   4   0  149.63    3.05
  -4   4   0  149.07    2.93
   4   4   0  146.71    2.88
   4   4   0  151.35    2.95
   4   4   0  150.26    3.61
  -6  -4   0   18.16    0.46
   6  -4   0   18.17    0.60
   6  -4   0   17.57    0.50
   6  -4   0   18.97    0.48
   6  -4   0   18.28    0.47
  -6   4   0   18.69    0.44
   6   4   0   18.88    0.47
   6   4   0   19.18    0.46
   6   4   0   18.30    0.45
  -6   4   0   18.49    0.46
   8  -4   0   -0.04    0.09
   8  -4   0   -0.04    0.08
   8  -4   0    0.09    0.07
  -8  -4   0    0.09    0.07
   8  -4   0    0.07    0.09
  -8  -4   0    0.17    0.10
   8   4   0    0.34    0.10
  -8   4   0    0.21    0.08
   8   4   0    0.19    0.07
  10  -4   0    2.05    0.20
  10  -4   0    2.13    0.18
  10  -4   0    1.95    0.20
  10  -4   0    1.78    0.23
 -10   4   0    2.20    0.22
 -10   4   0    2.13    0.16
  -1  -5   0    5.71    0.15
   1  -5   0    5.94    0.15
   1   5   0    5.83    0.16
  -1   5   0    5.78    0.15
   3  -5   0    0.49    0.05
   3  -5   0    0.64    0.07
  -3  -5   0    0.60    0.07
   3   5   0    0.40    0.07
   3   5   0    0.69    0.08
  -3   5   0    0.59    0.05
  -3   5   0    0.41    0.05
  -5  -5   0    8.29    0.25
   5  -5   0    8.12    0.27
   5  -5   0    8.51    0.26
  -5  -5   0    8.21    0.24
   5  -5   0    8.08    0.33
   5  -5   0    8.34    0.26
  -5   5   0    8.26    0.23
   5   5   0    7.70    0.23
   5   5   0    8.37    0.25
   5   5   0    8.27    0.25
   5   5   0    8.10    0.23
   5   5   0    8.07    0.27
  -5   5   0    8.07    0.24
   7  -5   0    3.57    0.20
   7  -5   0    3.51    0.18
  -7  -5   0    3.85    0.19
   7  -5   0    3.58    0.19
   7  -5   0    3.43    0.24
   7   5   0    3.65    0.17
   7   5   0    4.05    0.19
  -7   5   0    3.40    0.17
  -7   5   0    3.63    0.16
   9  -5   0   -0.13    0.09
   9  -5   0   -0.07    0.07
   9  -5   0   -0.06    0.07
   9  -5   0   -0.04    0.09
  -9   5   0   -0.04    0.07
   0  -6   0  400.67    7.74
   0   6   0  391.86    7.64
   0   6   0  399.64    7.88
  -2  -6   0  453.67    8.56
   2  -6   0  418.05   10.53
   2  -6   0  434.95    8.68
   2  -6   0  423.60    9.23
  -2   6   0  449.27    8.52
  -2   6   0  449.53    8.77
   2   6   0  454.08    9.79
   4  -6   0  105.46    2.65
   4  -6   0  107.62    2.15
  -4  -6   0  109.59    2.23
   4  -6   0  110.29    2.13
   4  -6   0  108.26    2.29
  -4  -6   0  109.67    2.13
   4   6   0  108.24    2.17
  -4   6   0  109.51    2.15
   4   6   0  109.17    2.13
  -4   6   0  108.36    2.11
   6  -6   0    9.34    0.31
  -6  -6   0    9.29    0.29
   6  -6   0    8.54    0.38
   6  -6   0    8.72    0.32
   6  -6   0    9.30    0.30
   6   6   0    8.86    0.26
  -6   6   0    9.01    0.26
  -6   6   0    8.99    0.28
   6   6   0    9.08    0.29
   6   6   0    9.68    0.29
   8  -6   0    0.73    0.12
   8  -6   0    0.67    0.13
   8  -6   0    0.95    0.15
   8  -6   0    0.71    0.14
  -8   6   0    0.93    0.12
  10  -6   0    1.68    0.19
  10  -6   0    1.78    0.19
  10  -6   0    1.76    0.23
 -10   6   0    2.05    0.16
 -10   6   0    1.80    0.20
   1  -7   0    0.14    0.03
  -1  -7   0    0.11    0.03
   1  -7   0    0.03    0.02
  -1   7   0   -0.02    0.02
   1   7   0    0.09    0.04
   1   7   0    0.04    0.03
  -1   7   0   -0.01    0.03
   3  -7   0   28.97    0.68
  -3  -7   0   29.94    0.62
   3  -7   0   29.54    0.64
   3  -7   0   28.34    0.79
  -3   7   0   29.84    0.63
   3   7   0   29.46    0.64
  -5  -7   0   23.25    0.54
   5  -7   0   23.58    0.60
   5  -7   0   22.72    0.56
   5  -7   0   22.95    0.70
   5   7   0   23.20    0.55
   5   7   0   22.48    0.52
   5   7   0   23.19    0.54
  -5   7   0   23.42    0.54
  -5   7   0   23.24    0.53
   7  -7   0    2.16    0.17
   7  -7   0    2.35    0.21
   7  -7   0    2.18    0.15
   7  -7   0    2.39    0.17
   7   7   0    2.21    0.15
  -7   7   0    2.20    0.14
  -7   7   0    2.30    0.13
   9  -7   0    0.43    0.11
   9  -7   0    0.51    0.12
   9  -7   0    0.37    0.13
  -9   7   0    0.52    0.10
   0  -8   0  267.10    5.15
   0   8   0  257.98    5.16
   0   8   0  251.06    5.10
  -2  -8   0  271.95    5.14
   2  -8   0  244.10    6.30
   2  -8   0  259.97    7.92
   2  -8   0  263.11    5.30
  -2   8   0  261.18    5.11
   2   8   0  264.82    5.17
   2   8   0  264.19    5.37
  -2   8   0  269.59    5.39
   4  -8   0  100.53    2.50
  -4  -8   0  102.78    2.00
   4  -8   0  101.28    2.16
   4  -8   0  102.33    2.03
  -4   8   0  101.20    2.02
   4   8   0   99.40    2.04
  -4   8   0  101.81    1.99
   6  -8   0   16.52    0.58
   6  -8   0   16.72    0.46
   6  -8   0   16.01    0.49
   6   8   0   17.31    0.45
  -6   8   0   16.45    0.42
  -6   8   0   16.19    0.43
   8  -8   0    0.13    0.10
   8  -8   0    0.15    0.09
   8  -8   0    0.41    0.11
  -8   8   0    0.49    0.09
   1  -9   0    2.61    0.11
  -1  -9   0    2.64    0.10
   1  -9   0    2.92    0.11
  -1   9   0    2.51    0.10
   1   9   0    2.57    0.12
   1   9   0    2.68    0.11
  -1   9   0    2.66    0.11
   3  -9   0    3.10    0.14
  -3  -9   0    3.03    0.13
   3  -9   0    2.75    0.17
   3  -9   0    2.99    0.14
  -3   9   0    2.98    0.12
  -3   9   0    2.76    0.12
   3   9   0    2.96    0.14
   5  -9   0   10.96    0.42
   5  -9   0   10.86    0.35
   5  -9   0   10.70    0.34
  -5   9   0   11.00    0.31
  -5   9   0   10.68    0.30
   5   9   0   10.68    0.32
   7  -9   0    0.50    0.10
   7  -9   0    0.51    0.12
   7  -9   0    0.85    0.13
  -7   9   0    0.68    0.09
  -7   9   0    0.61    0.10
   9  -9   0    0.03    0.10
   9  -9   0    0.01    0.10
   9  -9   0    0.13    0.09
  -9   9   0    0.12    0.08
   0 -10   0  282.44    5.38
   0 -10   0  255.17    5.64
   0  10   0  266.80    5.25
   0  10   0  281.41    5.41
  -2 -10   0  125.74    2.40
   2 -10   0  126.81    2.60
   2 -10   0  123.06    2.98
   2 -10   0  123.24    2.44
  -2  10   0  126.17    2.47
   2  10   0  122.50    2.40
   2  10   0  123.87    2.48
  -2  10   0  122.97    2.40
   4 -10   0   80.18    2.05
   4 -10   0   80.87    1.77
   4 -10   0   82.49    1.67
   4  10   0   81.91    1.68
  -4  10   0   82.42    1.63
  -4  10   0   80.62    1.66
   6 -10   0   24.10    0.66
   6 -10   0   23.59    0.62
   6 -10   0   24.53    0.78
  -6  10   0   24.05    0.58
   6  10   0   24.96    0.61
  -6  10   0   23.86    0.59
   8 -10   0    0.24    0.11
   8 -10   0    0.37    0.11
   8 -10   0    0.34    0.11
  -8  10   0    0.47    0.09
   1 -11   0    1.90    0.11
  -1 -11   0    1.99    0.09
   1 -11   0    1.98    0.10
   1 -11   0    2.11    0.11
   1  11   0    2.01    0.12
  -1  11   0    2.07    0.10
   1  11   0    1.99    0.12
  -1  11   0    1.98    0.11
   3 -11   0   15.16    0.41
   3 -11   0   14.49    0.47
   3 -11   0   14.62    0.39
  -3  11   0   14.82    0.38
   3  11   0   14.48    0.39
  -3  11   0   14.78    0.37
   5 -11   0    9.18    0.32
   5 -11   0    9.53    0.32
   5 -11   0    9.07    0.38
   5  11   0    9.29    0.30
  -5  11   0    8.67    0.27
  -5  11   0    9.01    0.28
   7 -11   0    5.75    0.27
   7 -11   0    5.80    0.27
   7 -11   0    5.66    0.32
  -7  11   0    5.77    0.24
  -7  11   0    5.57    0.22
   9 -11   0    0.07    0.10
   9 -11   0    0.11    0.09
   9 -11   0    0.11    0.11
  -9  11   0    0.19    0.09
   0 -12   0   91.12    1.80
   0  12   0   90.67    1.79
   0  12   0   90.85    1.85
   2 -12   0   52.13    1.14
   2 -12   0   50.89    1.30
   2 -12   0   51.15    1.08
  -2 -12   0   52.18    1.04
  -2  12   0   49.49    1.05
   2  12   0   51.68    1.06
  -2  12   0   50.99    1.08
   2  12   0   51.04    1.10
   4 -12   0   21.95    0.69
   4 -12   0   22.18    0.59
   4 -12   0   21.75    0.56
  -4  12   0   21.89    0.53
  -4  12   0   22.24    0.54
   4  12   0   23.26    0.56
   6 -12   0    6.08    0.28
   6 -12   0    6.32    0.28
   6 -12   0    5.94    0.34
   6  12   0    6.66    0.26
  -6  12   0    6.41    0.23
  -6  12   0    6.07    0.24
   8 -12   0    0.61    0.13
   8 -12   0    0.56    0.14
   8 -12   0    0.85    0.14
  -8  12   0    1.01    0.12
  -1 -13   0    2.81    0.12
   1 -13   0    2.79    0.13
  -1  13   0    2.66    0.14
  -1  13   0    2.87    0.15
   1  13   0    2.70    0.16
   1  13   0    2.64    0.15
   3 -13   0   32.24    0.74
   3 -13   0   32.01    0.89
   3 -13   0   33.81    0.78
  -3  13   0   30.99    0.71
   3  13   0   32.12    0.75
  -3  13   0   31.99    0.73
   5 -13   0   13.02    0.49
   5 -13   0   13.68    0.43
   5 -13   0   13.02    0.40
  -5  13   0   12.79    0.37
   5  13   0   12.93    0.39
  -5  13   0   13.02    0.37
   7 -13   0    2.78    0.20
   7 -13   0    2.79    0.20
   7 -13   0    3.05    0.25
  -7  13   0    2.83    0.17
  -7  13   0    2.84    0.17
   0 -14   0    4.51    0.18
   0  14   0    4.57    0.20
   0  14   0    4.56    0.19
   2 -14   0   15.95    0.42
   2  14   0   16.53    0.42
  -2  14   0   15.18    0.40
   2  14   0   15.82    0.43
  -2  14   0   16.10    0.42
   4 -14   0    5.91    0.27
   4 -14   0    5.90    0.31
   4 -14   0    6.21    0.26
   4  14   0    6.09    0.25
  -4  14   0    6.19    0.23
  -4  14   0    6.93    0.24
   6 -14   0    2.48    0.25
   6 -14   0    2.31    0.19
   6 -14   0    2.65    0.19
  -6  14   0    3.25    0.18
  -6  14   0    2.81    0.17
   6  14   0    2.81    0.19
   8 -14   0    0.07    0.11
   8 -14   0    0.09    0.10
   8 -14   0    0.03    0.09
  -8  14   0    0.34    0.09
   1 -15   0    2.48    0.13
   1  15   0    2.53    0.16
  -1  15   0    2.52    0.15
   1  15   0    2.16    0.14
  -1  15   0    2.31    0.15
   3 -15   0    3.00    0.17
   3  15   0    3.18    0.18
  -3  15   0    3.14    0.17
  -3  15   0    2.79    0.15
   5 -15   0    5.17    0.25
   5 -15   0    5.21    0.29
   5 -15   0    5.04    0.25
   5  15   0    5.01    0.24
  -5  15   0    4.92    0.21
  -5  15   0    4.80    0.21
   7 -15   0    2.02    0.19
   7 -15   0    2.18    0.20
   7 -15   0    2.39    0.24
  -7  15   0    2.20    0.16
  -7  15   0    2.05    0.16
   0  16   0    0.32    0.09
   2 -16   0    2.57    0.16
   2  16   0    2.95    0.18
  -2  16   0    2.72    0.15
  -2  16   0    3.14    0.18
   4 -16   0    0.00    0.09
   4 -16   0   -0.07    0.07
   4 -16   0    0.16    0.08
  -4  16   0    0.22    0.07
  -4  16   0    0.31    0.09
   6 -16   0   -0.06    0.10
   6 -16   0    0.20    0.10
   6 -16   0   -0.05    0.08
  -6  16   0    0.16    0.09
   6  16   0    0.18    0.11
  -6  16   0    0.31    0.09
  -1  17   0    2.14    0.15
   1  17   0    2.10    0.16
  -1  17   0    2.01    0.16
   1  17   0    1.95    0.16
   3 -17   0    5.97    0.25
  -3  17   0    6.03    0.25
  -3  17   0    5.92    0.23
   3  17   0    5.99    0.26
   5 -17   0    7.08    0.31
   5 -17   0    8.00    0.37
  -5  17   0    7.15    0.28
   5  17   0    7.44    0.30
  -5  17   0    7.04    0.28
   0  18   0    1.69    0.16
   0  18   0    1.89    0.16
   2 -18   0    0.69    0.11
  -2  18   0    0.95    0.13
   2  18   0    0.98    0.14
   4 -18   0    0.53    0.11
  -4  18   0    0.66    0.10
  -4  18   0    0.34    0.10
   4  18   0    0.42    0.11
   6 -18   0   -0.06    0.10
  -6  18   0    0.21    0.08
  -6  18   0    0.18    0.10
   1  19   0    3.57    0.21
  -1  19   0    3.36    0.18
   1  19   0    3.31    0.20
  -1  19   0    3.21    0.20
   3 -19   0    1.08    0.14
   3  19   0    0.76    0.13
  -3  19   0    1.07    0.14
  -3  19   0    1.07    0.12
   5 -19   0    3.94    0.24
   5  19   0    4.11    0.25
  -5  19   0    3.74    0.22
  -5  19   0    3.87    0.21
   0  20   0    1.72    0.17
   0  20   0    2.32    0.19
  -2  20   0    4.71    0.22
   2  20   0    4.95    0.26
  -2  20   0    4.71    0.24
   4 -20   0    0.25    0.11
   4  20   0    0.46    0.13
  -4  20   0    0.41    0.10
  -4  20   0    0.45    0.12
   1  21   0    0.23    0.12
  -1  21   0    0.14    0.11
  -1  21   0    0.30    0.11
  -3  21   0    1.39    0.15
   3  21   0    1.18    0.18
  10   0  -1   -0.17    0.08
  10   0  -1   -0.05    0.11
 -10   0   1   -0.06    0.09
 -10   0   1    0.04    0.10
  10   0  -1   -0.14    0.06
  10   0  -1    0.11    0.08
   8   0  -1   -0.10    0.10
  -8   0   1    0.00    0.08
   8   0  -1   -0.12    0.07
   8   0  -1    0.00    0.10
   8   0  -1   -0.14    0.08
  -8   0   1   -0.06    0.07
  -6   0   1    0.11    0.07
   6   0  -1    0.21    0.07
   6   0  -1    0.22    0.09
  -6   0   1    0.12    0.07
   6   0  -1   -0.04    0.07
   6   0  -1    0.06    0.06
   6   0  -1    0.29    0.09
   2   0  -1    0.20    0.05
   2   0  -1    0.00    0.05
   2   0   1   -0.11    0.02
   2   0   1   -0.11    0.03
  -2   0  -1   -0.14    0.02
   2   0   1   -0.15    0.02
   4   0   1   -0.13    0.04
   4   0   1   -0.06    0.04
  -4   0  -1   -0.08    0.04
   4   0   1    0.12    0.06
   4   0   1    0.00    0.04
   4   0   1   -0.16    0.05
   6   0   1   -0.04    0.06
   6   0   1    0.14    0.07
  -6   0  -1    0.02    0.06
   6   0   1   -0.09    0.06
   6   0   1    0.03    0.07
   6   0   1    0.33    0.10
  -6   0  -1    0.13    0.06
   8   0   1    0.11    0.08
  -8   0  -1    0.05    0.09
  -8   0  -1    0.03    0.07
   8   0   1    0.01    0.09
   8   0   1   -0.03    0.10
   8   0   1    0.14    0.09
 -10   0  -1    0.10    0.10
  10   0   1    0.04    0.10
  10   0   1    0.02    0.12
 -10   0  -1    0.08    0.08
 -10   0  -1   -0.04    0.11
  10   0   1   -0.03    0.08
  10   0   1    0.10    0.09
   9  -1  -1    4.50    0.25
   9  -1  -1    4.58    0.23
   9  -1  -1    4.47    0.22
  -9  -1   1    5.35    0.26
  -9  -1   1    4.57    0.21
   9  -1  -1    4.73    0.29
  -9  -1   1    4.90    0.24
   9   1  -1    4.82    0.22
   9   1  -1    4.51    0.23
  -9   1   1    5.01    0.26
   9   1  -1    4.57    0.24
  -9   1   1    4.97    0.22
   9   1  -1    4.66    0.28
  -7  -1   1   40.15    0.87
  -7  -1   1   38.51    0.88
   7  -1  -1   40.43    1.11
   7  -1  -1   39.48    0.88
   7  -1  -1   40.66    0.90
   7  -1  -1   38.98    0.95
   7  -1  -1   40.46    0.88
   7   1  -1   40.72    1.10
  -7   1   1   39.36    0.88
   7   1  -1   41.84    0.89
  -7   1   1   40.42    0.87
   7   1  -1   38.63    0.88
   7   1  -1   39.87    0.94
   7   1  -1   39.78    0.87
   5  -1  -1   35.52    0.77
   5  -1  -1   35.65    0.76
  -5  -1   1   35.65    0.74
   5  -1  -1   34.76    0.95
  -5  -1   1   36.24    0.77
   5  -1  -1   35.00    0.75
   5  -1  -1   35.52    0.82
   5   1  -1   34.67    0.81
   5   1  -1   35.56    0.76
   5   1  -1   35.60    0.94
   5   1  -1   34.64    0.75
  -5   1   1   37.05    0.76
  -5   1   1   35.45    0.75
   5   1  -1   35.42    0.76
   3  -1  -1   68.97    1.35
   3  -1  -1   69.58    1.46
   3  -1  -1   70.27    1.38
   3  -1  -1   67.80    1.37
  -3   1   1   70.81    1.38
   3   1  -1   69.19    1.35
   3   1  -1   68.75    1.36
  -3   1   1   66.57    1.34
   3   1  -1   69.26    1.39
   3   1  -1   70.61    1.46
   1  -1  -1    4.41    0.11
   1   1  -1    4.30    0.11
  -1   1   1    4.33    0.11
   1   1   1    1.36    0.04
  -1   1  -1    1.45    0.04
   3  -1   1   32.09    0.68
   3  -1   1   32.44    0.83
   3  -1   1   33.19    0.66
   3  -1   1   31.61    0.67
   3  -1   1   31.97    0.71
  -3   1  -1   33.44    0.66
   3   1   1   31.93    0.67
   3   1   1   32.25    0.66
   3   1   1   31.98    0.67
   3   1   1   32.90    0.71
  -3   1  -1   31.14    0.66
   5  -1   1    0.76    0.08
  -5  -1  -1    0.80    0.07
   5  -1   1    0.81    0.07
   5  -1   1    0.77    0.10
   5  -1   1    0.77    0.08
   5  -1   1    0.95    0.10
   5   1   1    0.92    0.08
   5   1   1    0.86    0.11
   5   1   1    0.71    0.08
   5   1   1    0.97    0.08
  -5   1  -1    0.85    0.08
  -5   1  -1    0.78    0.07
   5   1   1    0.81    0.10
  -7  -1  -1    3.21    0.18
   7  -1   1    3.37    0.21
   7  -1   1    3.08    0.19
  -7  -1  -1    3.31    0.16
   7  -1   1    3.50    0.16
   7  -1   1    3.18    0.17
   7  -1   1    3.27    0.17
   7   1   1    3.64    0.19
  -7   1  -1    3.23    0.16
   7   1   1    3.12    0.17
   7   1   1    3.45    0.21
   7   1   1    3.57    0.17
   9  -1   1   19.21    0.55
   9  -1   1   20.42    0.69
   9  -1   1   19.25    0.54
  -9  -1  -1   20.14    0.55
  -9  -1  -1   18.96    0.52
   9  -1   1   20.02    0.58
  -9   1  -1   19.49    0.55
   9   1   1   20.23    0.67
   9   1   1   19.73    0.57
  -9   1  -1   19.84    0.53
   9   1   1   19.52    0.55
   9   1   1   19.52    0.53
  10  -2  -1   -0.15    0.09
  10  -2  -1    0.04    0.08
  10  -2  -1   -0.10    0.07
  10  -2  -1   -0.14    0.09
 -10   2   1    0.06    0.10
 -10   2   1    0.25    0.10
 -10   2   1   -0.01    0.07
   8  -2  -1    0.25    0.11
   8  -2  -1    0.35    0.10
  -8  -2   1    0.13    0.10
   8  -2  -1    0.22    0.11
  -8  -2   1    0.13    0.08
   8  -2  -1    0.26    0.09
  -8  -2   1    0.42    0.10
   8  -2  -1    0.07    0.09
  -8   2   1    0.58    0.10
   8   2  -1    0.28    0.09
   8   2  -1    0.19    0.09
  -8   2   1    0.36    0.09
   8   2  -1    0.38    0.11
   8   2  -1    0.38    0.12
  -6  -2   1    0.10    0.07
  -6  -2   1    0.10    0.06
   6  -2  -1    0.17    0.08
   6  -2  -1   -0.09    0.07
   6  -2  -1   -0.07    0.06
  -6  -2   1    0.13    0.06
   6  -2  -1    0.03    0.06
   6  -2  -1    0.37    0.10
  -6   2   1    0.05    0.06
   6   2  -1   -0.07    0.06
   6   2  -1    0.07    0.06
   6   2  -1    0.07    0.08
   6   2  -1    0.22    0.07
  -6   2   1    0.12    0.06
   4  -2  -1   91.52    1.93
   4  -2  -1   94.02    1.82
   4  -2  -1   91.11    1.81
   4  -2  -1   89.46    2.22
  -4   2   1   90.51    1.78
  -4   2   1   94.70    1.82
   4   2  -1   91.25    1.79
   4   2  -1   89.22    1.82
   4   2  -1   91.16    1.91
   4   2  -1   90.76    1.77
   2  -2  -1    0.86    0.07
   2  -2  -1    0.78    0.07
   2  -2  -1    1.06    0.07
  -2   2   1    0.76    0.06
  -2   2   1    0.78    0.06
   2   2  -1    0.75    0.07
   0   2  -1   21.42    0.44
   0   2   1   21.42    0.43
  -2  -2  -1    8.10    0.19
   2  -2   1    7.70    0.19
   2  -2   1    7.31    0.19
   2  -2   1    8.04    0.20
   2   2   1    7.46    0.19
  -2   2  -1    7.42    0.17
   2   2   1    7.21    0.18
   2   2   1    7.34    0.18
   4  -2   1    0.00    0.04
   4  -2   1    0.06    0.04
   4  -2   1   -0.01    0.04
   4  -2   1    0.09    0.05
  -4  -2  -1    0.00    0.05
   4  -2   1    0.06    0.06
   4   2   1    0.10    0.04
  -4   2  -1    0.06    0.04
   4   2   1    0.02    0.04
   4   2   1    0.04    0.05
   4   2   1   -0.01    0.04
  -4   2  -1    0.01    0.04
  -6  -2  -1    0.91    0.13
  -6  -2  -1    0.82    0.10
   6  -2   1    0.93    0.10
   6  -2   1    0.80    0.11
   6  -2   1    0.60    0.11
   6  -2   1    0.58    0.09
   6  -2   1    0.69    0.11
   6   2   1    0.93    0.12
   6   2   1    0.80    0.10
   6   2   1    0.92    0.15
   6   2   1    1.07    0.10
  -6   2  -1    0.81    0.09
   6   2   1    0.65    0.09
  -6   2  -1    0.98    0.11
   8  -2   1   -0.02    0.10
   8  -2   1   -0.02    0.09
  -8  -2  -1    0.07    0.07
   8  -2   1    0.10    0.07
   8  -2   1    0.13    0.08
  -8  -2  -1    0.12    0.09
   8   2   1    0.01    0.06
   8   2   1   -0.13    0.07
  -8   2  -1    0.37    0.09
   8   2   1    0.10    0.09
   8   2   1   -0.07    0.08
  10  -2   1    3.47    0.22
  10  -2   1    2.94    0.20
  10  -2   1    3.10    0.26
  10  -2   1    2.82    0.23
 -10  -2  -1    3.27    0.20
  10   2   1    3.39    0.20
 -10   2  -1    3.96    0.24
  10   2   1    2.98    0.23
 -10   2  -1    3.18    0.23
 -10   2  -1    3.18    0.20
   9  -3  -1   12.34    0.50
   9  -3  -1   12.58    0.40
   9  -3  -1   12.43    0.43
   9  -3  -1   12.09    0.40
  -9   3   1   12.28    0.38
  -9   3   1   12.69    0.44
  -7  -3   1   27.17    0.63
   7  -3  -1   26.57    0.63
   7  -3  -1   26.81    0.70
   7  -3  -1   27.73    0.66
  -7  -3   1   26.81    0.65
  -7  -3   1   28.12    0.68
  -7  -3   1   28.28    0.65
   7  -3  -1   27.23    0.65
   7  -3  -1   27.44    0.82
   7   3  -1   27.12    0.64
   7   3  -1   27.81    0.63
   7   3  -1   26.95    0.67
   7   3  -1   26.66    0.78
  -7   3   1   26.94    0.63
  -7   3   1   27.14    0.63
   7   3  -1   27.83    0.64
   5  -3  -1   56.27    1.18
   5  -3  -1   57.64    1.19
   5  -3  -1   55.96    1.47
  -5  -3   1   58.11    1.17
   5  -3  -1   58.06    1.18
   5  -3  -1   57.79    1.27
   5   3  -1   57.25    1.19
  -5   3   1   58.61    1.18
  -5   3   1   57.14    1.16
   5   3  -1   59.12    1.17
   5   3  -1   56.12    1.15
   3  -3  -1   10.48    0.29
   3  -3  -1   10.65    0.27
   3  -3  -1   10.43    0.34
   3  -3  -1   11.33    0.27
  -3  -3   1   10.55    0.26
  -3  -3   1   10.64    0.27
   3   3  -1   12.00    0.26
   3   3  -1   10.77    0.27
  -3   3   1   11.32    0.26
  -3   3   1   10.57    0.26
   3   3  -1   10.59    0.27
   1  -3  -1    4.55    0.12
   1   3  -1    4.76    0.13
  -1   3   1    4.84    0.12
   1  -3   1   54.53    1.09
   1   3   1   54.47    1.11
  -1   3  -1   56.47    1.08
   3  -3   1   15.71    0.45
   3  -3   1   15.94    0.36
   3  -3   1   15.76    0.37
   3  -3   1   15.50    0.38
  -3  -3  -1   15.69    0.35
  -3   3  -1   15.63    0.35
   3   3   1   15.71    0.36
   3   3   1   15.52    0.35
   3   3   1   16.15    0.36
   3   3   1   15.58    0.36
  -3   3  -1   15.75    0.34
   5  -3   1    0.04    0.04
   5  -3   1    0.03    0.05
   5  -3   1    0.05    0.04
  -5  -3  -1    0.13    0.06
   5  -3   1    0.04    0.03
  -5   3  -1    0.06    0.04
  -5   3  -1    0.09    0.04
   5   3   1    0.18    0.04
   5   3   1    0.15    0.06
   5   3   1    0.09    0.04
   5   3   1    0.04    0.05
   7  -3   1   19.08    0.50
   7  -3   1   19.92    0.64
   7  -3   1   19.24    0.54
   7  -3   1   19.13    0.52
  -7  -3  -1   19.80    0.51
  -7   3  -1   19.94    0.47
   7   3   1   19.56    0.61
   7   3   1   19.44    0.49
   7   3   1   19.72    0.52
  -7   3  -1   20.01    0.50
   7   3   1   20.07    0.51
   9  -3   1   19.20    0.69
   9  -3   1   19.58    0.55
  -9  -3  -1   19.92    0.55
   9  -3   1   19.91    0.59
   9  -3   1   19.03    0.56
  -9  -3  -1   20.26    0.53
   9   3   1   20.48    0.53
  -9   3  -1   19.51    0.54
   9   3   1   19.46    0.55
  10  -4  -1    0.01    0.10
  10  -4  -1   -0.10    0.10
  10  -4  -1   -0.03    0.09
  10  -4  -1    0.01    0.08
 -10   4   1    0.25    0.09
 -10   4   1   -0.12    0.10
  -8  -4   1    4.78    0.21
   8  -4  -1    4.21    0.25
   8  -4  -1    4.42    0.28
   8  -4  -1    4.50    0.22
   8   4  -1    4.75    0.20
  -8   4   1    4.63    0.19
  -8   4   1    4.88    0.21
  -6  -4   1   13.39    0.36
   6  -4  -1   13.08    0.38
   6  -4  -1   13.17    0.41
   6  -4  -1   13.64    0.49
   6  -4  -1   13.48    0.38
  -6  -4   1   13.44    0.37
  -6   4   1   13.94    0.35
   6   4  -1   13.31    0.35
  -6   4   1   13.59    0.36
   6   4  -1   13.27    0.36
   6   4  -1   13.67    0.37
   4  -4  -1  116.79    2.33
  -4  -4   1  115.55    2.31
  -4  -4   1  121.58    2.46
   4  -4  -1  119.13    2.31
   4  -4  -1  116.71    2.87
   4  -4  -1  119.36    2.49
   4   4  -1  120.53    2.37
  -4   4   1  119.78    2.38
  -4   4   1  117.68    2.30
   4   4  -1  121.47    2.49
   4   4  -1  119.74    2.31
   2  -4  -1  121.36    2.69
   2  -4  -1  122.60    2.42
   2   4  -1  123.02    2.52
  -2   4   1  125.18    2.36
   0  -4  -1   86.11    1.69
   0   4   1   83.09    1.71
   0   4  -1   82.81    1.75
  -2  -4  -1   29.07    0.58
   2  -4   1   27.87    0.62
   2  -4   1   28.01    0.59
   2  -4   1   27.52    0.58
  -2   4  -1   28.23    0.57
   2   4   1   28.27    0.59
   2   4   1   27.41    0.57
  -2   4  -1   28.62    0.58
   4  -4   1    2.60    0.14
   4  -4   1    2.82    0.13
   4  -4   1    2.89    0.13
   4  -4   1    2.43    0.17
  -4  -4  -1    3.01    0.13
  -4   4  -1    2.99    0.11
   4   4   1    3.15    0.12
   4   4   1    2.86    0.14
  -4   4  -1    2.89    0.12
   4   4   1    2.46    0.11
   6  -4   1    8.33    0.30
   6  -4   1    8.32    0.36
   6  -4   1    8.87    0.28
  -6  -4  -1    8.85    0.28
   6  -4   1    8.78    0.29
   6   4   1    8.59    0.27
   6   4   1    8.92    0.26
   6   4   1    8.75    0.29
  -6   4  -1    9.02    0.27
  -6   4  -1    8.87    0.25
   6   4   1    9.09    0.27
   8  -4   1    0.62    0.14
   8  -4   1    0.58    0.10
   8  -4   1    0.56    0.11
   8  -4   1    0.96    0.14
  -8  -4  -1    0.54    0.12
  -8  -4  -1    0.78    0.11
   8   4   1    0.60    0.10
   8   4   1    0.54    0.11
  -8   4  -1    0.55    0.09
  10  -4   1    4.53    0.32
  10  -4   1    4.16    0.26
  10  -4   1    4.22    0.27
  10  -4   1    4.23    0.24
 -10   4  -1    4.25    0.22
   9  -5  -1    8.65    0.41
   9  -5  -1    8.45    0.33
   9  -5  -1    8.29    0.35
   9  -5  -1    9.08    0.34
  -9   5   1    8.74    0.31
   7  -5  -1   34.59    0.81
   7  -5  -1   34.22    1.00
  -7  -5   1   34.73    0.77
   7  -5  -1   33.73    0.85
   7  -5  -1   33.86    0.79
  -7   5   1   34.45    0.77
  -7   5   1   33.53    0.77
   7   5  -1   34.17    0.79
   7   5  -1   35.25    0.77
   5  -5  -1   47.27    1.25
   5  -5  -1   48.22    1.00
  -5  -5   1   47.60    1.03
   5  -5  -1   47.52    1.08
  -5  -5   1   47.10    0.98
   5   5  -1   47.62    1.19
  -5   5   1   46.84    0.98
   5   5  -1   46.62    1.02
  -5   5   1   48.25    0.99
   5   5  -1   47.08    1.01
   5   5  -1   46.89    0.98
   3  -5  -1   57.35    1.45
   3  -5  -1   58.81    1.26
   3  -5  -1   57.27    1.17
  -3  -5   1   58.73    1.15
   3   5  -1   58.78    1.15
   3   5  -1   57.75    1.19
  -3   5   1   57.50    1.15
  -3   5   1   59.41    1.17
   1  -5  -1   28.52    0.58
  -1   5   1   28.13    0.57
   1   5  -1   28.78    0.60
  -1   5   1   28.69    0.59
   1  -5   1   15.28    0.34
   1  -5   1   17.38    0.37
  -1  -5  -1   15.36    0.34
  -1   5  -1   15.86    0.34
  -1   5  -1   15.87    0.34
   1   5   1   15.89    0.34
   1   5   1   16.16    0.35
   3  -5   1    5.20    0.17
  -3  -5  -1    5.53    0.17
   3  -5   1    5.14    0.21
   3  -5   1    5.77    0.18
   3  -5   1    5.29    0.17
   3   5   1    5.16    0.16
  -3   5  -1    5.18    0.16
  -3   5  -1    5.17    0.15
   3   5   1    5.43    0.16
   3   5   1    5.39    0.17
   5  -5   1    5.22    0.20
   5  -5   1    4.88    0.18
  -5  -5  -1    4.87    0.19
   5  -5   1    4.83    0.19
   5  -5   1    4.91    0.24
  -5   5  -1    5.06    0.16
   5   5   1    4.92    0.20
   5   5   1    4.87    0.17
   5   5   1    5.03    0.20
   5   5   1    4.91    0.18
  -5   5  -1    5.03    0.18
   5   5   1    4.93    0.17
   7  -5   1    9.99    0.42
   7  -5   1   10.46    0.35
   7  -5   1    9.81    0.34
   7  -5   1   10.39    0.33
  -7  -5  -1   10.02    0.32
   7   5   1   10.74    0.31
  -7   5  -1    9.92    0.31
  -7   5  -1    9.94    0.29
   7   5   1   10.44    0.33
   9  -5   1    9.34    0.44
   9  -5   1    9.17    0.36
   9  -5   1    9.20    0.35
   9  -5   1    9.67    0.37
  -9   5  -1    9.90    0.34
  10  -6  -1    0.03    0.09
  10  -6  -1    0.03    0.11
  10  -6  -1   -0.06    0.10
 -10   6   1    0.15    0.11
 -10   6   1    0.09    0.08
   8  -6  -1    4.53    0.30
   8  -6  -1    5.09    0.24
   8  -6  -1    4.29    0.25
  -8   6   1    4.62    0.21
  -8   6   1    4.84    0.20
   6  -6  -1   35.04    0.87
  -6  -6   1   34.88    0.78
   6  -6  -1   36.74    0.81
   6  -6  -1   36.13    0.82
   6  -6  -1   35.86    1.02
   6   6  -1   35.86    0.80
  -6   6   1   35.52    0.78
  -6   6   1   35.03    0.78
   6   6  -1   35.14    0.78
  -4  -6   1   88.71    1.83
   4  -6  -1   88.80    1.90
  -4  -6   1   88.30    1.74
   4  -6  -1   87.27    2.19
   4  -6  -1   89.40    1.78
  -4   6   1   90.55    1.74
  -4   6   1   88.68    1.77
   4   6  -1   88.35    1.80
   4   6  -1   89.05    1.75
  -2  -6   1  183.60    3.56
   2  -6  -1  177.09    3.60
   2  -6  -1  182.44    3.93
   2  -6  -1  174.33    4.49
   2   6  -1  184.90    3.61
  -2   6   1  191.28    3.75
  -2   6   1  182.14    3.56
   0  -6   1  115.42    2.30
   0  -6  -1  114.97    2.33
   0   6  -1  113.68    2.36
   0   6   1  114.66    2.30
   0   6  -1  116.54    2.27
   2  -6   1   58.87    1.26
   2  -6   1   57.20    1.45
   2  -6   1   59.13    1.18
  -2  -6  -1   60.69    1.17
  -2   6  -1   59.15    1.16
   2   6   1   58.22    1.16
  -2   6  -1   60.44    1.18
   2   6   1   59.50    1.19
   4  -6   1    1.78    0.11
   4  -6   1    1.53    0.11
  -4  -6  -1    1.48    0.09
  -4  -6  -1    1.81    0.12
   4  -6   1    1.70    0.11
   4  -6   1    1.52    0.14
   4   6   1    1.90    0.11
   4   6   1    1.98    0.13
   4   6   1    1.45    0.08
  -4   6  -1    2.01    0.09
   4   6   1    1.73    0.10
  -4   6  -1    1.88    0.10
   6  -6   1    2.46    0.17
   6  -6   1    2.53    0.16
  -6  -6  -1    2.61    0.17
   6  -6   1    2.24    0.21
   6  -6   1    2.65    0.16
   6   6   1    2.87    0.17
  -6   6  -1    2.56    0.13
  -6   6  -1    2.64    0.14
   6   6   1    2.78    0.15
   8  -6   1   12.57    0.41
   8  -6   1   12.35    0.51
   8  -6   1   12.80    0.42
   8  -6   1   12.39    0.43
   8   6   1   13.38    0.37
  -8   6  -1   12.48    0.38
  10  -6   1    1.31    0.21
   9  -7  -1    5.45    0.27
   9  -7  -1    5.62    0.28
   9  -7  -1    5.36    0.34
  -9   7   1    5.40    0.24
   7  -7  -1    7.16    0.34
   7  -7  -1    7.34    0.29
   7  -7  -1    6.84    0.27
  -7   7   1    7.09    0.24
  -7   7   1    6.98    0.25
   7   7  -1    7.15    0.26
   5  -7  -1   38.90    0.86
   5  -7  -1   39.71    1.08
  -5  -7   1   38.31    0.83
   5  -7  -1   38.31    0.92
   5   7  -1   38.75    0.86
   5   7  -1   40.08    0.83
  -5   7   1   38.62    0.83
  -5   7   1   39.09    0.84
   3  -7  -1    6.57    0.20
   3  -7  -1    6.68    0.26
  -3  -7   1    6.93    0.19
   3  -7  -1    6.83    0.22
  -3   7   1    7.06    0.19
   3   7  -1    6.61    0.21
   1  -7  -1    5.37    0.15
  -1  -7   1    5.68    0.14
   1  -7  -1    5.67    0.16
  -1   7   1    5.39    0.16
   1   7  -1    5.43    0.16
  -1   7   1    5.64    0.15
   1  -7   1    0.16    0.03
  -1  -7  -1    0.14    0.03
   1  -7   1    0.21    0.03
   1   7   1    0.18    0.04
  -1   7  -1    0.20    0.04
   1   7   1    0.06    0.04
   3  -7   1    0.22    0.05
   3  -7   1    0.07    0.04
  -3  -7  -1    0.29    0.06
   3  -7   1    0.04    0.04
  -3   7  -1    0.10    0.04
  -3   7  -1    0.12    0.04
   3   7   1    0.06    0.04
   5  -7   1    0.34    0.07
   5  -7   1    0.27    0.07
  -5  -7  -1    0.34    0.09
   5  -7   1    0.18    0.07
   5  -7   1    0.37    0.06
   5   7   1    0.47    0.09
  -5   7  -1    0.47    0.07
  -5   7  -1    0.25    0.06
   5   7   1    0.32    0.06
   5   7   1    0.34    0.07
   7  -7   1    6.10    0.26
   7  -7   1    6.09    0.27
   7  -7   1    5.85    0.25
   7  -7   1    5.90    0.32
   7   7   1    6.04    0.22
  -7   7  -1    6.02    0.21
  -7   7  -1    6.23    0.24
   9  -7   1    7.26    0.31
   9  -7   1    6.97    0.39
   9  -7   1    6.94    0.32
   9  -7   1    7.20    0.33
  -9   7  -1    6.71    0.28
   8  -8  -1    8.92    0.42
   8  -8  -1    7.99    0.35
   8  -8  -1    8.86    0.34
  -8   8   1    8.59    0.29
  -8   8   1    8.10    0.30
   6  -8  -1   73.57    1.88
   6  -8  -1   72.57    1.62
   6  -8  -1   72.25    1.52
   6   8  -1   71.01    1.51
  -6   8   1   71.66    1.48
  -6   8   1   71.51    1.49
   4  -8  -1  130.22    3.20
   4  -8  -1  131.75    2.60
  -4  -8   1  132.14    2.56
   4  -8  -1  131.51    2.78
   4   8  -1  131.36    2.63
  -4   8   1  132.86    2.56
  -4   8   1  132.64    2.61
  -2  -8   1  408.71    7.76
   2  -8  -1  385.89    9.69
   2  -8  -1  392.43    8.45
   2  -8  -1  397.38    7.87
   2   8  -1  406.63    8.05
  -2   8   1  392.76    7.76
  -2   8   1  409.63    8.02
   0  -8   1  164.27    3.21
   0  -8  -1  167.87    3.22
   0   8  -1  158.74    3.17
   0   8   1  162.76    3.23
   0   8   1  156.98    3.21
   0   8  -1  164.59    3.31
   2  -8   1   58.63    1.25
   2  -8   1   56.17    1.44
   2  -8   1   57.40    1.18
  -2  -8  -1   59.35    1.16
   2   8   1   59.19    1.19
  -2   8  -1   58.19    1.15
  -2   8  -1   59.06    1.18
   2   8   1   57.06    1.16
  -4  -8  -1    4.46    0.19
   4  -8   1    3.67    0.17
   4  -8   1    3.64    0.18
   4  -8   1    4.11    0.22
  -4   8  -1    3.94    0.15
  -4   8  -1    3.94    0.15
   4   8   1    3.96    0.16
   4   8   1    3.93    0.16
   6  -8   1    1.81    0.19
   6  -8   1    2.07    0.16
   6  -8   1    1.50    0.15
  -6   8  -1    2.03    0.13
  -6   8  -1    1.90    0.12
   6   8   1    2.25    0.14
   8  -8   1   18.01    0.53
   8  -8   1   17.90    0.56
   8  -8   1   18.40    0.67
  -8   8  -1   17.82    0.50
   9  -9  -1    1.49    0.20
   9  -9  -1    1.26    0.17
   9  -9  -1    1.71    0.17
  -9   9   1    1.69    0.15
   7  -9  -1   13.61    0.44
   7  -9  -1   13.49    0.42
   7  -9  -1   13.70    0.53
  -7   9   1   12.90    0.39
  -7   9   1   13.08    0.37
   7   9  -1   13.66    0.40
   5  -9  -1   12.60    0.46
   5  -9  -1   12.35    0.36
   5  -9  -1   12.57    0.39
  -5   9   1   12.50    0.33
   5   9  -1   12.47    0.36
  -5   9   1   12.75    0.34
   3  -9  -1   10.16    0.28
  -3  -9   1   10.49    0.26
   3  -9  -1   10.00    0.35
   3  -9  -1   10.90    0.31
  -3   9   1   10.25    0.27
   3   9  -1   10.05    0.29
  -3   9   1   10.01    0.27
   1  -9  -1    1.26    0.07
  -1  -9   1    1.24    0.07
   1  -9  -1    1.09    0.09
   1  -9  -1    1.35    0.08
   1   9  -1    1.30    0.09
   1   9  -1    1.36    0.09
  -1   9   1    1.44    0.08
  -1   9   1    1.19    0.08
   1  -9   1    0.51    0.06
  -1  -9  -1    0.47    0.05
   1  -9   1    0.45    0.05
   1   9   1    0.63    0.07
   1   9   1    0.44    0.06
  -1   9  -1    0.38    0.05
  -1   9  -1    0.44    0.07
  -3  -9  -1   12.42    0.31
   3  -9   1   12.15    0.34
   3  -9   1   12.03    0.40
   3  -9   1   11.83    0.32
   3   9   1   11.83    0.32
  -3   9  -1   12.03    0.31
   3   9   1   11.70    0.31
  -3   9  -1   12.36    0.31
   5  -9   1    6.05    0.24
   5  -9   1    5.98    0.24
   5  -9   1    6.32    0.30
   5   9   1    6.33    0.21
   5   9   1    5.99    0.23
  -5   9  -1    5.89    0.21
  -5   9  -1    5.78    0.20
   7  -9   1    0.51    0.11
   7  -9   1    0.70    0.14
   7  -9   1    0.58    0.10
  -7   9  -1    0.60    0.09
  -7   9  -1    0.61    0.09
   9  -9   1    8.14    0.36
   9  -9   1    8.49    0.35
   9  -9   1    7.86    0.41
  -9   9  -1    8.55    0.32
   8 -10  -1    9.51    0.45
   8 -10  -1    8.94    0.38
   8 -10  -1    9.26    0.36
  -8  10   1    9.23    0.32
  -8  10   1    9.09    0.31
   6 -10  -1   84.22    2.16
   6 -10  -1   85.41    1.88
   6 -10  -1   83.09    1.76
  -6  10   1   82.56    1.73
   6  10  -1   85.51    1.76
  -6  10   1   82.03    1.71
   4 -10  -1  119.31    2.50
   4 -10  -1  116.40    2.87
   4 -10  -1  116.38    2.34
   4  10  -1  116.85    2.37
  -4  10   1  116.99    2.34
  -4  10   1  117.01    2.30
   2 -10  -1  298.02    7.11
  -2 -10   1  299.65    5.78
   2 -10  -1  289.44    6.32
   2 -10  -1  288.05    5.95
  -2  10   1  300.06    7.99
   2  10  -1  299.08    6.07
  -2  10   1  299.83    5.80
   0 -10  -1  169.56    3.28
   0 -10   1  167.52    3.20
   0 -10   1  167.38    3.44
   0  10   1  163.18    3.29
   0  10  -1  166.37    3.25
   0  10   1  162.11    3.20
   0  10  -1  158.47    3.27
   2 -10   1   43.65    0.95
   2 -10   1   42.09    1.10
   2 -10   1   42.95    0.90
  -2 -10  -1   43.02    0.87
   2  10   1   41.93    0.88
   2  10   1   43.18    0.91
  -2  10  -1   42.87    0.88
  -2  10  -1   42.37    0.90
   4 -10   1    0.95    0.13
   4 -10   1    0.65    0.10
  -4 -10  -1    1.02    0.14
  -4  10  -1    0.85    0.09
   4  10   1    0.71    0.11
   4  10   1    1.03    0.11
   6 -10   1    6.44    0.29
   6 -10   1    6.99    0.28
   6 -10   1    6.76    0.36
  -6  10  -1    7.07    0.24
   6  10   1    6.83    0.26
  -6  10  -1    7.16    0.25
   8 -10   1   10.29    0.47
   8 -10   1   10.45    0.40
   8 -10   1   10.50    0.39
  -8  10  -1   10.13    0.35
   9 -11  -1    0.17    0.10
   9 -11  -1    0.10    0.10
   9 -11  -1    0.27    0.12
  -9  11   1    0.25    0.09
   7 -11  -1    5.44    0.32
   7 -11  -1    5.16    0.26
   7 -11  -1    5.23    0.26
   7  11  -1    5.36    0.24
  -7  11   1    5.27    0.23
  -7  11   1    5.33    0.22
   5 -11  -1    3.38    0.18
   5 -11  -1    3.09    0.22
   5 -11  -1    3.26    0.18
  -5  11   1    3.28    0.16
  -5  11   1    3.53    0.16
   5  11  -1    3.59    0.18
   3 -11  -1    8.88    0.27
   3 -11  -1    9.04    0.34
   3 -11  -1    9.14    0.29
  -3  11   1    9.01    0.26
  -3  11   1    9.19    0.27
   3  11  -1    9.18    0.28
   1 -11  -1    2.88    0.12
  -1 -11   1    2.79    0.10
   1 -11  -1    2.71    0.13
   1 -11  -1    2.59    0.12
  -1  11   1    2.57    0.12
  -1  11   1    2.71    0.13
   1  11  -1    2.55    0.13
   1  11  -1    2.67    0.14
   1 -11   1    3.26    0.13
   1 -11   1    3.64    0.14
   1 -11   1    3.39    0.15
  -1 -11  -1    3.32    0.12
  -1  11  -1    3.48    0.15
   1  11   1    3.36    0.15
   1  11   1    3.61    0.15
  -1  11  -1    3.23    0.13
   3 -11   1   -0.01    0.04
  -3 -11  -1    0.05    0.05
   3 -11   1    0.05    0.04
   3 -11   1    0.01    0.04
   3  11   1   -0.03    0.06
  -3  11  -1   -0.02    0.05
   3  11   1    0.04    0.06
  -3  11  -1   -0.02    0.04
   5 -11   1    2.84    0.22
   5 -11   1    2.73    0.17
   5 -11   1    2.55    0.17
  -5  11  -1    2.62    0.14
   5  11   1    3.09    0.17
  -5  11  -1    2.81    0.15
   7 -11   1    0.53    0.13
   7 -11   1    0.80    0.13
   7 -11   1    0.71    0.13
  -7  11  -1    0.79    0.10
  -7  11  -1    0.74    0.10
   9 -11   1    2.70    0.23
   9 -11   1    2.75    0.21
   9 -11   1    2.68    0.27
  -9  11  -1    2.56    0.18
   8 -12  -1   10.37    0.48
   8 -12  -1   10.34    0.39
   8 -12  -1    9.66    0.41
  -8  12   1   10.20    0.35
  -8  12   1   10.89    0.35
   6 -12  -1   27.06    0.73
   6 -12  -1   27.42    0.85
   6 -12  -1   26.87    0.69
   6  12  -1   26.25    0.67
  -6  12   1   27.53    0.66
  -6  12   1   26.20    0.64
   4 -12  -1  186.28    4.41
   4 -12  -1  186.13    3.84
   4 -12  -1  177.89    3.60
  -4  12   1  185.12    3.54
  -4  12   1  180.09    3.62
   4  12  -1  183.38    3.65
   2 -12  -1  128.26    3.12
   2 -12  -1  130.60    2.56
   2 -12  -1  132.58    2.73
   2  12  -1  129.87    2.61
  -2  12   1  126.88    2.52
  -2  12   1  131.89    2.60
   0 -12   1  213.14    4.15
   0 -12  -1  209.47    4.09
   0  12  -1  206.84    4.06
   0  12   1  206.19    3.98
   0  12  -1  207.29    4.10
   0  12   1  207.98    4.10
   2 -12   1   68.91    1.48
   2 -12   1   68.42    1.40
  -2 -12  -1   68.31    1.36
   2 -12   1   68.79    1.70
   2  12   1   68.32    1.38
  -2  12  -1   68.19    1.41
   2  12   1   67.19    1.42
  -2  12  -1   67.95    1.37
   4 -12   1    6.96    0.27
   4 -12   1    7.19    0.26
   4 -12   1    6.76    0.33
   4  12   1    7.45    0.26
  -4  12  -1    7.11    0.24
   4  12   1    7.04    0.24
  -4  12  -1    7.07    0.24
   6 -12   1    5.44    0.32
   6 -12   1    5.10    0.25
   6 -12   1    5.18    0.25
  -6  12  -1    5.24    0.21
  -6  12  -1    5.08    0.22
   6  12   1    5.28    0.23
   8 -12   1    6.40    0.31
   8 -12   1    6.25    0.31
   8 -12   1    6.10    0.37
  -8  12  -1    6.67    0.27
   7 -13  -1    0.31    0.10
   7 -13  -1    0.33    0.11
   7 -13  -1    0.31    0.10
  -7  13   1    0.35    0.09
  -7  13   1    0.43    0.09
   5 -13  -1    2.00    0.20
   5 -13  -1    1.99    0.15
   5 -13  -1    1.95    0.15
  -5  13   1    2.08    0.14
  -5  13   1    2.14    0.14
   5  13  -1    2.10    0.16
   3 -13  -1    0.66    0.12
   3 -13  -1    0.79    0.10
   3 -13  -1    1.01    0.11
  -3  13   1    0.85    0.09
   3  13  -1    0.90    0.11
  -3  13   1    0.86    0.10
   1 -13  -1   -0.02    0.03
   1  13  -1    0.10    0.07
  -1  13   1   -0.05    0.06
   1  13  -1    0.12    0.08
  -1  13   1   -0.02    0.05
   1 -13   1    0.39    0.06
  -1 -13  -1    0.41    0.07
   1  13   1    0.50    0.09
  -1  13  -1    0.46    0.07
  -1  13  -1    0.44    0.08
   1  13   1    0.45    0.09
   3 -13   1    0.10    0.06
   3 -13   1    0.05    0.06
   3 -13   1    0.11    0.06
   3  13   1    0.15    0.08
   3  13   1    0.08    0.08
  -3  13  -1    0.31    0.07
  -3  13  -1    0.06    0.07
   5 -13   1    2.69    0.17
   5 -13   1    2.64    0.18
   5 -13   1    2.52    0.21
   5  13   1    2.62    0.17
  -5  13  -1    2.55    0.15
  -5  13  -1    2.56    0.15
   7 -13   1    0.14    0.11
   7 -13   1    0.04    0.09
   7 -13   1    0.10    0.08
  -7  13  -1    0.22    0.08
  -7  13  -1    0.13    0.08
   8 -14  -1    7.84    0.37
   8 -14  -1    8.04    0.43
   8 -14  -1    7.89    0.35
  -8  14   1    8.06    0.30
  -8  14   1    7.58    0.31
   6 -14  -1   35.72    1.06
   6 -14  -1   35.45    0.87
   6 -14  -1   34.80    0.92
  -6  14   1   35.49    0.83
  -6  14   1   34.89    0.83
   6  14  -1   35.26    0.85
   4 -14  -1  121.14    2.55
   4 -14  -1  115.61    2.39
   4 -14  -1  123.09    2.93
   4  14  -1  116.61    2.42
  -4  14   1  115.15    2.40
  -4  14   1  116.49    2.34
   2 -14  -1  124.30    2.42
  -2  14   1  120.74    2.38
  -2  14   1  120.33    2.45
   2  14  -1  120.43    2.47
   0 -14  -1  129.54    2.52
   0 -14   1  130.04    2.52
   0  14   1  130.53    2.59
   0  14   1  126.25    2.51
   0  14  -1  125.96    2.50
   0  14  -1  127.49    2.59
   2 -14   1   48.34    1.01
  -2  14  -1   45.26    0.98
  -2  14  -1   45.87    1.02
   2  14   1   47.08    0.99
   2  14   1   46.31    1.03
   4 -14   1    2.32    0.17
   4 -14   1    3.01    0.17
   4 -14   1    2.42    0.21
   4  14   1    2.67    0.17
  -4  14  -1    2.72    0.15
  -4  14  -1    3.09    0.15
   6 -14   1    7.35    0.32
   6 -14   1    7.55    0.39
   6 -14   1    7.33    0.31
   6  14   1    7.74    0.29
  -6  14  -1    7.96    0.29
  -6  14  -1    7.12    0.27
   8 -14   1    4.60    0.27
   8 -14   1    4.67    0.32
   8 -14   1    5.44    0.30
  -8  14  -1    4.91    0.24
   7 -15  -1    0.55    0.12
   7 -15  -1    0.52    0.13
   7 -15  -1    0.42    0.13
  -7  15   1    0.72    0.12
  -7  15   1    0.65    0.11
   5 -15  -1    0.99    0.13
   5 -15  -1    0.97    0.15
   5 -15  -1    1.14    0.13
  -5  15   1    1.06    0.12
   5  15  -1    1.11    0.14
  -5  15   1    0.97    0.11
   3 -15  -1    0.00    0.06
   3 -15  -1    0.02    0.06
  -3  15   1   -0.06    0.06
   3  15  -1    0.04    0.08
  -3  15   1   -0.01    0.05
   1 -15  -1    6.01    0.21
  -1  15   1    6.05    0.23
   1  15  -1    5.79    0.22
   1  15  -1    6.00    0.23
  -1  15   1    5.74    0.22
   1 -15   1    0.04    0.05
   1  15   1   -0.07    0.07
  -1  15  -1   -0.06    0.07
  -1  15  -1    0.00    0.05
   1  15   1    0.02    0.07
   3 -15   1    4.62    0.21
   3 -15   1    4.69    0.21
  -3  15  -1    4.50    0.20
   3  15   1    4.42    0.21
  -3  15  -1    4.41    0.18
   5 -15   1    0.39    0.09
   5 -15   1    0.36    0.09
   5 -15   1    0.30    0.10
   5  15   1    0.31    0.10
  -5  15  -1    0.33    0.08
  -5  15  -1    0.47    0.10
   7 -15   1    1.07    0.15
   7 -15   1    1.05    0.18
   7 -15   1    0.91    0.15
  -7  15  -1    1.09    0.13
  -7  15  -1    1.17    0.12
   6 -16  -1   36.53    1.09
   6 -16  -1   35.41    0.91
   6 -16  -1   37.95    0.96
   6  16  -1   36.27    0.89
  -6  16   1   35.10    0.86
  -6  16   1   36.00    0.86
   4 -16  -1   71.45    1.79
   4 -16  -1   71.59    1.49
  -4  16   1   65.76    1.43
  -4  16   1   66.09    1.46
   4  16  -1   67.62    1.49
   2 -16  -1  115.73    2.27
  -2  16   1  113.18    2.31
   2  16  -1  109.33    2.32
  -2  16   1  112.14    2.24
   0  16   1  107.12    2.12
   0  16   1  105.44    2.19
   0  16  -1  103.60    2.19
   0  16  -1  109.47    2.12
   2 -16   1   26.05    0.62
   2  16   1   26.83    0.62
  -2  16  -1   24.40    0.59
  -2  16  -1   25.18    0.63
   2  16   1   25.03    0.64
   4 -16   1    1.78    0.15
   4 -16   1    1.63    0.16
   4  16   1    1.87    0.16
  -4  16  -1    1.61    0.14
  -4  16  -1    1.73    0.13
   6 -16   1    5.72    0.29
   6 -16   1    5.44    0.34
   6 -16   1    5.46    0.28
  -6  16  -1    5.36    0.24
  -6  16  -1    5.38    0.24
   5 -17  -1    0.00    0.08
   5 -17  -1    0.12    0.09
   5  17  -1    0.08    0.10
  -5  17   1   -0.03    0.08
  -5  17   1    0.14    0.07
   3 -17  -1    0.06    0.07
   3  17  -1    0.08    0.09
  -3  17   1    0.10    0.06
  -3  17   1    0.10    0.08
   1 -17  -1    0.11    0.06
  -1  17   1    0.14    0.08
  -1  17   1    0.28    0.09
   1  17  -1    0.16    0.09
   1  17  -1    0.25    0.10
  -1  17  -1    1.65    0.14
  -1  17  -1    1.70    0.14
   1  17   1    1.94    0.16
   1  17   1    1.76    0.15
   3 -17   1    2.45    0.17
   3  17   1    2.18    0.17
  -3  17  -1    2.29    0.14
  -3  17  -1    2.14    0.16
   5 -17   1   -0.03    0.09
   5 -17   1   -0.06    0.06
  -5  17  -1   -0.15    0.08
  -5  17  -1    0.02    0.06
   5  17   1    0.04    0.10
   6 -18  -1   24.80    0.70
   6 -18  -1   25.55    0.83
  -6  18   1   23.47    0.64
   6  18  -1   24.55    0.68
  -6  18   1   23.63    0.65
   4 -18  -1   39.83    0.93
  -4  18   1   37.66    0.91
   4  18  -1   38.69    0.94
  -4  18   1   37.75    0.88
   2 -18  -1   85.37    1.71
  -2  18   1   81.30    1.75
  -2  18   1   81.21    1.69
   2  18  -1   79.70    1.75
   0  18   1   41.94    0.92
   0  18  -1   39.25    0.95
   0  18  -1   41.61    0.91
   0  18   1   40.25    0.95
  -2  18  -1   26.93    0.66
  -2  18  -1   27.16    0.69
   2  18   1   27.29    0.70
   2  18   1   28.69    0.68
   4 -18   1    1.92    0.17
   4  18   1    1.44    0.16
  -4  18  -1    1.61    0.14
  -4  18  -1    1.52    0.15
   6 -18   1    0.69    0.15
  -6  18  -1    1.10    0.13
  -6  18  -1    0.82    0.14
   5 -19  -1    1.23    0.16
  -5  19   1    1.29    0.15
  -5  19   1    1.42    0.14
   5  19  -1    1.31    0.17
   3 -19  -1   -0.01    0.07
  -3  19   1    0.14    0.08
   3  19  -1    0.06    0.10
  -3  19   1   -0.03    0.08
  -1  19   1    0.95    0.13
  -1  19   1    1.12    0.14
   1  19  -1    0.85    0.13
   1  19   1    0.08    0.09
   1  19   1    0.17    0.10
  -1  19  -1    0.23    0.09
  -1  19  -1    0.28    0.09
   3  19   1    0.66    0.13
  -3  19  -1    0.75    0.11
  -3  19  -1    0.73    0.13
   5 -19   1    0.43    0.13
  -5  19  -1    0.46    0.10
   5  19   1    0.55    0.13
  -5  19  -1    0.29    0.11
   4 -20  -1   22.16    0.62
  -4  20   1   21.94    0.61
  -4  20   1   20.97    0.58
   4  20  -1   22.11    0.63
  -2  20   1   39.26    0.95
  -2  20   1   38.79    0.91
   2  20  -1   38.86    0.95
   0  20   1   33.45    0.84
   0  20  -1   33.45    0.84
   0  20   1   34.55    0.81
  -2  20  -1    8.59    0.34
  -2  20  -1    9.01    0.32
   2  20   1    9.32    0.35
   4  20   1    1.05    0.16
  -4  20  -1    1.10    0.15
  -4  20  -1    0.96    0.12
   3  21  -1    0.13    0.11
  -3  21   1    0.08    0.08
   1  21  -1   -0.12    0.09
  -1  21   1    0.00    0.10
  -1  21   1   -0.03    0.09
  -1  21  -1    4.71    0.24
   1  21   1    4.62    0.25
  -1  21  -1    5.00    0.26
  -3  21  -1    0.88    0.13
   3  21   1    0.79    0.15
 -10   0   2   11.05    0.41
  10   0  -2   11.43    0.40
  10   0  -2   10.26    0.38
  10   0  -2   10.81    0.47
   8   0  -2  121.61    2.58
   8   0  -2  112.26    2.43
  -8   0   2  121.97    2.37
  -8   0   2  123.54    2.58
   8   0  -2  122.17    2.39
   8   0  -2  119.90    2.97
  -8   0   2  113.10    2.42
   8   0  -2  122.13    2.42
   6   0  -2  174.96    3.58
   6   0  -2  168.34    4.12
  -6   0   2  173.71    3.31
  -6   0   2  169.31    3.40
   6   0  -2  166.94    3.40
   6   0  -2  174.64    3.32
   6   0  -2  174.68    3.35
   4   0  -2  282.15    5.50
  -4   0   2  283.86    5.63
  -4   0   2  280.06    5.48
   4   0  -2  277.83    5.66
   4   0  -2  274.32    5.43
   4   0  -2  272.44    6.85
   4   0  -2  275.54    5.99
   2   0  -2  336.47    6.67
   2   0  -2  336.65    6.53
   2   0   2   79.25    1.58
   2   0   2   75.10    1.51
   2   0   2   76.15    1.65
   2   0   2   78.34    1.56
  -2   0  -2   80.96    1.59
   4   0   2  117.13    2.49
   4   0   2  123.31    2.36
  -4   0  -2  125.36    2.42
   4   0   2  119.55    2.35
   4   0   2  115.95    2.32
   6   0   2  205.82    5.01
   6   0   2  214.66    4.36
   6   0   2  210.15    4.10
  -6   0  -2  211.91    4.14
  -6   0  -2  208.35    4.05
   6   0   2  212.93    4.05
   6   0   2  209.62    4.19
   8   0   2   57.61    1.23
   8   0   2   57.05    1.31
  -8   0  -2   55.44    1.22
  -8   0  -2   57.11    1.26
   8   0   2   57.30    1.53
   8   0   2   58.35    1.26
  10   0   2   23.15    0.65
  10   0   2   23.46    0.64
 -10   0  -2   24.19    0.67
 -10   0  -2   23.33    0.63
  10   0   2   24.02    0.80
   9  -1  -2   -0.05    0.08
  -9  -1   2    0.10    0.09
   9  -1  -2   -0.05    0.09
  -9  -1   2    0.09    0.09
  -9  -1   2    0.02    0.07
   9  -1  -2    0.05    0.07
   9  -1  -2    0.12    0.10
  -9   1   2   -0.03    0.06
   9   1  -2    0.04    0.10
   9   1  -2   -0.07    0.06
   9   1  -2   -0.01    0.08
  -9   1   2    0.11    0.09
   9   1  -2    0.12    0.08
   7  -1  -2    0.19    0.08
   7  -1  -2    0.10    0.06
   7  -1  -2    0.16    0.07
  -7  -1   2    0.04    0.06
   7  -1  -2   -0.04    0.07
  -7  -1   2    0.08    0.06
   7  -1  -2    0.06    0.08
  -7  -1   2    0.16    0.08
   7   1  -2    0.19    0.08
   7   1  -2    0.04    0.07
   7   1  -2    0.00    0.07
  -7   1   2    0.12    0.06
   7   1  -2    0.06    0.05
   7   1  -2    0.10    0.07
  -7   1   2    0.09    0.06
   5  -1  -2    0.24    0.06
   5  -1  -2    0.24    0.05
   5  -1  -2    0.30    0.05
  -5  -1   2    0.25    0.05
   5  -1  -2    0.35    0.06
  -5  -1   2    0.31    0.06
   5  -1  -2    0.35    0.06
  -5   1   2    0.33    0.06
   5   1  -2    0.28    0.06
   5   1  -2    0.16    0.05
   5   1  -2    0.42    0.06
   5   1  -2    0.29    0.05
  -5   1   2    0.31    0.05
   5   1  -2    0.29    0.06
   3  -1  -2    2.41    0.09
   3  -1  -2    2.59    0.11
  -3  -1   2    2.42    0.10
   3  -1  -2    2.55    0.10
  -3  -1   2    2.74    0.09
   3  -1  -2    2.52    0.09
   3   1  -2    2.51    0.09
  -3   1   2    2.53    0.09
   3   1  -2    2.45    0.10
   3   1  -2    2.55    0.10
  -3   1   2    2.66    0.09
   1  -1  -2   37.50    0.76
   1   1  -2   35.35    0.74
  -1   1  -2   28.12    0.59
   3  -1   2   23.53    0.51
   3  -1   2   24.04    0.49
  -3  -1  -2   23.82    0.51
   3  -1   2   22.74    0.50
   3  -1   2   23.35    0.54
   3   1   2   24.11    0.53
   3   1   2   24.30    0.50
   3   1   2   23.76    0.51
   3   1   2   23.08    0.50
  -3   1  -2   24.35    0.49
  -5  -1  -2    0.51    0.07
   5  -1   2    0.83    0.10
   5  -1   2    0.74    0.08
   5  -1   2    0.49    0.08
  -5  -1  -2    0.64    0.08
   5  -1   2    0.47    0.07
   5  -1   2    0.48    0.07
   5   1   2    0.96    0.12
   5   1   2    0.61    0.08
   5   1   2    0.60    0.07
   5   1   2    0.47    0.06
  -5   1  -2    0.58    0.07
  -5   1  -2    0.76    0.07
   5   1   2    0.58    0.07
   7  -1   2    1.60    0.17
   7  -1   2    1.80    0.13
   7  -1   2    1.48    0.12
  -7  -1  -2    1.50    0.14
   7  -1   2    1.52    0.14
  -7  -1  -2    1.65    0.13
  -7   1  -2    1.47    0.12
   7   1   2    1.47    0.12
   7   1   2    1.68    0.15
   7   1   2    1.73    0.13
   7   1   2    1.67    0.15
   9  -1   2    1.07    0.14
  -9  -1  -2    0.88    0.12
   9  -1   2    1.18    0.19
  -9  -1  -2    0.64    0.13
   9  -1   2    0.75    0.13
   9  -1   2    0.99    0.15
   9   1   2    0.94    0.15
   9   1   2    1.20    0.17
  -9   1  -2    0.67    0.14
   9   1   2    0.99    0.14
  -9   1  -2    0.66    0.12
   9   1   2    0.68    0.12
  10  -2  -2   13.91    0.46
  10  -2  -2   14.25    0.57
  10  -2  -2   14.73    0.49
  10  -2  -2   14.18    0.45
 -10   2   2   14.46    0.50
 -10   2   2   14.75    0.43
  -8  -2   2   74.78    1.66
  -8  -2   2   80.23    1.61
  -8  -2   2   81.19    1.65
   8  -2  -2   79.19    2.05
  -8  -2   2   80.89    1.75
   8  -2  -2   74.16    1.65
   8  -2  -2   80.66    1.65
   8  -2  -2   81.53    1.67
   8  -2  -2   80.53    1.78
   8   2  -2   79.42    1.75
  -8   2   2   77.22    1.66
  -8   2   2   82.02    1.79
   8   2  -2   80.46    1.65
   8   2  -2   74.36    1.66
   8   2  -2   80.43    1.62
  -8   2   2   80.21    1.62
   8   2  -2   79.88    2.02
   6  -2  -2  236.70    4.50
   6  -2  -2  234.84    4.86
  -6  -2   2  234.84    4.47
   6  -2  -2  236.27    4.71
  -6  -2   2  226.60    4.61
   6  -2  -2  236.74    4.55
  -6  -2   2  235.63    4.84
   6  -2  -2  231.54    5.59
   6   2  -2  236.56    4.89
   6   2  -2  237.13    4.53
  -6   2   2  240.06    4.69
   6   2  -2  222.82    5.55
   6   2  -2  242.89    4.68
   6   2  -2  232.30    4.72
  -6   2   2  237.32    4.49
   4  -2  -2  363.46    7.37
   4  -2  -2  366.62    7.97
  -4  -2   2  373.74    7.90
   4  -2  -2  379.16    7.37
   4  -2  -2  382.07    7.53
   4  -2  -2  358.86    8.98
   4   2  -2  371.07    7.89
  -4   2   2  361.77    7.21
   4   2  -2  380.27    7.45
  -4   2   2  383.54    7.53
   4   2  -2  384.38    7.40
   2  -2  -2  305.15    5.93
   2  -2  -2  288.45    5.80
   2  -2  -2  288.76    6.28
   2   2  -2  296.72    5.93
  -2   2   2  291.29    8.25
  -2   2   2  307.06    5.92
   0   2   2   14.68    0.32
   0   2  -2   14.79    0.33
   2  -2   2    2.33    0.11
  -2  -2  -2    2.60    0.10
   2  -2   2    2.58    0.10
   2  -2   2    2.51    0.10
  -2   2  -2    2.52    0.08
  -2   2  -2    2.44    0.10
   2   2   2    2.59    0.09
   2   2   2    2.49    0.10
   4  -2   2   54.21    1.19
  -4  -2  -2   54.52    1.12
   4  -2   2   55.66    1.13
   4  -2   2   53.45    1.37
   4  -2   2   54.45    1.11
   4   2   2   56.52    1.12
   4   2   2   53.32    1.10
  -4   2  -2   54.50    1.11
   4   2   2   56.22    1.11
  -4   2  -2   55.89    1.10
   6  -2   2  155.77    3.07
  -6  -2  -2  162.08    3.10
   6  -2   2  159.04    3.11
   6  -2   2  156.43    3.80
   6  -2   2  158.82    3.30
  -6  -2  -2  154.70    3.11
   6   2   2  157.23    3.10
  -6   2  -2  159.16    3.10
   6   2   2  154.54    3.77
   6   2   2  156.12    3.06
  -6   2  -2  157.33    3.06
   6   2   2  155.68    3.11
   6   2   2  160.60    3.28
   8  -2   2   61.83    1.43
  -8  -2  -2   61.56    1.31
   8  -2   2   61.14    1.35
  -8  -2  -2   62.15    1.34
   8  -2   2   62.56    1.66
   8  -2   2   62.02    1.33
   8   2   2   62.95    1.40
   8   2   2   62.43    1.34
   8   2   2   61.40    1.32
   8   2   2   61.62    1.63
  -8   2  -2   61.75    1.32
 -10  -2  -2   22.29    0.60
  10  -2   2   21.57    0.61
  10  -2   2   22.06    0.77
  10  -2   2   21.28    0.64
 -10  -2  -2   21.64    0.62
  10  -2   2   21.61    0.63
 -10   2  -2   22.26    0.60
 -10   2  -2   22.57    0.64
  10   2   2   22.42    0.62
  10   2   2   22.28    0.60
   9  -3  -2    2.16    0.18
   9  -3  -2    2.36    0.18
   9  -3  -2    2.54    0.22
   9  -3  -2    2.14    0.18
  -9   3   2    2.41    0.19
  -9   3   2    2.34    0.15
   7  -3  -2    6.60    0.24
  -7  -3   2    6.96    0.25
  -7  -3   2    6.71    0.22
  -7  -3   2    6.61    0.24
   7  -3  -2    6.77    0.32
   7  -3  -2    6.65    0.25
   7  -3  -2    6.71    0.27
  -7  -3   2    6.89    0.24
   7  -3  -2    6.71    0.24
   7   3  -2    6.51    0.24
  -7   3   2    6.77    0.23
   7   3  -2    6.52    0.24
   7   3  -2    6.55    0.24
  -7   3   2    6.46    0.22
   7   3  -2    6.40    0.29
   5  -3  -2    5.52    0.19
   5  -3  -2    5.32    0.18
   5  -3  -2    5.28    0.24
   5  -3  -2    5.39    0.18
   5  -3  -2    5.47    0.21
  -5  -3   2    5.04    0.17
  -5  -3   2    5.40    0.19
  -5   3   2    5.13    0.17
   5   3  -2    5.29    0.19
  -5   3   2    5.53    0.17
   5   3  -2    5.26    0.18
   3  -3  -2   12.30    0.29
   3  -3  -2   12.56    0.29
   3  -3  -2   12.41    0.32
   3  -3  -2   12.33    0.38
  -3  -3   2   12.19    0.27
   3  -3  -2   12.42    0.29
  -3  -3   2   12.30    0.30
   3   3  -2   11.98    0.30
  -3   3   2   12.68    0.29
   3   3  -2   12.66    0.28
  -3   3   2   12.38    0.28
   1  -3  -2   28.77    0.58
  -1   3   2   29.01    0.58
   1   3  -2   28.75    0.59
   1  -3   2    3.10    0.10
  -1  -3  -2    2.98    0.12
   1   3   2    2.80    0.09
  -1   3  -2    2.93    0.09
  -3  -3  -2   26.74    0.57
   3  -3   2   26.86    0.57
   3  -3   2   26.63    0.58
   3  -3   2   26.61    0.71
   3  -3   2   26.39    0.61
  -3   3  -2   26.57    0.57
   3   3   2   27.13    0.57
   3   3   2   26.79    0.57
  -3   3  -2   27.22    0.56
   3   3   2   27.69    0.59
   3   3   2   26.39    0.57
   5  -3   2    2.75    0.15
   5  -3   2    3.09    0.14
   5  -3   2    2.92    0.17
   5  -3   2    2.89    0.14
  -5  -3  -2    3.25    0.15
   5   3   2    3.10    0.15
   5   3   2    3.08    0.13
   5   3   2    2.97    0.13
  -5   3  -2    3.08    0.11
   5   3   2    3.15    0.15
  -5   3  -2    3.00    0.13
   7  -3   2    1.46    0.13
   7  -3   2    1.52    0.16
  -7  -3  -2    1.47    0.15
   7  -3   2    1.49    0.16
   7  -3   2    1.31    0.13
   7   3   2    1.68    0.16
   7   3   2    1.64    0.15
  -7   3  -2    1.42    0.12
   7   3   2    1.44    0.11
   9  -3   2    5.87    0.28
   9  -3   2    6.24    0.35
  -9  -3  -2    6.23    0.25
   9  -3   2    6.00    0.29
   9  -3   2    5.83    0.27
  -9  -3  -2    5.91    0.27
  -9   3  -2    6.13    0.27
   9   3   2    6.48    0.26
   9   3   2    5.63    0.27
  10  -4  -2   18.06    0.58
  10  -4  -2   17.53    0.66
  10  -4  -2   17.69    0.54
 -10   4   2   17.77    0.51
 -10   4   2   18.22    0.59
   8  -4  -2   55.34    1.19
   8  -4  -2   55.51    1.49
   8  -4  -2   55.25    1.29
  -8  -4   2   53.31    1.20
   8  -4  -2   54.43    1.20
   8   4  -2   53.62    1.19
  -8   4   2   53.90    1.18
  -8   4   2   54.69    1.17
   6  -4  -2  271.63    5.35
  -6  -4   2  268.86    5.63
   6  -4  -2  269.24    6.40
   6  -4  -2  272.79    5.16
   6  -4  -2  262.20    5.64
  -6  -4   2  267.53    5.21
   6   4  -2  272.57    5.30
  -6   4   2  264.68    5.13
   6   4  -2  267.93    5.39
  -6   4   2  274.49    5.47
  -4  -4   2  415.86    8.54
  -4  -4   2  420.90    8.07
   4  -4  -2  398.60    8.15
   4  -4  -2  406.84    8.66
   4  -4  -2  417.30    8.10
   4  -4  -2  395.42   10.08
   4   4  -2  412.16    8.07
   4   4  -2  399.64    8.32
  -4   4   2  423.27    8.19
  -4   4   2  412.71    7.97
   2  -4  -2  387.16    8.63
   2  -4  -2  415.03    8.10
  -2   4   2  434.52    8.21
  -2   4   2  419.37    7.98
   2   4  -2  409.19    8.26
   0  -4  -2  327.50    6.36
   0   4   2  317.64    8.61
   0   4  -2  330.31    6.45
   0   4   2  322.54    6.28
   2  -4   2    1.35    0.07
   2  -4   2    1.21    0.07
  -2  -4  -2    1.18    0.08
  -2   4  -2    1.23    0.06
   2   4   2    1.40    0.07
   2   4   2    1.15    0.07
  -2   4  -2    1.16    0.06
   4  -4   2   71.26    1.53
  -4  -4  -2   70.65    1.43
   4  -4   2   72.76    1.43
   4  -4   2   68.56    1.76
   4  -4   2   71.22    1.44
   4   4   2   73.74    1.49
   4   4   2   70.25    1.43
   4   4   2   68.39    1.41
  -4   4  -2   72.78    1.42
  -4   4  -2   71.72    1.42
   4   4   2   72.43    1.43
   6  -4   2   59.75    1.56
  -6  -4  -2   59.98    1.25
   6  -4   2   59.28    1.25
   6  -4   2   59.34    1.34
   6  -4   2   60.55    1.27
   6   4   2   59.76    1.23
   6   4   2   59.44    1.24
   6   4   2   60.26    1.25
   6   4   2   59.50    1.30
   6   4   2   57.94    1.50
  -6   4  -2   61.06    1.23
  -6   4  -2   58.73    1.24
   8  -4   2   51.73    1.46
   8  -4   2   52.59    1.25
  -8  -4  -2   52.41    1.15
   8  -4   2   54.65    1.18
   8  -4   2   53.37    1.19
  -8  -4  -2   53.87    1.17
  -8   4  -2   52.04    1.15
   8   4   2   52.94    1.16
   8   4   2   53.44    1.15
  10  -4   2   13.90    0.46
  10  -4   2   14.16    0.58
  10  -4   2   14.27    0.49
  10  -4   2   13.63    0.47
 -10   4  -2   13.32    0.43
 -10   4  -2   14.21    0.47
   9  -5  -2    5.12    0.33
   9  -5  -2    5.30    0.26
   9  -5  -2    5.39    0.27
  -9   5   2    5.36    0.24
  -9   5   2    5.54    0.28
   7  -5  -2    6.69    0.26
   7  -5  -2    6.92    0.33
   7  -5  -2    6.59    0.25
   7  -5  -2    6.85    0.28
   7   5  -2    6.75    0.25
  -7   5   2    6.69    0.24
  -7   5   2    6.61    0.23
  -5  -5   2   13.47    0.33
   5  -5  -2   13.75    0.36
   5  -5  -2   13.51    0.36
  -5  -5   2   13.57    0.35
   5  -5  -2   13.69    0.46
  -5   5   2   13.58    0.34
   5   5  -2   13.32    0.34
   5   5  -2   13.26    0.40
   5   5  -2   13.16    0.36
  -5   5   2   13.91    0.34
   3  -5  -2    1.84    0.09
  -3  -5   2    1.91    0.08
   3  -5  -2    1.98    0.10
  -3   5   2    2.03    0.09
   3   5  -2    1.90    0.10
   3   5  -2    2.08    0.09
  -3   5   2    1.93    0.08
   3   5  -2    1.99    0.08
   1  -5  -2   21.87    0.45
   1   5  -2   21.56    0.47
  -1   5   2   21.07    0.45
   1  -5   2    6.95    0.18
  -1  -5  -2    6.79    0.18
   1  -5   2    7.00    0.18
  -1   5  -2    7.10    0.17
   1   5   2    7.04    0.18
  -1   5  -2    6.92    0.18
  -3  -5  -2    0.51    0.09
   3  -5   2    0.24    0.05
   3  -5   2    0.29    0.07
   3  -5   2    0.38    0.06
   3   5   2    0.34    0.06
   3   5   2    0.32    0.06
  -3   5  -2    0.38    0.05
   3   5   2    0.34    0.06
  -3   5  -2    0.36    0.05
   5  -5   2   16.32    0.42
   5  -5   2   15.90    0.43
   5  -5   2   16.13    0.41
  -5  -5  -2   15.74    0.40
   5  -5   2   15.90    0.51
  -5   5  -2   16.17    0.37
   5   5   2   16.01    0.39
   5   5   2   15.90    0.39
   5   5   2   15.89    0.40
  -5   5  -2   15.56    0.40
   5   5   2   15.44    0.39
  -7  -5  -2    9.18    0.31
   7  -5   2    8.89    0.31
   7  -5   2    8.77    0.32
   7  -5   2    9.28    0.40
   7  -5   2    9.30    0.33
  -7   5  -2    8.98    0.30
   7   5   2    9.32    0.29
   7   5   2    9.37    0.31
   9  -5   2    8.18    0.32
   9  -5   2    8.08    0.41
  -9  -5  -2    9.02    0.31
   9  -5   2    7.92    0.34
   9  -5   2    8.23    0.34
   9   5   2    8.71    0.31
  -9   5  -2    7.98    0.31
  10  -6  -2   18.83    0.56
  10  -6  -2   18.13    0.69
  10  -6  -2   18.30    0.59
 -10   6   2   17.88    0.52
 -10   6   2   18.04    0.60
   8  -6  -2   49.48    1.36
   8  -6  -2   47.61    1.09
  -8   6   2   47.83    1.06
   8   6  -2   47.93    1.08
  -8   6   2   48.02    1.06
   6  -6  -2  220.73    4.25
   6  -6  -2  217.76    5.21
   6  -6  -2  215.10    4.53
   6   6  -2  221.09    4.29
  -6   6   2  211.00    4.17
  -6   6   2  217.00    4.31
  -4  -6   2  197.34    3.85
   4  -6  -2  188.11    4.65
   4  -6  -2  194.53    3.85
  -4  -6   2  193.22    4.05
   4  -6  -2  194.03    4.05
  -4   6   2  196.94    3.96
   4   6  -2  195.78    3.90
   4   6  -2  200.80    3.85
   4   6  -2  196.31    3.73
  -4   6   2  198.78    3.86
   2  -6  -2  196.72    3.97
   2  -6  -2  193.51    4.23
   2  -6  -2  191.83    4.86
   2   6  -2  203.70    3.85
   2   6  -2  199.61    3.99
  -2   6   2  187.00    3.80
  -2   6   2  203.10    3.97
   0  -6  -2   55.77    1.07
   0  -6   2   53.69    1.05
   0   6   2   53.32    1.06
   0   6   2   53.08    1.08
  -2  -6  -2   26.57    0.56
   2  -6   2   25.81    0.59
   2  -6   2   25.74    0.56
   2  -6   2   28.10    0.70
  -2   6  -2   25.98    0.55
   2   6   2   26.44    0.56
  -2   6  -2   26.43    0.56
   2   6   2   25.78    0.56
   4  -6   2   94.26    1.86
  -4  -6  -2   93.06    1.84
   4  -6   2   91.60    2.27
   4  -6   2   92.71    1.97
   4   6   2   88.47    1.81
   4   6   2   91.83    1.90
  -4   6  -2   92.34    1.81
   4   6   2   91.78    1.85
  -4   6  -2   94.80    1.84
   4   6   2   93.02    1.84
   6  -6   2   15.28    0.54
   6  -6   2   15.79    0.44
  -6  -6  -2   15.47    0.43
   6  -6   2   16.00    0.45
   6  -6   2   15.49    0.46
   6   6   2   17.57    0.42
   6   6   2   15.85    0.41
  -6   6  -2   15.64    0.39
  -6   6  -2   15.14    0.42
   6   6   2   17.13    0.43
   8  -6   2   33.23    0.80
   8  -6   2   31.97    0.99
   8  -6   2   31.93    0.80
   8  -6   2   32.56    0.84
  -8   6  -2   31.43    0.77
   8   6   2   32.39    0.75
   9  -7  -2   10.07    0.45
   9  -7  -2    9.11    0.38
   9  -7  -2    9.74    0.37
  -9   7   2    9.88    0.34
  -9   7   2    9.51    0.39
   7  -7  -2    8.35    0.32
   7  -7  -2    7.82    0.29
   7  -7  -2    8.32    0.37
  -7   7   2    8.12    0.26
  -7   7   2    7.66    0.27
   7   7  -2    8.03    0.28
   5  -7  -2   11.58    0.42
   5  -7  -2   10.94    0.32
   5  -7  -2   10.82    0.35
  -5   7   2   11.05    0.29
  -5   7   2   11.02    0.30
   5   7  -2   10.42    0.28
   5   7  -2   10.77    0.32
  -3  -7   2    1.62    0.09
   3  -7  -2    1.47    0.09
   3  -7  -2    1.46    0.11
   3  -7  -2    1.55    0.10
  -3   7   2    1.58    0.08
   3   7  -2    1.52    0.08
  -3   7   2    1.51    0.08
   3   7  -2    1.36    0.10
   1  -7  -2   14.64    0.36
   1  -7  -2   14.86    0.34
  -1  -7   2   15.30    0.31
  -1   7   2   14.95    0.34
   1   7  -2   15.08    0.35
  -1   7   2   14.60    0.33
   1  -7   2   23.65    0.53
  -1  -7  -2   23.22    0.50
   1  -7   2   23.52    0.50
  -1   7  -2   23.99    0.51
  -1   7  -2   23.71    0.49
   1   7   2   23.35    0.51
   1   7   2   23.40    0.50
   3  -7   2    3.25    0.17
   3  -7   2    3.30    0.14
   3  -7   2    3.21    0.14
  -3  -7  -2    3.34    0.15
  -3   7  -2    3.37    0.12
   3   7   2    3.46    0.14
  -3   7  -2    3.26    0.12
   3   7   2    3.18    0.13
  -5  -7  -2    4.45    0.20
   5  -7   2    4.02    0.23
   5  -7   2    4.47    0.19
   5  -7   2    4.24    0.18
   5  -7   2    4.40    0.19
  -5   7  -2    4.34    0.16
   5   7   2    4.34    0.17
  -5   7  -2    4.19    0.17
   5   7   2    4.33    0.18
   7  -7   2   19.55    0.54
   7  -7   2   19.90    0.67
   7  -7   2   19.05    0.53
   7  -7   2   19.35    0.56
  -7  -7  -2   19.53    0.52
   7   7   2   20.49    0.52
  -7   7  -2   18.89    0.51
   7   7   2   19.35    0.49
   9  -7   2   10.36    0.40
   9  -7   2   10.03    0.47
   9  -7   2   10.17    0.39
   9  -7   2   10.39    0.38
  -9   7  -2   10.01    0.36
   8  -8  -2   27.40    0.77
   8  -8  -2   28.88    0.90
   8  -8  -2   28.43    0.73
  -8   8   2   28.08    0.68
  -8   8   2   27.39    0.68
   6  -8  -2   79.72    2.08
   6  -8  -2   80.05    1.80
  -6   8   2   77.12    1.64
   6   8  -2   89.80    1.70
  -6   8   2   77.59    1.66
   4  -8  -2  181.62    4.42
   4  -8  -2  186.19    3.85
   4  -8  -2  184.63    3.60
   4   8  -2  184.44    3.66
  -4   8   2  186.70    3.71
  -4   8   2  185.91    3.60
   2  -8  -2  152.53    3.00
   2  -8  -2  156.22    3.30
   2  -8  -2  147.11    3.67
  -2  -8   2  160.07    3.01
   2   8  -2  157.65    2.99
   2   8  -2  155.53    3.05
  -2   8   2  158.07    3.17
  -2   8   2  151.81    3.07
   0  -8   2   55.44    1.09
   0  -8   2   55.88    1.15
   0  -8  -2   55.96    1.10
   0   8   2   55.21    1.12
   0   8   2   53.62    1.09
   0   8  -2   55.24    1.13
   0   8  -2   54.06    1.08
  -2  -8  -2   15.54    0.36
   2  -8   2   15.12    0.37
   2  -8   2   15.53    0.39
   2  -8   2   14.87    0.45
   2   8   2   15.60    0.37
  -2   8  -2   15.41    0.35
  -2   8  -2   15.80    0.36
   2   8   2   15.12    0.37
   4  -8   2   28.29    0.70
   4  -8   2   28.84    0.67
  -4  -8  -2   28.32    0.65
   4  -8   2   28.66    0.83
   4   8   2   28.04    0.64
  -4   8  -2   29.08    0.64
  -4   8  -2   33.96    0.66
   4   8   2   29.00    0.66
   6  -8   2   42.44    0.97
  -6  -8  -2   42.58    0.94
   6  -8   2   42.41    1.20
   6  -8   2   42.83    1.02
   6   8   2   43.94    0.94
  -6   8  -2   41.94    0.93
   6   8   2   43.17    0.92
  -6   8  -2   42.83    0.92
   8  -8   2   19.83    0.57
   8  -8   2   19.52    0.59
   8  -8   2   20.74    0.71
   8  -8   2   19.51    0.56
  -8   8  -2   20.14    0.54
   9  -9  -2   15.27    0.49
   9  -9  -2   15.12    0.53
   9  -9  -2   15.66    0.61
  -9   9   2   14.96    0.46
  -9   9   2   15.65    0.54
   7  -9  -2   13.54    0.53
   7  -9  -2   13.51    0.45
   7  -9  -2   14.28    0.43
  -7   9   2   13.25    0.38
   7   9  -2   13.50    0.40
  -7   9   2   13.25    0.39
   5  -9  -2   50.91    1.18
   5  -9  -2   51.13    1.36
   5  -9  -2   50.82    1.10
  -5   9   2   50.32    1.08
   5   9  -2   49.61    1.10
  -5   9   2   52.21    1.07
   3  -9  -2    0.10    0.05
   3  -9  -2   -0.01    0.04
   3  -9  -2    0.10    0.04
   3   9  -2    0.00    0.04
  -3   9   2    0.03    0.03
   3   9  -2   -0.03    0.06
   1  -9  -2    0.03    0.03
  -1  -9   2   -0.01    0.02
   1  -9  -2    0.06    0.03
   1  -9  -2    0.02    0.03
   1   9  -2    0.01    0.05
  -1   9   2    0.02    0.03
  -1   9   2    0.02    0.03
  -1  -9  -2   23.07    0.50
   1  -9   2   22.50    0.50
   1  -9   2   24.63    0.53
   1   9   2   22.38    0.51
  -1   9  -2   23.34    0.52
  -1   9  -2   22.25    0.49
   1   9   2   23.39    0.52
  -3  -9  -2    0.12    0.07
   3  -9   2    0.14    0.05
   3  -9   2    0.10    0.05
   3  -9   2    0.13    0.04
  -3   9  -2    0.12    0.05
  -3   9  -2    0.11    0.04
   3   9   2    0.10    0.06
   5  -9   2    2.26    0.18
   5  -9   2    2.23    0.14
   5  -9   2    2.50    0.16
  -5  -9  -2    2.61    0.19
   5   9   2    2.44    0.14
  -5   9  -2    2.40    0.14
  -5   9  -2    2.32    0.12
   5   9   2    2.46    0.14
   7  -9   2   15.26    0.47
   7  -9   2   15.65    0.58
   7  -9   2   15.04    0.48
  -7   9  -2   14.56    0.43
   7   9   2   16.02    0.42
   9  -9   2   10.90    0.42
   9  -9   2   10.84    0.42
   9  -9   2   11.20    0.51
  -9   9  -2   10.83    0.38
   8 -10  -2   21.77    0.75
   8 -10  -2   21.17    0.65
   8 -10  -2   21.88    0.61
  -8  10   2   21.50    0.56
  -8  10   2   21.08    0.57
   6 -10  -2   13.44    0.41
   6 -10  -2   13.25    0.44
   6 -10  -2   13.55    0.52
   6  10  -2   14.53    0.41
  -6  10   2   13.64    0.39
  -6  10   2   14.01    0.38
   4 -10  -2   68.59    1.50
   4 -10  -2   67.23    1.40
   4 -10  -2   66.45    1.73
   4  10  -2   66.74    1.34
  -4  10   2   67.90    1.37
  -4  10   2   68.08    1.39
   4  10  -2   68.06    1.42
   2 -10  -2   33.92    0.78
   2 -10  -2   33.37    0.89
  -2 -10   2   34.41    0.69
   2 -10  -2   33.07    0.73
   2  10  -2   33.87    0.75
  -2  10   2   33.13    0.72
  -2  10   2   34.99    0.73
   0 -10   2   10.29    0.25
   0 -10  -2   10.41    0.26
   0 -10   2   10.61    0.26
   0  10   2   10.45    0.27
   0  10  -2   10.05    0.25
   0  10   2    9.86    0.27
   2 -10   2   13.12    0.33
   2 -10   2   12.44    0.34
   2 -10   2   11.71    0.39
  -2 -10  -2   12.35    0.30
  -2  10  -2   12.41    0.32
   2  10   2   12.23    0.32
   2  10   2   12.30    0.33
   4 -10   2    9.83    0.39
  -4 -10  -2   10.56    0.31
   4 -10   2   10.23    0.32
   4 -10   2    9.81    0.32
  -4  10  -2   10.32    0.29
   4  10   2   10.86    0.30
  -4  10  -2   10.29    0.29
   4  10   2   10.30    0.30
   6 -10   2   41.95    0.97
   6 -10   2   42.78    1.20
   6 -10   2   41.09    1.02
   6  10   2   41.82    0.91
  -6  10  -2   41.58    0.92
  -6  10  -2   42.19    0.93
   8 -10   2   11.10    0.49
   8 -10   2   10.94    0.40
   8 -10   2   10.33    0.40
  -8  10  -2   10.94    0.36
   9 -11  -2    9.87    0.40
   9 -11  -2    9.88    0.47
   9 -11  -2   10.02    0.41
  -9  11   2    9.98    0.36
  -9  11   2    9.96    0.42
   7 -11  -2   19.97    0.60
   7 -11  -2   20.37    0.57
   7 -11  -2   20.94    0.71
   7  11  -2   20.45    0.55
  -7  11   2   20.42    0.53
  -7  11   2   20.27    0.54
   5 -11  -2    6.24    0.24
   5 -11  -2    6.36    0.31
   5 -11  -2    6.74    0.27
  -5  11   2    6.05    0.22
  -5  11   2    6.37    0.23
   5  11  -2    6.66    0.25
   3 -11  -2    2.80    0.18
   3 -11  -2    3.02    0.15
   3 -11  -2    3.09    0.15
  -3  11   2    2.81    0.13
  -3  11   2    2.79    0.13
   3  11  -2    2.83    0.15
   3  11  -2    2.65    0.14
   1 -11  -2    1.94    0.10
   1 -11  -2    1.91    0.10
  -1 -11   2    1.81    0.08
   1  11  -2    2.16    0.12
  -1  11   2    1.77    0.11
  -1  11   2    1.96    0.11
   1 -11   2    0.35    0.07
   1 -11   2    0.29    0.05
   1 -11   2    0.29    0.05
  -1 -11  -2    0.25    0.05
  -1  11  -2    0.35    0.07
  -1  11  -2    0.26    0.05
   1  11   2    0.30    0.07
   1  11   2    0.28    0.07
   3 -11   2    0.35    0.07
   3 -11   2    0.42    0.07
   3 -11   2    0.47    0.08
  -3 -11  -2    0.36    0.07
   3  11   2    0.39    0.08
   3  11   2    0.37    0.08
  -3  11  -2    0.46    0.07
  -3  11  -2    0.39    0.06
   5 -11   2    8.02    0.29
   5 -11   2    8.10    0.29
   5 -11   2    8.14    0.36
  -5  11  -2    7.72    0.25
   5  11   2    8.19    0.28
  -5  11  -2    7.92    0.26
   7 -11   2   12.65    0.51
   7 -11   2   12.61    0.42
   7 -11   2   12.32    0.43
  -7  11  -2   12.16    0.38
   8 -12  -2   10.82    0.43
   8 -12  -2   11.72    0.51
   8 -12  -2   10.99    0.41
  -8  12   2   10.21    0.36
  -8  12   2   11.54    0.37
  -8  12   2   11.24    0.44
   6 -12  -2    2.55    0.20
   6 -12  -2    3.00    0.26
   6 -12  -2    3.50    0.20
  -6  12   2    3.58    0.19
  -6  12   2    3.35    0.17
   6  12  -2    3.53    0.19
   4 -12  -2   31.19    0.92
   4 -12  -2   31.73    0.75
   4 -12  -2   32.37    0.80
  -4  12   2   31.79    0.73
   4  12  -2   34.13    0.76
   2 -12  -2   15.39    0.39
   2 -12  -2   15.48    0.41
   2 -12  -2   14.03    0.45
   2  12  -2   15.32    0.40
  -2  12   2   14.84    0.38
  -2  12   2   14.69    0.38
   0 -12   2    5.58    0.18
   0  12   2    5.55    0.21
   0  12  -2    5.30    0.18
   0  12  -2    5.53    0.21
   0  12   2    5.52    0.20
   2 -12   2    2.40    0.14
   2 -12   2    2.22    0.16
   2 -12   2    2.33    0.14
  -2 -12  -2    2.62    0.12
  -2  12  -2    2.50    0.14
   2  12   2    2.46    0.14
   2  12   2    2.52    0.15
  -2  12  -2    2.48    0.12
   4 -12   2    5.19    0.22
   4 -12   2    4.92    0.22
   4 -12   2    4.85    0.28
  -4  12  -2    5.10    0.19
  -4  12  -2    5.24    0.20
   4  12   2    5.27    0.21
   4  12   2    5.15    0.21
   6 -12   2   13.85    0.54
   6 -12   2   13.12    0.44
   6 -12   2   14.18    0.44
  -6  12  -2   13.21    0.39
  -6  12  -2   13.55    0.38
   6  12   2   13.52    0.38
   8 -12   2    2.87    0.22
   8 -12   2    2.41    0.20
   8 -12   2    2.46    0.25
  -8  12  -2    2.41    0.17
   7 -13  -2   17.55    0.55
   7 -13  -2   17.22    0.53
   7 -13  -2   17.66    0.64
  -7  13   2   16.17    0.48
   7  13  -2   17.55    0.51
  -7  13   2   16.67    0.47
   5 -13  -2    2.05    0.15
   5 -13  -2    2.19    0.19
   5 -13  -2    2.28    0.17
  -5  13   2    2.06    0.14
  -5  13   2    2.06    0.14
   5  13  -2    2.21    0.17
   3 -13  -2    5.50    0.22
   3 -13  -2    5.72    0.22
   3 -13  -2    5.43    0.25
   3  13  -2    5.35    0.23
  -3  13   2    5.59    0.20
  -3  13   2    5.48    0.20
   1 -13  -2    6.70    0.21
  -1  13   2    6.54    0.22
  -1  13   2    6.46    0.22
   1  13  -2    6.68    0.24
   1  13  -2    6.44    0.22
   1 -13   2    0.47    0.07
  -1 -13  -2    0.27    0.06
   1  13   2    0.42    0.08
  -1  13  -2    0.35    0.06
  -1  13  -2    0.32    0.08
   1  13   2    0.25    0.09
   3 -13   2    0.71    0.09
   3 -13   2    0.58    0.10
   3 -13   2    0.66    0.10
   3  13   2    0.65    0.10
  -3  13  -2    0.54    0.09
   3  13   2    0.69    0.11
  -3  13  -2    0.61    0.08
   5 -13   2   10.14    0.35
   5 -13   2   10.26    0.35
   5 -13   2   10.29    0.43
   5  13   2   10.20    0.33
   5  13   2   10.29    0.32
  -5  13  -2   10.53    0.32
  -5  13  -2    9.64    0.31
   7 -13   2   13.53    0.46
   7 -13   2   13.19    0.46
   7 -13   2   13.67    0.55
  -7  13  -2   12.96    0.41
   8 -14  -2    0.78    0.17
   8 -14  -2    0.56    0.13
   8 -14  -2    0.76    0.15
  -8  14   2    1.26    0.15
  -8  14   2    1.11    0.13
  -8  14   2    0.73    0.15
   6 -14  -2   11.84    0.50
   6 -14  -2   11.27    0.39
   6 -14  -2   11.74    0.43
  -6  14   2   11.06    0.35
  -6  14   2   10.87    0.36
   6  14  -2   11.39    0.38
   4 -14  -2    7.11    0.30
   4 -14  -2    7.08    0.35
   4 -14  -2    7.41    0.28
  -4  14   2    7.18    0.26
  -4  14   2    8.32    0.27
   4  14  -2    7.41    0.28
   2 -14  -2   10.20    0.31
  -2  14   2    9.82    0.30
   2  14  -2   10.87    0.33
  -2  14   2   10.33    0.31
   0 -14  -2    2.96    0.14
   0  14   2    2.98    0.18
   0  14   2    3.12    0.17
   0  14  -2    3.06    0.17
   0  14  -2    3.05    0.15
   2 -14   2    0.13    0.07
   2 -14   2    0.07    0.06
   2  14   2    0.34    0.09
  -2  14  -2    0.17    0.08
   2  14   2    0.10    0.08
  -2  14  -2    0.08    0.05
   4 -14   2    1.70    0.17
   4 -14   2    1.21    0.13
   4 -14   2    1.49    0.15
  -4  14  -2    1.41    0.12
  -4  14  -2    1.37    0.12
   4  14   2    1.38    0.14
   4  14   2    1.37    0.14
   6 -14   2    0.16    0.11
   6 -14   2    0.71    0.13
   6 -14   2    0.10    0.09
  -6  14  -2    0.41    0.09
  -6  14  -2    0.28    0.08
   8 -14   2    1.92    0.20
   8 -14   2    1.85    0.24
   7 -15  -2   16.24    0.62
   7 -15  -2   16.32    0.54
   7  15  -2   15.87    0.49
  -7  15   2   15.55    0.47
  -7  15   2   15.44    0.53
  -7  15   2   15.53    0.46
   5 -15  -2    4.29    0.27
   5 -15  -2    3.77    0.21
   5 -15  -2    4.14    0.22
  -5  15   2    3.60    0.19
   5  15  -2    3.67    0.21
  -5  15   2    3.99    0.19
   3 -15  -2    1.79    0.15
   3 -15  -2    1.77    0.13
  -3  15   2    1.76    0.12
  -3  15   2    1.89    0.13
   3  15  -2    1.58    0.14
   1 -15  -2    1.12    0.10
   1  15  -2    0.96    0.12
  -1  15   2    1.04    0.11
  -1  15   2    0.87    0.10
  -1 -15  -2    0.04    0.05
   1 -15   2    0.01    0.05
  -1  15  -2    0.15    0.08
   1  15   2    0.06    0.08
   1  15   2    0.05    0.07
  -1  15  -2    0.04    0.05
   3 -15   2   -0.01    0.06
   3 -15   2   -0.03    0.05
   3  15   2    0.01    0.08
  -3  15  -2    0.03    0.07
  -3  15  -2    0.09    0.06
   3  15   2   -0.02    0.08
   5 -15   2    3.33    0.21
   5 -15   2    3.96    0.25
   5 -15   2    3.60    0.21
  -5  15  -2    3.47    0.18
  -5  15  -2    3.45    0.18
   5  15   2    3.47    0.20
   7 -15   2    7.28    0.34
   7 -15   2    7.09    0.39
   7 -15   2    7.29    0.33
  -7  15  -2    6.75    0.28
   6 -16  -2    1.40    0.23
   6 -16  -2    1.54    0.17
   6 -16  -2    1.20    0.17
  -6  16   2    1.26    0.17
  -6  16   2    1.60    0.15
  -6  16   2    1.72    0.15
   6  16  -2    1.75    0.17
   4 -16  -2    0.22    0.09
  -4  16   2    0.23    0.08
  -4  16   2    0.15    0.07
   4  16  -2    0.29    0.10
   2 -16  -2    1.40    0.13
  -2  16   2    1.38    0.13
   2  16  -2    1.32    0.15
  -2  16   2    1.28    0.12
   0 -16  -2    0.03    0.05
   0  16   2   -0.02    0.08
   0  16  -2    0.03    0.08
   0  16   2    0.08    0.08
   2 -16   2    3.55    0.18
  -2  16  -2    3.80    0.17
  -2  16  -2    3.71    0.19
   2  16   2    3.87    0.21
   2  16   2    3.60    0.19
   4 -16   2    0.91    0.14
   4 -16   2    0.78    0.12
  -4  16  -2    1.09    0.11
   4  16   2    1.07    0.14
  -4  16  -2    1.05    0.13
   6 -16   2    2.22    0.23
   6 -16   2    1.89    0.19
   6 -16   2    1.94    0.19
  -6  16  -2    2.53    0.16
  -6  16  -2    1.87    0.16
   5 -17  -2    7.37    0.31
   5 -17  -2    7.55    0.36
   5  17  -2    7.57    0.31
  -5  17   2    6.91    0.27
  -5  17   2    7.10    0.28
   3 -17  -2    0.28    0.08
  -3  17   2    0.40    0.09
   3  17  -2    0.26    0.10
  -3  17   2    0.19    0.08
   1 -17  -2    0.09    0.06
   1  17  -2    0.25    0.09
  -1  17   2    0.09    0.08
   1  17  -2    0.05    0.08
  -1  17   2    0.13    0.08
  -1  17  -2    1.31    0.14
   1  17   2    1.18    0.15
   1  17   2    1.12    0.13
  -1  17  -2    1.29    0.12
   3 -17   2    0.37    0.10
   3  17   2    0.32    0.11
  -3  17  -2    0.36    0.10
   3  17   2    0.48    0.11
  -3  17  -2    0.41    0.08
   5 -17   2    1.09    0.14
   5 -17   2    1.12    0.16
  -5  17  -2    1.12    0.12
  -5  17  -2    1.01    0.13
   5  17   2    1.05    0.15
   6 -18  -2    0.30    0.11
   6 -18  -2    0.03    0.11
  -6  18   2    0.50    0.10
  -6  18   2    0.49    0.11
   6  18  -2    0.29    0.12
   4 -18  -2    0.30    0.09
  -4  18   2    0.51    0.09
  -4  18   2    0.41    0.10
   4  18  -2    0.47    0.12
   2 -18  -2    0.77    0.12
   2  18  -2    0.92    0.14
  -2  18   2    0.95    0.13
  -2  18   2    0.50    0.11
   0  18  -2    1.14    0.14
   0  18   2    1.15    0.14
   0  18   2    0.82    0.13
   0  18  -2    0.99    0.14
   2  18   2    0.48    0.12
  -2  18  -2    0.62    0.10
  -2  18  -2    0.47    0.11
   2  18   2    0.67    0.12
   4 -18   2    1.66    0.16
  -4  18  -2    2.06    0.15
   4  18   2    1.64    0.16
  -4  18  -2    1.74    0.16
   6 -18   2    0.35    0.12
   6 -18   2    0.35    0.11
  -6  18  -2    0.44    0.12
  -6  18  -2    0.52    0.10
   5 -19  -2    2.67    0.20
  -5  19   2    2.79    0.18
  -5  19   2    2.62    0.19
   5  19  -2    2.88    0.21
   3 -19  -2    0.18    0.08
  -3  19   2    0.28    0.09
  -3  19   2    0.25    0.09
   3  19  -2    0.17    0.11
   1  19  -2    0.23    0.11
  -1  19   2    0.28    0.09
  -1  19   2    0.25    0.10
   1  19   2   -0.09    0.08
  -1  19  -2    0.19    0.08
  -1  19  -2    0.01    0.09
   1  19   2    0.00    0.10
  -3  19  -2    0.86    0.14
  -3  19  -2    0.99    0.12
   3  19   2    0.98    0.15
   5 -19   2    0.98    0.15
  -5  19  -2    1.16    0.13
  -5  19  -2    0.94    0.15
   4 -20  -2    2.43    0.19
  -4  20   2    2.46    0.18
   4  20  -2    2.64    0.22
  -2  20   2    2.75    0.20
  -2  20   2    2.60    0.19
   2  20  -2    2.34    0.19
   0  20   2    0.94    0.14
   0  20  -2    1.02    0.15
   0  20   2    1.04    0.16
   2  20   2   -0.04    0.10
  -2  20  -2    0.13    0.08
  -2  20  -2    0.03    0.09
  -4  20  -2    2.69    0.20
   4  20   2    2.75    0.21
  -4  20  -2    2.78    0.18
  -3  21   2    1.08    0.15
  -1  21   2    0.30    0.12
  -1  21   2    0.50    0.12
   1  21  -2    0.41    0.13
   1  21   2    0.05    0.10
   1  21   2   -0.11    0.12
  -1  21  -2    0.00    0.10
  -3  21  -2    0.21    0.09
   3  21   2   -0.02    0.10
   0  22   2    0.87    0.15
  10   0  -3   -0.01    0.09
 -10   0   3    0.10    0.09
   8   0  -3    0.06    0.08
   8   0  -3    0.03    0.09
  -8   0   3    0.23    0.08
  -8   0   3    0.14    0.07
   8   0  -3    0.27    0.11
   8   0  -3    0.11    0.09
  -8   0   3    0.10    0.09
   8   0  -3    0.04    0.10
   6   0  -3    0.07    0.05
   6   0  -3    0.01    0.06
  -6   0   3    0.06    0.07
   6   0  -3    0.00    0.07
  -6   0   3    0.15    0.06
   6   0  -3   -0.03    0.07
  -6   0   3   -0.01    0.06
   6   0  -3   -0.07    0.06
   4   0  -3    0.06    0.05
  -4   0   3    0.01    0.04
   4   0  -3   -0.04    0.04
   4   0  -3    0.06    0.04
  -4   0   3   -0.01    0.03
   4   0  -3    0.05    0.04
  -4   0   3    0.02    0.04
   2   0  -3   -0.78    0.03
  -2   0   3   -0.61    0.06
   2   0  -3   -0.74    0.03
   0   0  -3   -0.64    0.01
  -2   0  -3    0.30    0.03
   2   0   3    0.42    0.04
   2   0   3    0.28    0.03
   2   0   3    0.43    0.06
  -4   0  -3    0.10    0.04
   4   0   3    0.08    0.04
   4   0   3    0.07    0.04
   4   0   3    0.06    0.04
   6   0   3    0.37    0.09
  -6   0  -3    0.21    0.08
   6   0   3    0.15    0.06
   6   0   3    0.28    0.09
   6   0   3    0.13    0.07
  -6   0  -3    0.24    0.08
   8   0   3    0.27    0.10
  -8   0  -3    0.05    0.09
   8   0   3   -0.06    0.09
  -8   0  -3    0.01    0.07
   8   0   3    0.04    0.07
   8   0   3    0.18    0.07
  10   0   3   -0.20    0.11
  10   0   3    0.01    0.09
 -10   0  -3   -0.02    0.11
 -10   0  -3    0.06    0.09
  10   0   3    0.08    0.08
   9  -1  -3   29.87    0.80
   9  -1  -3   29.40    0.74
  -9  -1   3   31.95    0.80
   9  -1  -3   31.09    0.74
   9  -1  -3   30.91    0.94
   9   1  -3   30.45    0.74
  -9   1   3   31.23    0.81
   9   1  -3   30.72    0.92
  -9   1   3   30.21    0.72
  -7  -1   3   67.91    1.47
   7  -1  -3   70.27    1.44
   7  -1  -3   71.88    1.46
  -7  -1   3   71.55    1.55
   7  -1  -3   67.66    1.47
   7  -1  -3   68.75    1.80
   7  -1  -3   69.35    1.56
  -7  -1   3   72.25    1.42
   7   1  -3   71.66    1.43
   7   1  -3   73.09    1.45
   7   1  -3   69.73    1.79
  -7   1   3   70.95    1.43
  -7   1   3   69.26    1.56
   7   1  -3   70.33    1.55
   7   1  -3   68.78    1.47
  -7   1   3   68.16    1.46
   5  -1  -3    5.51    0.18
   5  -1  -3    5.40    0.18
   5  -1  -3    5.67    0.20
   5  -1  -3    5.53    0.19
   5  -1  -3    5.60    0.24
  -5  -1   3    5.64    0.17
  -5  -1   3    5.41    0.20
  -5   1   3    5.37    0.17
   5   1  -3    5.61    0.18
   5   1  -3    5.67    0.19
   5   1  -3    5.68    0.23
  -5   1   3    5.54    0.18
   5   1  -3    5.51    0.20
  -5   1   3    5.49    0.20
   3  -1  -3    4.33    0.16
  -3  -1   3    4.31    0.12
   3  -1  -3    4.31    0.14
   3  -1  -3    4.52    0.14
   3  -1  -3    4.35    0.13
  -3  -1   3    4.29    0.15
  -3   1   3    4.54    0.16
   3   1  -3    4.30    0.13
   3   1  -3    4.30    0.15
   3   1  -3    4.30    0.15
  -3   1   3    4.63    0.14
  -3   1   3    4.16    0.13
   1  -1  -3   26.93    0.55
  -1   1   3   27.32    0.55
   1   1  -3   25.33    0.56
  -1  -1  -3   29.22    0.59
   1  -1   3   30.20    0.59
   1   1   3   28.72    0.59
  -1   1  -3   29.15    0.59
   3  -1   3   77.47    1.52
  -3  -1  -3   78.31    1.53
   3  -1   3   76.25    1.51
   3  -1   3   77.16    1.53
  -3  -1  -3   81.61    1.53
   3  -1   3   75.14    1.62
   3   1   3   75.95    1.53
   3   1   3   75.22    1.51
   3   1   3   78.16    1.55
   3   1   3   77.11    1.61
  -3   1  -3   78.75    1.56
   5  -1   3  147.71    3.06
  -5  -1  -3  146.46    2.89
   5  -1   3  140.42    3.52
  -5  -1  -3  151.66    2.91
   5  -1   3  146.30    2.85
   5  -1   3  149.59    2.94
   5  -1   3  147.06    2.89
   5   1   3  147.49    2.99
  -5   1  -3  150.34    2.95
   5   1   3  146.23    2.85
   5   1   3  145.48    3.05
   5   1   3  147.29    2.89
  -5   1  -3  146.03    2.85
   7  -1   3   61.33    1.64
  -7  -1  -3   62.84    1.33
   7  -1   3   62.54    1.36
   7  -1   3   63.85    1.42
   7  -1   3   64.36    1.34
  -7  -1  -3   64.20    1.36
  -7   1  -3   62.36    1.33
   7   1   3   62.54    1.33
   7   1   3   65.37    1.41
  -7   1  -3   63.37    1.36
   7   1   3   63.46    1.64
   7   1   3   64.54    1.35
  -9  -1  -3   48.13    1.10
   9  -1   3   48.36    1.09
   9  -1   3   45.81    1.10
   9  -1   3   47.48    1.15
   9  -1   3   48.30    1.35
  -9  -1  -3   47.17    1.07
  -9   1  -3   48.01    1.08
   9   1   3   46.02    1.09
   9   1   3   49.18    1.34
   9   1   3   48.57    1.14
   9   1   3   46.75    1.07
  -9   1  -3   47.02    1.11
  10  -2  -3    0.63    0.14
  10  -2  -3    0.64    0.12
  10  -2  -3    0.23    0.11
 -10   2   3    0.54    0.13
  -8  -2   3   10.30    0.35
  -8  -2   3   10.03    0.33
   8  -2  -3   10.21    0.34
  -8  -2   3   10.41    0.33
   8  -2  -3   10.34    0.35
   8  -2  -3   10.48    0.37
   8  -2  -3   10.61    0.43
   8  -2  -3   10.39    0.34
  -8  -2   3   10.51    0.32
  -8   2   3   10.08    0.33
   8   2  -3   10.27    0.33
   8   2  -3   10.78    0.33
  -8   2   3   10.40    0.32
   8   2  -3   10.56    0.34
  -8   2   3   10.12    0.37
   8   2  -3    9.74    0.41
   6  -2  -3   10.95    0.32
   6  -2  -3   10.54    0.31
   6  -2  -3   10.50    0.35
  -6  -2   3   10.82    0.29
   6  -2  -3   10.95    0.40
   6  -2  -3   10.72    0.31
  -6  -2   3   10.45    0.32
  -6  -2   3   10.87    0.33
  -6   2   3   11.54    0.31
   6   2  -3   10.42    0.33
  -6   2   3   11.77    0.30
   6   2  -3   10.14    0.38
   6   2  -3   10.74    0.32
   6   2  -3   10.92    0.31
   4  -2  -3    1.87    0.13
  -4  -2   3    1.98    0.11
   4  -2  -3    1.89    0.10
   4  -2  -3    2.44    0.11
  -4  -2   3    2.11    0.09
   4  -2  -3    1.93    0.11
   4  -2  -3    1.82    0.12
   4   2  -3    1.59    0.10
   4   2  -3    2.42    0.11
   4   2  -3    2.02    0.11
  -4   2   3    1.87    0.10
  -4   2   3    2.37    0.10
   2  -2  -3    0.59    0.05
   2  -2  -3    0.54    0.06
  -2   2   3    0.57    0.05
  -2   2   3    0.61    0.06
   2   2  -3    0.54    0.07
   0   2   3    8.76    0.19
   0   2  -3    8.25    0.20
   2  -2   3   77.27    1.53
   2  -2   3   79.54    1.68
  -2  -2  -3   79.11    1.53
   2  -2   3   77.35    1.51
   2   2   3   77.65    1.71
  -2   2  -3   79.98    1.56
   2   2   3   78.71    1.53
  -2   2  -3   77.50    1.51
   2   2   3   77.04    1.51
   4  -2   3    0.22    0.05
   4  -2   3    0.10    0.04
   4  -2   3    0.35    0.07
  -4  -2  -3    0.18    0.06
  -4   2  -3    0.08    0.04
   4   2   3    0.17    0.04
   4   2   3    0.25    0.06
  -6  -2  -3    2.29    0.16
   6  -2   3    2.42    0.17
   6  -2   3    3.12    0.16
   6  -2   3    2.22    0.15
   6  -2   3    2.37    0.20
   6   2   3    2.85    0.15
   6   2   3    2.46    0.17
  -6   2  -3    2.27    0.15
   6   2   3    2.47    0.17
   6   2   3    2.35    0.14
  -8  -2  -3    0.67    0.11
   8  -2   3    0.76    0.12
   8  -2   3    1.22    0.13
  -8  -2  -3    1.11    0.15
   8  -2   3    0.73    0.13
   8  -2   3    0.93    0.17
   8   2   3    0.63    0.10
  -8   2  -3    0.63    0.11
   8   2   3    0.87    0.14
   8   2   3    0.79    0.11
  -8   2  -3    0.96    0.13
  10  -2   3    0.11    0.09
 -10  -2  -3    0.04    0.12
  10  -2   3   -0.09    0.08
  10  -2   3    0.03    0.12
 -10  -2  -3    0.08    0.09
  10  -2   3   -0.02    0.09
  10   2   3   -0.07    0.11
  10   2   3    0.10    0.08
 -10   2  -3    0.03    0.11
 -10   2  -3   -0.10    0.07
   9  -3  -3   29.15    0.91
   9  -3  -3   28.99    0.72
   9  -3  -3   28.91    0.78
   9  -3  -3   29.35    0.74
  -9   3   3   29.83    0.79
  -9   3   3   29.07    0.70
  -7  -3   3   22.26    0.51
  -7  -3   3   22.36    0.56
   7  -3  -3   21.47    0.59
  -7  -3   3   21.93    0.53
   7  -3  -3   21.97    0.55
   7  -3  -3   21.24    0.54
   7  -3  -3   21.21    0.68
   7  -3  -3   22.22    0.55
  -7   3   3   21.53    0.52
  -7   3   3   21.46    0.59
  -7   3   3   21.37    0.53
   7   3  -3   23.08    0.53
   7   3  -3   21.35    0.54
  -5  -3   3   13.79    0.37
  -5  -3   3   13.72    0.33
   5  -3  -3   14.49    0.36
   5  -3  -3   14.56    0.46
   5  -3  -3   13.59    0.36
   5  -3  -3   13.33    0.35
  -5   3   3   13.75    0.34
   5   3  -3   14.69    0.34
  -5   3   3   13.89    0.35
   5   3  -3   13.52    0.36
   3  -3  -3   18.15    0.41
   3  -3  -3   18.59    0.45
  -3  -3   3   17.78    0.42
   3  -3  -3   17.77    0.52
   3  -3  -3   18.79    0.41
   3   3  -3   18.54    0.39
  -3   3   3   18.97    0.41
  -3   3   3   18.30    0.40
   3   3  -3   18.49    0.43
   1  -3  -3    4.69    0.14
  -1   3   3    5.08    0.13
   1   3  -3    4.65    0.14
   1  -3   3  112.43    2.42
  -1  -3  -3  110.72    2.21
   1  -3   3  108.05    2.25
  -1   3  -3  114.21    2.27
   1   3   3  112.82    2.19
   1   3   3  113.93    2.25
   3  -3   3   26.31    0.61
   3  -3   3   26.73    0.59
  -3  -3  -3   26.91    0.58
   3  -3   3   26.87    0.58
   3   3   3   27.15    0.58
   3   3   3   27.31    0.57
  -3   3  -3   26.51    0.57
   3   3   3   28.75    0.59
   3   3   3   26.81    0.57
  -3   3  -3   27.61    0.56
   5  -3   3   70.60    1.43
   5  -3   3   70.12    1.51
  -5  -3  -3   69.65    1.42
   5  -3   3   67.63    1.74
   5   3   3   68.99    1.40
   5   3   3   70.47    1.42
   5   3   3   69.54    1.40
  -5   3  -3   70.62    1.39
  -5   3  -3   67.57    1.40
   7  -3   3   60.94    1.33
  -7  -3  -3   63.54    1.34
   7  -3   3   63.21    1.66
   7  -3   3   63.63    1.36
   7  -3   3   63.29    1.43
   7   3   3   63.33    1.62
  -7   3  -3   64.16    1.33
   7   3   3   63.68    1.34
   7   3   3   60.33    1.31
   9  -3   3   24.64    0.68
   9  -3   3   26.05    0.84
  -9  -3  -3   25.46    0.65
   9  -3   3   25.61    0.71
   9  -3   3   25.12    0.67
  -9  -3  -3   25.24    0.67
  -9   3  -3   25.73    0.69
   9   3   3   25.63    0.65
  -9   3  -3   24.58    0.65
   9   3   3   24.43    0.65
  10  -4  -3    3.49    0.23
  10  -4  -3    3.01    0.27
  10  -4  -3    3.21    0.22
 -10   4   3    3.20    0.24
 -10   4   3    3.39    0.19
   8  -4  -3   19.59    0.66
   8  -4  -3   18.44    0.51
   8  -4  -3   18.57    0.51
   8  -4  -3   18.65    0.56
  -8  -4   3   18.08    0.51
  -8   4   3   18.71    0.49
  -8   4   3   19.00    0.49
   8   4  -3   19.15    0.51
  -8   4   3   18.52    0.56
  -6  -4   3   10.32    0.32
   6  -4  -3   12.05    0.42
  -6  -4   3   10.98    0.29
   6  -4  -3   10.34    0.31
  -6  -4   3   10.00    0.30
   6  -4  -3   10.17    0.32
   6  -4  -3   10.40    0.30
   6   4  -3    9.83    0.36
   6   4  -3    9.98    0.30
  -6   4   3   10.47    0.30
  -6   4   3   10.17    0.30
   6   4  -3   10.52    0.31
   4  -4  -3   26.28    0.74
   4  -4  -3   27.09    0.64
   4  -4  -3   26.46    0.59
   4  -4  -3   26.89    0.59
  -4  -4   3   26.92    0.60
  -4  -4   3   26.04    0.56
   4   4  -3   27.33    0.56
  -4   4   3   27.26    0.58
   4   4  -3   26.40    0.60
  -4   4   3   26.47    0.57
   4   4  -3   26.62    0.56
   2  -4  -3    1.40    0.09
   2  -4  -3    1.41    0.07
  -2   4   3    1.39    0.09
  -2   4   3    1.35    0.07
  -2   4   3    1.38    0.07
   2   4  -3    1.38    0.09
   0  -4  -3   97.19    1.95
   0   4  -3   96.99    1.97
   0   4   3   96.09    1.96
   0   4   3   94.49    1.91
  -2  -4  -3   74.67    1.44
   2  -4   3   72.36    1.44
   2  -4   3   73.65    1.42
   2  -4   3   72.23    1.53
  -2   4  -3   73.40    1.50
  -2   4  -3   73.67    1.42
   2   4   3   71.25    1.42
   2   4   3   74.31    1.48
   4  -4   3   13.45    0.34
   4  -4   3   12.74    0.42
  -4  -4  -3   13.62    0.35
   4  -4   3   13.41    0.36
   4  -4   3   13.65    0.36
  -4   4  -3   14.18    0.31
   4   4   3   13.39    0.34
   4   4   3   13.78    0.33
   4   4   3   13.57    0.35
   4   4   3   14.18    0.33
  -4   4  -3   13.73    0.34
   6  -4   3   29.89    0.87
   6  -4   3   31.28    0.73
  -6  -4  -3   30.65    0.71
   6  -4   3   30.56    0.75
   6  -4   3   30.57    0.71
   6   4   3   30.56    0.71
  -6   4  -3   31.27    0.70
   6   4   3   29.81    0.71
   6   4   3   29.12    0.83
  -6   4  -3   30.79    0.66
   6   4   3   30.19    0.69
   8  -4   3    5.41    0.32
   8  -4   3    5.17    0.25
   8  -4   3    5.23    0.25
  -8  -4  -3    5.42    0.26
   8  -4   3    5.30    0.26
   8   4   3    5.31    0.22
   8   4   3    5.72    0.29
   8   4   3    5.16    0.25
  -8   4  -3    5.13    0.23
  10  -4   3    0.31    0.12
 -10  -4  -3    0.30    0.10
  10  -4   3    0.36    0.14
  10  -4   3    0.39    0.10
  10  -4   3    0.28    0.10
 -10   4  -3    0.36    0.10
 -10   4  -3    0.42    0.12
  10   4   3    0.41    0.09
   9  -5  -3   26.98    0.75
   9  -5  -3   26.22    0.69
   9  -5  -3   26.78    0.86
  -9   5   3   25.56    0.65
  -9   5   3   27.29    0.75
  -9   5   3   25.72    0.65
   7  -5  -3   11.42    0.44
   7  -5  -3   10.81    0.37
   7  -5  -3   11.33    0.35
  -7   5   3   10.67    0.32
   7   5  -3   11.06    0.34
  -7   5   3   10.93    0.32
   5  -5  -3   20.44    0.49
   5  -5  -3   20.64    0.54
   5  -5  -3   20.22    0.62
  -5  -5   3   20.06    0.46
  -5  -5   3   20.08    0.48
  -5   5   3   20.53    0.47
   5   5  -3   20.18    0.50
   5   5  -3   20.60    0.46
   5   5  -3   20.55    0.56
  -3  -5   3   18.71    0.39
   3  -5  -3   18.52    0.42
   3  -5  -3   17.86    0.53
   3  -5  -3   19.30    0.47
  -3  -5   3   18.53    0.42
   3   5  -3   18.89    0.40
   3   5  -3   19.11    0.44
  -3   5   3   18.66    0.41
  -3   5   3   19.60    0.42
   3   5  -3   18.79    0.39
   1  -5  -3   -0.16    0.02
   1  -5  -3   -0.17    0.02
  -1   5   3   -0.07    0.03
   1   5  -3   -0.06    0.03
  -1   5   3   -0.14    0.02
   1  -5   3    5.41    0.15
   1  -5   3    5.35    0.15
  -1  -5  -3    5.58    0.16
  -1   5  -3    5.31    0.14
   1   5   3    5.27    0.16
   1   5   3    5.62    0.14
  -1   5  -3    5.47    0.15
   3  -5   3   60.34    1.30
   3  -5   3   58.38    1.50
  -3  -5  -3   61.42    1.23
   3  -5   3   61.11    1.23
  -3   5  -3   63.11    1.21
  -3   5  -3   61.77    1.21
   3   5   3   58.43    1.21
   3   5   3   61.80    1.22
   5  -5   3   55.06    1.46
  -5  -5  -3   55.65    1.18
   5  -5   3   57.94    1.19
   5  -5   3   56.73    1.20
   5  -5   3   57.22    1.27
   5   5   3   57.97    1.19
   5   5   3   56.44    1.17
   5   5   3   57.52    1.18
   5   5   3   57.28    1.22
  -5   5  -3   56.53    1.17
  -5   5  -3   57.17    1.16
  -7  -5  -3   61.52    1.30
   7  -5   3   59.89    1.62
   7  -5   3   61.10    1.33
   7  -5   3   61.03    1.31
   7  -5   3   59.89    1.39
  -7   5  -3   60.50    1.29
   7   5   3   63.06    1.31
   7   5   3   60.04    1.28
   9  -5   3   21.33    0.63
   9  -5   3   22.82    0.78
   9  -5   3   22.25    0.62
  -9  -5  -3   22.87    0.60
   9  -5   3   22.12    0.66
   9   5   3   23.76    0.60
  -9   5  -3   22.67    0.61
  10  -6  -3   10.95    0.40
  10  -6  -3   10.63    0.49
  10  -6  -3   10.40    0.41
 -10   6   3   10.67    0.36
 -10   6   3    9.97    0.42
   8  -6  -3   13.05    0.46
   8  -6  -3   13.49    0.42
   8  -6  -3   14.58    0.55
  -8   6   3   13.50    0.46
  -8   6   3   13.50    0.39
   8   6  -3   13.93    0.41
  -8   6   3   14.09    0.40
   6  -6  -3   36.56    0.84
   6  -6  -3   36.05    0.90
   6  -6  -3   38.07    1.05
  -6   6   3   36.75    0.81
   6   6  -3   37.20    0.84
   4  -6  -3    8.45    0.33
  -4  -6   3    9.01    0.24
   4  -6  -3    8.87    0.29
   4  -6  -3    8.85    0.26
  -4  -6   3    9.07    0.23
   4   6  -3    9.24    0.23
  -4   6   3    9.36    0.25
   4   6  -3    9.84    0.24
  -4   6   3    9.45    0.25
   4   6  -3    9.36    0.27
   2  -6  -3    0.81    0.09
   2  -6  -3    0.84    0.06
   2  -6  -3    0.81    0.08
  -2   6   3    0.94    0.06
  -2   6   3    1.01    0.06
   0  -6   3   55.29    1.15
   0  -6   3   53.59    1.08
   0  -6  -3   56.92    1.10
   0   6  -3   56.71    1.12
   0   6   3   55.38    1.11
   0   6   3   54.75    1.09
   2  -6   3  108.62    2.12
   2  -6   3  108.53    2.14
   2  -6   3  109.56    2.32
  -2  -6  -3  109.59    2.14
   2  -6   3  107.72    2.62
   2   6   3  108.47    2.12
   2   6   3  112.15    2.16
  -2   6  -3  111.84    2.21
  -2   6  -3  112.64    2.18
  -4  -6  -3  111.86    2.20
   4  -6   3  108.62    2.71
   4  -6   3  112.05    2.22
   4  -6   3  111.99    2.35
  -4   6  -3  112.90    2.20
  -4   6  -3  112.53    2.18
   4   6   3  110.84    2.17
   4   6   3  111.76    2.22
   6  -6   3   55.81    1.22
   6  -6   3   56.32    1.28
   6  -6   3   56.29    1.49
   6  -6   3   54.98    1.20
  -6  -6  -3   55.84    1.19
   6   6   3   56.20    1.17
  -6   6  -3   55.16    1.18
   6   6   3   57.10    1.19
  -6   6  -3   55.96    1.16
   8  -6   3    9.28    0.35
   8  -6   3    9.20    0.35
   8  -6   3    9.21    0.34
   8  -6   3    9.56    0.44
  -8  -6  -3    9.53    0.34
   8   6   3    9.70    0.32
   8   6   3    9.76    0.34
  -8   6  -3    9.23    0.32
   9  -7  -3   15.44    0.52
   9  -7  -3   14.74    0.47
   9  -7  -3   15.67    0.60
  -9   7   3   15.11    0.44
  -9   7   3   15.01    0.45
  -9   7   3   15.72    0.52
   7  -7  -3    9.12    0.32
   7  -7  -3    9.62    0.41
   7  -7  -3    9.29    0.34
  -7   7   3    9.21    0.29
  -7   7   3    8.88    0.29
   7   7  -3    9.22    0.31
   5  -7  -3   16.88    0.55
   5  -7  -3   16.98    0.43
   5  -7  -3   17.20    0.47
   5   7  -3   16.43    0.39
  -5   7   3   16.71    0.41
  -5   7   3   16.56    0.41
   5   7  -3   17.30    0.44
  -3  -7   3    0.19    0.04
   3  -7  -3    0.24    0.05
   3  -7  -3    0.22    0.04
   3  -7  -3    0.16    0.05
   3   7  -3    0.12    0.05
  -3   7   3    0.15    0.04
  -3   7   3    0.20    0.04
   3   7  -3    0.22    0.04
   1  -7  -3    2.51    0.10
   1  -7  -3    2.52    0.10
  -1   7   3    2.48    0.10
  -1   7   3    2.47    0.09
   1   7  -3    2.50    0.11
   1   7  -3    2.67    0.09
   1  -7   3    1.93    0.08
  -1  -7  -3    1.92    0.09
   1  -7   3    2.06    0.08
  -1   7  -3    1.88    0.09
   1   7   3    1.83    0.08
  -1   7  -3    1.81    0.07
   1   7   3    1.80    0.11
   3  -7   3   35.58    0.78
   3  -7   3   36.24    0.96
   3  -7   3   37.63    0.83
   3  -7   3   36.71    0.78
  -3  -7  -3   36.39    0.78
  -3   7  -3   36.54    0.76
  -3   7  -3   36.72    0.76
   3   7   3   36.58    0.77
   3   7   3   36.97    0.77
  -5  -7  -3   29.80    0.69
   5  -7   3   30.31    0.86
   5  -7   3   30.32    0.71
   5  -7   3   29.85    0.73
   5   7   3   30.33    0.67
  -5   7  -3   29.97    0.65
   5   7   3   29.64    0.67
  -5   7  -3   29.66    0.67
   7  -7   3   49.67    1.18
  -7  -7  -3   49.84    1.10
   7  -7   3   49.57    1.12
   7  -7   3   50.24    1.38
   7  -7   3   48.70    1.11
   7   7   3   51.35    1.10
   7   7   3   49.87    1.07
  -7   7  -3   48.44    1.08
   9  -7   3   11.02    0.41
   9  -7   3   11.63    0.43
   9  -7   3   11.53    0.51
   9  -7   3   10.99    0.40
  -9   7  -3   11.63    0.39
   8  -8  -3   19.14    0.59
   8  -8  -3   19.45    0.55
   8  -8  -3   20.93    0.70
  -8   8   3   19.17    0.52
  -8   8   3   19.27    0.60
   8   8  -3   19.50    0.53
  -8   8   3   19.21    0.51
   6  -8  -3   24.02    0.66
   6  -8  -3   24.63    0.76
  -6   8   3   23.44    0.57
   6   8  -3   24.43    0.60
  -6   8   3   24.49    0.58
   4  -8  -3   35.48    0.83
   4  -8  -3   33.87    0.95
   4  -8  -3   34.82    0.77
   4   8  -3   34.90    0.78
  -4   8   3   34.38    0.75
  -4   8   3   35.23    0.75
   2  -8  -3    0.06    0.03
   2  -8  -3    0.02    0.04
   2  -8  -3   -0.05    0.04
  -2  -8   3    0.07    0.02
  -2   8   3    0.21    0.04
  -2   8   3    0.13    0.04
   0  -8  -3  107.50    2.08
   0  -8   3  108.84    2.28
   0  -8   3  105.41    2.12
   0   8   3  103.65    2.06
   0   8  -3  108.51    2.12
   0   8   3  106.97    2.11
  -2  -8  -3   58.64    1.19
   2  -8   3   58.43    1.20
   2  -8   3   59.02    1.47
   2  -8   3   58.88    1.27
   2   8   3   59.82    1.20
  -2   8  -3   59.29    1.17
   2   8   3   58.28    1.18
  -2   8  -3   59.81    1.20
   4  -8   3  167.23    3.24
   4  -8   3  165.13    3.28
   4  -8   3  168.25    3.48
  -4  -8  -3  165.75    3.26
   4  -8   3  164.41    4.01
  -4   8  -3  166.45    3.22
  -4   8  -3  169.49    3.35
   4   8   3  169.48    3.29
   4   8   3  166.06    3.22
   6  -8   3   58.77    1.57
   6  -8   3   56.81    1.34
   6  -8   3   58.51    1.26
   6  -8   3   59.94    1.28
  -6  -8  -3   58.81    1.25
  -6   8  -3   58.93    1.22
   6   8   3   58.32    1.22
  -6   8  -3   59.06    1.24
   8  -8   3   14.39    0.47
   8  -8   3   14.45    0.46
   8  -8   3   14.76    0.58
   8  -8   3   14.19    0.48
   8   8   3   15.80    0.43
  -8   8  -3   14.03    0.43
   9  -9  -3    6.80    0.38
   9  -9  -3    6.28    0.30
   9  -9  -3    6.51    0.32
  -9   9   3    6.79    0.33
  -9   9   3    6.73    0.26
  -9   9   3    6.42    0.27
   7  -9  -3   13.95    0.53
   7  -9  -3   13.85    0.42
   7  -9  -3   13.75    0.46
  -7   9   3   13.65    0.39
   7   9  -3   13.65    0.41
  -7   9   3   13.80    0.40
   5  -9  -3    0.96    0.14
   5  -9  -3    1.45    0.13
   5  -9  -3    1.13    0.11
  -5   9   3    1.12    0.10
  -5   9   3    1.14    0.10
   5   9  -3    0.95    0.12
   3  -9  -3   20.55    0.49
   3  -9  -3   21.20    0.53
   3  -9  -3   20.09    0.60
  -3   9   3   21.20    0.48
   3   9  -3   21.06    0.45
  -3   9   3   21.39    0.48
   3   9  -3   20.77    0.50
   1  -9  -3    3.48    0.13
   1  -9  -3    3.61    0.13
  -1  -9   3    3.72    0.11
   1   9  -3    3.48    0.12
  -1   9   3    3.55    0.13
  -1   9   3    3.46    0.13
   1   9  -3    3.79    0.15
  -1   9   3    3.65    0.14
   1  -9   3    4.27    0.14
   1  -9   3    4.23    0.14
  -1  -9  -3    4.16    0.14
   1   9   3    3.98    0.16
  -1   9  -3    4.15    0.13
   1   9   3    4.36    0.15
  -1   9  -3    4.22    0.15
   3  -9   3    4.79    0.18
  -3  -9  -3    4.87    0.19
   3  -9   3    4.75    0.18
   3  -9   3    4.64    0.22
  -3   9  -3    5.15    0.17
   3   9   3    4.85    0.17
  -3   9  -3    4.83    0.16
   3   9   3    4.72    0.19
   5  -9   3   22.51    0.60
   5  -9   3   23.01    0.58
  -5  -9  -3   23.05    0.56
   5  -9   3   23.37    0.72
   5   9   3   22.76    0.54
  -5   9  -3   22.51    0.53
  -5   9  -3   22.57    0.54
   5   9   3   23.30    0.55
   7  -9   3   18.41    0.64
   7  -9   3   18.34    0.53
   7  -9   3   17.29    0.53
   7   9   3   17.29    0.47
  -7   9  -3   17.26    0.48
   9  -9   3   13.36    0.48
   9  -9   3   13.19    0.56
   9  -9   3   13.56    0.47
  -9   9  -3   12.75    0.43
   8 -10  -3   24.13    0.67
   8 -10  -3   25.98    0.84
   8 -10  -3   24.25    0.72
  -8  10   3   24.95    0.73
   8  10  -3   25.84    0.66
  -8  10   3   24.34    0.63
  -8  10   3   24.62    0.64
   6 -10  -3   33.46    0.80
   6 -10  -3   33.79    0.86
   6 -10  -3   33.77    0.99
  -6  10   3   32.17    0.76
  -6  10   3   33.38    0.76
   6  10  -3   33.15    0.79
   4 -10  -3   14.24    0.50
   4 -10  -3   14.65    0.40
   4 -10  -3   15.30    0.44
  -4  10   3   15.72    0.39
  -4  10   3   15.59    0.39
   4  10  -3   14.73    0.41
   2 -10  -3    0.89    0.10
   2  10  -3    1.16    0.09
  -2  10   3    1.36    0.09
   2  10  -3    1.44    0.11
  -2  10   3    1.31    0.10
   0 -10   3   25.94    0.56
   0 -10   3   24.49    0.53
   0 -10  -3   24.72    0.54
   0  10   3   24.55    0.54
   0  10  -3   24.84    0.57
   0  10   3   24.29    0.55
   0  10   3   24.80    0.55
  -2 -10  -3   70.73    1.40
   2 -10   3   70.20    1.50
   2 -10   3   69.67    1.73
   2 -10   3   68.91    1.41
   2  10   3   70.47    1.43
  -2  10  -3   69.95    1.38
   2  10   3   68.45    1.40
  -2  10  -3   69.77    1.42
  -4 -10  -3  111.71    2.19
   4 -10   3  111.71    2.22
   4 -10   3  108.62    2.34
   4 -10   3  110.18    2.71
   4  10   3  110.52    2.21
  -4  10  -3  109.41    2.16
   4  10   3  108.33    2.16
  -4  10  -3  107.06    2.20
   6 -10   3   47.55    1.15
   6 -10   3   49.28    1.36
   6 -10   3   50.57    1.12
  -6  10  -3   48.15    1.05
   6  10   3   49.11    1.05
  -6  10  -3   48.25    1.06
   8 -10   3   17.15    0.54
   8 -10   3   17.28    0.55
   8 -10   3   17.63    0.66
  -8  10  -3   17.78    0.50
   9 -11  -3    2.01    0.19
   9 -11  -3    1.84    0.21
   9 -11  -3    1.91    0.20
  -9  11   3    2.04    0.16
  -9  11   3    2.08    0.16
  -9  11   3    2.17    0.21
   7 -11  -3    4.89    0.29
   7 -11  -3    4.32    0.23
   7 -11  -3    4.55    0.25
  -7  11   3    4.46    0.21
  -7  11   3    4.76    0.21
   7  11  -3    4.74    0.23
  -7  11   3    4.52    0.24
   5 -11  -3    6.52    0.31
   5 -11  -3    6.28    0.25
   5 -11  -3    6.22    0.26
  -5  11   3    6.17    0.22
  -5  11   3    6.20    0.22
   5  11  -3    6.17    0.25
   3 -11  -3    0.88    0.09
   3 -11  -3    1.28    0.13
   3 -11  -3    1.03    0.10
   3  11  -3    0.98    0.10
  -3  11   3    0.82    0.09
   3  11  -3    0.91    0.12
  -3  11   3    0.98    0.09
   1 -11  -3    6.59    0.20
   1 -11  -3    6.57    0.20
  -1 -11   3    6.67    0.18
  -1  11   3    6.42    0.21
  -1  11   3    6.73    0.21
  -1  11   3    6.92    0.21
   1  11  -3    6.58    0.22
  -1 -11  -3    4.44    0.16
   1 -11   3    4.47    0.16
   1 -11   3    4.51    0.16
   1 -11   3    4.51    0.18
   1  11   3    4.68    0.19
  -1  11  -3    4.65    0.18
  -1  11  -3    4.37    0.15
   1  11   3    4.54    0.17
   3 -11   3   12.92    0.36
   3 -11   3   12.73    0.37
   3 -11   3   13.17    0.44
  -3 -11  -3   13.29    0.35
   3  11   3   12.84    0.36
  -3  11  -3   12.79    0.34
   3  11   3   12.60    0.35
  -3  11  -3   12.98    0.33
   5 -11   3   21.60    0.58
   5 -11   3   21.56    0.70
   5 -11   3   21.73    0.57
   5  11   3   21.77    0.53
  -5  11  -3   21.19    0.53
   5  11   3   22.31    0.54
  -5  11  -3   21.33    0.52
   7 -11   3    6.40    0.29
   7 -11   3    6.14    0.28
   7 -11   3    6.34    0.35
  -7  11  -3    5.79    0.25
   7  11   3    6.32    0.25
   8 -12  -3   35.47    0.94
   8 -12  -3   33.07    0.87
   8 -12  -3   35.59    1.09
  -8  12   3   34.37    0.84
  -8  12   3   34.24    0.83
  -8  12   3   34.31    0.93
   6 -12  -3   54.64    1.29
   6 -12  -3   54.10    1.20
   6 -12  -3   54.61    1.48
  -6  12   3   52.51    1.16
  -6  12   3   52.36    1.15
   6  12  -3   53.83    1.21
   4 -12  -3   42.48    0.95
   4 -12  -3   43.50    1.02
   4 -12  -3   42.71    1.17
  -4  12   3   42.10    0.93
   4  12  -3   43.70    0.97
  -4  12   3   43.23    0.93
   2 -12  -3    2.47    0.15
   2 -12  -3    2.72    0.14
   2 -12  -3    2.65    0.16
   2  12  -3    2.76    0.15
  -2  12   3    2.51    0.14
  -2  12   3    2.81    0.14
  -2  12   3    2.13    0.15
   2  12  -3    2.42    0.15
   0 -12   3   23.45    0.51
   0 -12  -3   23.71    0.53
   0  12  -3   23.20    0.56
   0  12   3   23.14    0.54
   0  12   3   23.28    0.54
   0  12  -3   22.95    0.51
   2 -12   3  143.90    2.84
  -2 -12  -3  144.99    2.81
   2 -12   3  144.57    3.01
   2 -12   3  146.10    3.46
   2  12   3  147.07    2.81
   2  12   3  139.15    2.87
  -2  12  -3  144.12    2.87
  -2  12  -3  143.59    2.78
   4 -12   3   85.36    1.73
   4 -12   3   83.09    2.10
   4 -12   3   80.53    1.80
  -4  12  -3   82.12    1.66
   4  12   3   83.24    1.67
   4  12   3   82.80    1.71
  -4  12  -3   80.81    1.70
   6 -12   3   59.88    1.41
   6 -12   3   61.82    1.36
   6 -12   3   61.43    1.65
  -6  12  -3   58.92    1.29
  -6  12  -3   60.40    1.30
   6  12   3   61.74    1.28
   8 -12   3   13.02    0.47
   8 -12   3   12.27    0.45
   8 -12   3   13.43    0.56
  -8  12  -3   12.55    0.41
   7 -13  -3    3.30    0.23
   7 -13  -3    2.89    0.21
   7 -13  -3    3.06    0.25
  -7  13   3    3.35    0.23
  -7  13   3    2.89    0.18
   7  13  -3    3.17    0.21
  -7  13   3    3.12    0.18
   5 -13  -3    1.92    0.19
   5 -13  -3    2.24    0.17
   5 -13  -3    1.67    0.14
   5  13  -3    1.71    0.15
  -5  13   3    1.94    0.13
  -5  13   3    1.91    0.13
   3 -13  -3    6.89    0.26
   3 -13  -3    7.10    0.29
   3 -13  -3    6.82    0.24
  -3  13   3    6.59    0.25
  -3  13   3    6.73    0.23
   3  13  -3    6.32    0.25
  -3  13   3    6.58    0.23
   1 -13  -3    3.11    0.14
   1  13  -3    3.10    0.17
  -1  13   3    2.97    0.15
  -1  13   3    2.83    0.15
   1 -13   3    3.03    0.14
  -1 -13  -3    2.77    0.13
   1  13   3    2.93    0.17
  -1  13  -3    2.78    0.13
  -1  13  -3    2.94    0.15
   1  13   3    2.91    0.15
   3 -13   3    1.36    0.13
   3 -13   3    1.62    0.15
  -3 -13  -3    1.65    0.11
   3 -13   3    1.68    0.12
  -3  13  -3    1.64    0.12
  -3  13  -3    1.32    0.10
   3  13   3    1.74    0.13
   3  13   3    1.62    0.14
   5 -13   3    1.80    0.20
   5 -13   3    1.69    0.15
   5 -13   3    1.91    0.15
   5  13   3    2.30    0.15
   5  13   3    2.03    0.16
  -5  13  -3    2.02    0.14
  -5  13  -3    1.91    0.13
   7 -13   3    3.65    0.24
   7 -13   3    3.94    0.29
   7 -13   3    4.11    0.24
  -7  13  -3    3.78    0.20
   8 -14  -3   25.21    0.87
   8 -14  -3   25.70    0.76
  -8  14   3   24.74    0.67
  -8  14   3   25.45    0.66
  -8  14   3   25.65    0.76
   6 -14  -3   39.72    1.15
   6 -14  -3   37.74    0.93
   6 -14  -3   41.69    1.01
  -6  14   3   37.39    0.89
  -6  14   3   37.70    0.89
   6  14  -3   37.41    0.92
  -6  14   3   39.96    1.00
   4 -14  -3   22.36    0.58
   4 -14  -3   22.55    0.71
   4 -14  -3   24.22    0.63
  -4  14   3   22.16    0.56
   4  14  -3   22.15    0.59
  -4  14   3   21.91    0.56
  -4  14   3   24.03    0.63
   2 -14  -3    0.60    0.09
  -2  14   3    0.63    0.10
   2  14  -3    0.61    0.11
  -2  14   3    0.42    0.08
   0 -14  -3   14.47    0.37
   0  14   3   14.20    0.39
   0  14   3   14.01    0.39
   0  14  -3   14.17    0.39
   0  14  -3   13.75    0.36
  -2 -14  -3   78.59    1.55
   2 -14   3   76.99    1.58
   2 -14   3   78.51    1.66
  -2  14  -3   76.21    1.60
   2  14   3   74.04    1.60
  -2  14  -3   75.42    1.54
   2  14   3   76.69    1.57
   4 -14   3   56.05    1.24
   4 -14   3   57.57    1.51
   4 -14   3   57.57    1.30
   4  14   3   57.68    1.20
  -4  14  -3   55.31    1.18
   4  14   3   55.48    1.23
  -4  14  -3   55.66    1.22
   6 -14   3   37.05    1.09
   6 -14   3   36.31    0.90
   6 -14   3   34.86    0.92
  -6  14  -3   35.38    0.84
  -6  14  -3   36.05    0.84
   7 -15  -3   -0.07    0.08
   7 -15  -3    0.04    0.09
   7 -15  -3   -0.12    0.08
   7  15  -3    0.12    0.11
  -7  15   3    0.05    0.06
  -7  15   3    0.03    0.08
  -7  15   3    0.02    0.09
   5 -15  -3    3.37    0.21
   5 -15  -3    2.89    0.19
   5 -15  -3    3.06    0.23
  -5  15   3    2.88    0.17
  -5  15   3    3.08    0.21
  -5  15   3    2.96    0.17
   5  15  -3    3.01    0.19
   3 -15  -3    0.22    0.07
  -3  15   3    0.17    0.08
   3  15  -3    0.19    0.09
  -3  15   3    0.22    0.07
   1 -15  -3    6.21    0.22
  -1  15   3    6.36    0.24
   1  15  -3    6.53    0.25
  -1  15   3    6.22    0.24
  -1 -15  -3    0.15    0.05
  -1  15  -3    0.06    0.05
  -1  15  -3    0.15    0.08
   1  15   3    0.07    0.08
   1  15   3    0.09    0.08
   3 -15   3    3.78    0.20
   3 -15   3    4.04    0.19
  -3  15  -3    3.74    0.17
   3  15   3    3.93    0.20
  -3  15  -3    3.85    0.19
   3  15   3    3.96    0.21
   5 -15   3    0.22    0.09
   5 -15   3    0.01    0.08
   5 -15   3    0.01    0.08
  -5  15  -3    0.09    0.06
  -5  15  -3    0.12    0.08
   5  15   3   -0.05    0.08
   7 -15   3    2.17    0.24
   7 -15   3    2.13    0.19
   7 -15   3    1.91    0.19
  -7  15  -3    2.07    0.16
   6 -16  -3   24.70    0.67
   6 -16  -3   23.92    0.80
   6 -16  -3   25.38    0.71
  -6  16   3   23.98    0.70
  -6  16   3   23.05    0.62
  -6  16   3   23.21    0.62
   6  16  -3   23.92    0.66
   4 -16  -3   11.85    0.44
   4 -16  -3   11.08    0.36
  -4  16   3   10.54    0.34
   4  16  -3   10.93    0.37
  -4  16   3   10.51    0.34
   2 -16  -3    0.46    0.08
  -2  16   3    0.16    0.08
  -2  16   3    0.24    0.08
   2  16  -3    0.08    0.09
   0 -16  -3   17.55    0.44
   0  16  -3   16.88    0.47
   0  16   3   17.02    0.46
   0  16   3   16.88    0.46
   2 -16   3   43.21    0.96
  -2  16  -3   43.38    0.98
  -2  16  -3   43.39    0.93
   2  16   3   42.07    0.98
   2  16   3   44.47    0.97
   4 -16   3   54.78    1.18
   4 -16   3   53.15    1.23
  -4  16  -3   51.86    1.12
   4  16   3   49.52    1.16
   4  16   3   52.24    1.13
  -4  16  -3   49.48    1.15
   6 -16   3   28.15    0.89
   6 -16   3   27.84    0.76
   6 -16   3   26.49    0.73
  -6  16  -3   26.74    0.68
  -6  16  -3   26.11    0.68
   5 -17  -3    1.64    0.16
   5 -17  -3    1.71    0.19
   5  17  -3    1.45    0.17
  -5  17   3    1.61    0.14
  -5  17   3    1.53    0.13
   3 -17  -3    0.33    0.08
  -3  17   3    0.27    0.09
  -3  17   3    0.35    0.08
   3  17  -3    0.28    0.11
   1 -17  -3    1.96    0.13
   1  17  -3    1.69    0.15
  -1  17   3    2.15    0.16
  -1  17   3    1.83    0.15
   1  17   3    1.81    0.15
  -1  17  -3    1.99    0.16
   1  17   3    1.95    0.18
  -1  17  -3    1.99    0.13
   3 -17   3    0.95    0.13
   3  17   3    1.00    0.13
  -3  17  -3    1.06    0.13
   3  17   3    1.07    0.14
  -3  17  -3    1.07    0.10
   5 -17   3    0.18    0.09
   5 -17   3    0.21    0.11
  -5  17  -3    0.13    0.10
  -5  17  -3    0.17    0.07
   6 -18  -3   19.29    0.68
   6 -18  -3   17.84    0.56
  -6  18   3   18.57    0.54
   4 -18  -3    7.90    0.31
  -4  18   3    7.32    0.28
  -4  18   3    7.20    0.29
   4  18  -3    7.40    0.31
   2 -18  -3    1.33    0.13
  -2  18   3    1.61    0.14
   2  18  -3    1.38    0.15
  -2  18   3    1.47    0.14
   0  18   3   30.05    0.74
   0  18   3   30.46    0.73
   0  18  -3   29.20    0.75
   2  18   3   17.69    0.51
   2  18   3   18.82    0.51
  -2  18  -3   18.30    0.47
  -2  18  -3   17.81    0.51
   4 -18   3   51.72    1.13
  -4  18  -3   47.30    1.10
   4  18   3   47.45    1.11
  -4  18  -3   45.98    1.06
   5 -19  -3    0.03    0.08
  -5  19   3   -0.05    0.09
   5  19  -3    0.13    0.11
  -5  19   3    0.02    0.07
   3 -19  -3    3.23    0.19
  -3  19   3    2.79    0.19
   3  19  -3    3.06    0.21
  -3  19   3    3.36    0.19
   1  19  -3    1.23    0.15
  -1  19   3    1.16    0.15
  -1  19   3    1.37    0.14
   1  19   3    1.35    0.17
  -1  19  -3    1.46    0.15
  -1  19  -3    1.70    0.14
   1  19   3    1.32    0.15
  -3  19  -3   -0.03    0.09
   3  19   3   -0.01    0.09
  -3  19  -3    0.09    0.07
   5 -19   3    0.10    0.10
  -5  19  -3    0.07    0.11
  -5  19  -3    0.35    0.09
   4 -20  -3    4.39    0.24
   4  20  -3    4.50    0.26
  -4  20   3    4.32    0.23
  -2  20   3    0.13    0.09
   2  20  -3    0.16    0.11
  -2  20   3    0.55    0.12
   0  20  -3    4.70    0.25
   0  20   3    5.24    0.26
   0  20   3    4.97    0.25
  -2  20  -3   15.89    0.45
  -2  20  -3   16.37    0.50
   2  20   3   17.29    0.50
   2  20   3   16.28    0.50
   4  20   3   19.34    0.56
  -4  20  -3   18.44    0.56
  -4  20  -3   18.88    0.52
  -3  21   3    1.35    0.16
  -1  21   3    0.03    0.10
  -1  21   3    0.06    0.10
   1  21  -3    0.09    0.11
   1  21   3    2.33    0.22
   1  21   3    2.68    0.20
  -1  21  -3    2.78    0.21
  -3  21  -3    0.96    0.12
   3  21   3    0.64    0.15
   0  22   3    1.58    0.19
  10   0  -4   16.10    0.60
 -10   0   4   16.97    0.53
   8   0  -4   32.06    0.73
   8   0  -4   30.34    0.75
   8   0  -4   34.23    0.75
   8   0  -4   31.12    0.80
  -8   0   4   31.10    0.80
  -8   0   4   32.01    0.72
   8   0  -4   32.36    0.93
  -8   0   4   29.25    0.74
  -6   0   4   15.72    0.38
  -6   0   4   15.73    0.44
  -6   0   4   15.30    0.41
   6   0  -4   15.57    0.43
   6   0  -4   15.55    0.41
   6   0  -4   15.01    0.50
   6   0  -4   16.28    0.40
   6   0  -4   15.39    0.39
  -4   0   4    9.01    0.25
  -4   0   4    9.86    0.27
   4   0  -4    8.71    0.30
  -4   0   4    8.53    0.22
   4   0  -4    8.58    0.23
   4   0  -4    8.66    0.25
  -2   0   4  306.05    6.52
   2   0  -4  307.54    6.00
   2   0  -4  314.81    6.22
   0   0  -4  184.44    3.63
   2   0   4  865.85   16.19
  -2   0  -4  861.42   21.59
   2   0   4  740.25   20.83
  -2   0  -4  878.84   17.20
   2   0   4  836.44   15.99
   4   0   4  368.38    7.13
  -4   0  -4  360.59    7.12
  -4   0  -4  382.87    7.14
   4   0   4  362.03    7.17
   4   0   4  339.28    7.51
   4   0   4  351.21    7.21
   6   0   4  128.05    2.56
   6   0   4  126.17    3.11
   6   0   4  131.05    2.70
  -6   0  -4  127.71    2.53
  -6   0  -4  130.16    2.57
   6   0   4  126.68    2.53
   8   0   4    7.58    0.30
   8   0   4    7.48    0.29
  -8   0  -4    7.70    0.30
   8   0   4    8.02    0.29
  -8   0  -4    7.78    0.29
   8   0   4    7.46    0.35
  10   0   4    0.73    0.15
 -10   0  -4    0.74    0.12
  10   0   4    0.96    0.17
 -10   0  -4    0.96    0.16
  10   0   4    0.67    0.12
   9  -1  -4    0.05    0.08
  -9  -1   4    0.05    0.07
   9  -1  -4   -0.01    0.09
   9  -1  -4    0.04    0.08
  -9  -1   4    0.15    0.08
  -9   1   4    0.09    0.09
   9   1  -4   -0.01    0.08
   9   1  -4    0.10    0.08
  -9   1   4    0.13    0.08
   7  -1  -4    0.21    0.06
   7  -1  -4    0.22    0.08
  -7  -1   4    0.19    0.07
   7  -1  -4   -0.05    0.07
   7  -1  -4    0.16    0.07
  -7  -1   4    0.22    0.06
   7  -1  -4    0.18    0.07
  -7  -1   4    0.07    0.07
   7   1  -4    0.10    0.06
   7   1  -4    0.28    0.08
  -7   1   4    0.16    0.07
   7   1  -4    0.07    0.07
  -7   1   4    0.25    0.06
  -7   1   4    0.13    0.08
   7   1  -4    0.16    0.07
   5  -1  -4    0.66    0.08
   5  -1  -4    0.53    0.06
  -5  -1   4    0.49    0.09
  -5  -1   4    0.60    0.08
  -5  -1   4    0.58    0.06
   5  -1  -4    0.60    0.07
   5  -1  -4    0.68    0.10
   5  -1  -4    0.65    0.08
   5   1  -4    0.64    0.09
  -5   1   4    0.56    0.07
   5   1  -4    0.53    0.08
  -5   1   4    0.60    0.09
   5   1  -4    0.51    0.07
  -5   1   4    0.49    0.06
   5   1  -4    0.48    0.08
   3  -1  -4    0.48    0.06
   3  -1  -4    0.48    0.06
   3  -1  -4    0.43    0.06
   3  -1  -4    0.47    0.05
  -3  -1   4    0.45    0.07
  -3   1   4    0.43    0.07
  -3   1   4    0.48    0.04
   3   1  -4    0.46    0.05
  -3   1   4    0.51    0.06
   3   1  -4    0.46    0.06
   1  -1  -4    4.10    0.11
  -1   1   4    4.06    0.10
   1   1  -4    3.88    0.12
  -1  -1  -4    5.06    0.15
   1   1   4    4.99    0.15
  -1   1  -4    5.06    0.12
   3  -1   4    3.99    0.14
  -3  -1  -4    4.19    0.15
   3  -1   4    3.92    0.14
   3  -1   4    4.19    0.15
  -3  -1  -4    4.19    0.11
   3   1   4    3.91    0.13
   3   1   4    3.88    0.14
  -3   1  -4    3.98    0.10
   3   1   4    4.03    0.11
   3   1   4    4.02    0.15
  -5  -1  -4    4.48    0.14
  -5  -1  -4    4.29    0.18
   5  -1   4    4.03    0.17
   5  -1   4    4.60    0.17
   5  -1   4    4.58    0.19
   5   1   4    4.51    0.17
   5   1   4    4.22    0.14
  -5   1  -4    4.32    0.13
   5   1   4    4.26    0.17
   5   1   4    4.30    0.19
  -5   1  -4    4.52    0.18
   7  -1   4    0.04    0.06
   7  -1   4    0.10    0.06
  -7  -1  -4    0.10    0.07
  -7  -1  -4    0.09    0.08
   7  -1   4    0.10    0.09
   7  -1   4    0.14    0.07
  -7   1  -4    0.10    0.07
   7   1   4    0.10    0.08
   7   1   4    0.12    0.06
   7   1   4    0.26    0.07
  -7   1  -4    0.11    0.08
   7   1   4    0.24    0.07
   9  -1   4    1.12    0.15
  -9  -1  -4    0.74    0.14
   9  -1   4    0.81    0.13
   9  -1   4    0.73    0.14
   9  -1   4    1.27    0.19
  -9  -1  -4    0.83    0.13
  -9   1  -4    0.61    0.12
   9   1   4    0.80    0.14
   9   1   4    0.72    0.12
  -9   1  -4    0.90    0.15
   9   1   4    1.24    0.17
  10  -2  -4   19.31    0.69
  10  -2  -4   18.97    0.55
 -10   2   4   19.46    0.60
   8  -2  -4   26.13    0.64
  -8  -2   4   24.98    0.64
   8  -2  -4   25.37    0.69
   8  -2  -4   26.36    0.64
   8  -2  -4   25.69    0.65
   8  -2  -4   25.78    0.80
  -8  -2   4   26.94    0.68
   8   2  -4   25.81    0.65
  -8   2   4   26.36    0.70
  -8   2   4   25.04    0.64
  -8   2   4   26.17    0.61
   8   2  -4   25.79    0.78
   6  -2  -4    1.28    0.14
   6  -2  -4    1.84    0.13
  -6  -2   4    1.95    0.14
  -6  -2   4    1.68    0.11
   6  -2  -4    1.80    0.18
   6  -2  -4    1.79    0.13
   6  -2  -4    1.99    0.13
   6   2  -4    1.50    0.13
  -6   2   4    1.88    0.11
  -6   2   4    1.65    0.15
   6   2  -4    1.55    0.15
   6   2  -4    2.07    0.14
  -6   2   4    1.82    0.13
   4  -2  -4   14.09    0.38
  -4  -2   4   13.94    0.36
  -4  -2   4   13.98    0.31
   4  -2  -4   13.82    0.43
   4  -2  -4   13.92    0.34
   4  -2  -4   13.84    0.34
   4  -2  -4   14.32    0.35
   4   2  -4   13.79    0.35
   4   2  -4   14.02    0.32
  -4   2   4   14.28    0.32
  -4   2   4   14.60    0.35
   4   2  -4   14.16    0.32
  -4   2   4   13.91    0.38
  -2  -2   4  381.14    8.06
   2  -2  -4  394.65    7.69
   2  -2  -4  386.47    7.58
  -2   2   4  401.54    7.68
  -2   2   4  370.58    8.14
  -2   2   4  388.61    7.43
   2   2  -4  387.87    7.76
   0  -2  -4  697.42   13.56
   0   2  -4  700.90   16.03
   0   2   4  721.08   15.25
  -2  -2  -4  476.85    9.09
   2  -2   4  460.75    9.13
   2  -2   4  445.38    9.00
   2  -2   4  446.43    9.63
   2   2   4  478.59   10.63
   2   2   4  468.60    9.14
  -2   2  -4  474.40   10.40
   2   2   4  468.09    8.99
   4  -2   4  402.51    7.91
   4  -2   4  402.64    7.88
   4  -2   4  386.22    8.39
  -4  -2  -4  394.35    7.95
  -4   2  -4  392.53    7.78
   4   2   4  400.94    7.85
   4   2   4  394.76    7.93
  -4   2  -4  402.69    7.84
   4   2   4  395.51    7.86
   6  -2   4   54.07    1.21
  -6  -2  -4   52.92    1.15
   6  -2   4   52.75    1.40
   6  -2   4   53.69    1.14
   6  -2   4   55.01    1.16
  -6   2  -4   53.77    1.13
   6   2   4   53.64    1.19
   6   2   4   53.46    1.13
   6   2   4   53.09    1.15
  -8  -2  -4    9.33    0.32
   8  -2   4    9.64    0.35
   8  -2   4   10.41    0.34
  -8  -2  -4    9.75    0.35
   8  -2   4    9.22    0.41
   8  -2   4    9.14    0.34
  -8   2  -4   10.32    0.34
   8   2   4    9.79    0.35
  -8   2  -4    9.56    0.35
   8   2   4    9.28    0.39
   8   2   4   10.56    0.34
   8   2   4    9.34    0.32
  10  -2   4    0.09    0.09
 -10  -2  -4    0.02    0.12
  10  -2   4    0.01    0.12
  10  -2   4    0.12    0.10
 -10  -2  -4    0.22    0.09
  10  -2   4    0.01    0.08
  10   2   4    0.14    0.13
 -10   2  -4    0.09    0.11
 -10   2  -4    0.01    0.08
  10   2   4    0.13    0.08
   9  -3  -4    0.21    0.08
   9  -3  -4    0.01    0.09
   9  -3  -4    0.27    0.10
   9  -3  -4    0.18    0.09
  -9  -3   4    0.32    0.09
  -9   3   4    0.27    0.08
  -9   3   4    0.25    0.10
  -9   3   4    0.25    0.08
   9   3  -4    0.20    0.09
  -7  -3   4    1.30    0.13
   7  -3  -4    1.56    0.17
   7  -3  -4    1.40    0.12
   7  -3  -4    1.38    0.11
  -7  -3   4    1.20    0.12
   7  -3  -4    1.31    0.13
   7  -3  -4    1.51    0.12
  -7  -3   4    1.43    0.10
  -7   3   4    1.32    0.14
  -7   3   4    1.28    0.10
   7   3  -4    1.39    0.12
  -7   3   4    1.46    0.11
   7   3  -4    1.49    0.13
   5  -3  -4   10.83    0.30
  -5  -3   4   11.22    0.27
   5  -3  -4   10.76    0.29
  -5  -3   4   10.79    0.30
   5  -3  -4   10.44    0.38
   5  -3  -4   10.97    0.33
   5  -3  -4   10.49    0.29
  -5   3   4   10.81    0.29
   5   3  -4   11.01    0.28
  -5   3   4   10.63    0.28
   5   3  -4   10.76    0.27
  -5   3   4   10.85    0.33
   5   3  -4   10.63    0.30
   3  -3  -4    0.14    0.04
   3  -3  -4    0.16    0.04
  -3  -3   4    0.13    0.04
   3   3  -4    0.14    0.05
  -3   3   4    0.11    0.03
   3   3  -4    0.15    0.03
  -3   3   4    0.15    0.03
  -3   3   4    0.12    0.04
   1  -3  -4    3.42    0.10
   1   3  -4    3.34    0.11
  -1   3   4    3.36    0.09
  -1   3   4    3.31    0.10
   1  -3   4   25.92    0.54
   1  -3   4   26.32    0.57
  -1  -3  -4   26.17    0.55
  -1   3  -4   26.38    0.53
  -1   3  -4   26.86    0.54
   1   3   4   25.97    0.54
   1   3   4   26.58    0.53
   3  -3   4    1.58    0.09
   3  -3   4    1.52    0.09
  -3  -3  -4    1.60    0.10
   3  -3   4    1.53    0.10
   3   3   4    1.60    0.08
  -3   3  -4    1.69    0.07
   3   3   4    1.67    0.11
   3   3   4    1.74    0.10
   3   3   4    1.79    0.08
  -3   3  -4    1.53    0.09
   5  -3   4   20.38    0.61
   5  -3   4   21.56    0.53
   5  -3   4   20.69    0.50
   5  -3   4   21.25    0.52
  -5  -3  -4   21.08    0.51
   5   3   4   20.78    0.47
   5   3   4   20.70    0.50
  -5   3  -4   21.27    0.50
  -5   3  -4   21.18    0.46
   5   3   4   20.57    0.51
  -7  -3  -4    3.09    0.18
   7  -3   4    3.09    0.18
   7  -3   4    2.85    0.17
   7  -3   4    2.88    0.21
   7  -3   4    2.88    0.19
  -7   3  -4    2.75    0.17
   7   3   4    3.15    0.17
   7   3   4    3.15    0.20
   7   3   4    2.98    0.19
  -9  -3  -4    2.36    0.19
  -9  -3  -4    2.61    0.18
   9  -3   4    2.40    0.18
   9  -3   4    2.57    0.18
   9  -3   4    1.99    0.20
   9  -3   4    2.63    0.24
   9   3   4    2.85    0.18
   9   3   4    2.96    0.23
  -9   3  -4    2.36    0.20
  -9   3  -4    2.39    0.17
   9   3   4    2.60    0.20
  10  -4  -4   15.31    0.60
  10  -4  -4   15.00    0.51
  10  -4  -4   14.76    0.48
 -10   4   4   15.07    0.52
 -10   4   4   15.19    0.44
   8  -4  -4   20.23    0.68
   8  -4  -4   19.82    0.59
  -8  -4   4   19.38    0.54
   8  -4  -4   20.12    0.54
  -8   4   4   20.45    0.59
   8   4  -4   20.41    0.54
  -8   4   4   19.87    0.53
  -8   4   4   21.39    0.52
  -6  -4   4    6.51    0.22
   6  -4  -4    7.35    0.25
  -6  -4   4    7.13    0.24
   6  -4  -4    7.15    0.32
  -6  -4   4    6.68    0.21
   6  -4  -4    6.83    0.24
   6   4  -4    6.53    0.21
  -6   4   4    6.83    0.23
  -6   4   4    6.46    0.27
   6   4  -4    6.76    0.28
   6   4  -4    7.14    0.23
  -6   4   4    6.68    0.22
   6   4  -4    6.56    0.24
   4  -4  -4   49.83    1.34
   4  -4  -4   53.49    1.10
   4  -4  -4   52.75    1.08
   4  -4  -4   53.70    1.18
  -4  -4   4   52.34    1.13
  -4  -4   4   50.89    1.05
  -4   4   4   53.74    1.09
  -4   4   4   52.94    1.17
   4   4  -4   53.05    1.11
   4   4  -4   54.69    1.05
   4   4  -4   53.08    1.04
  -4   4   4   54.23    1.06
   2  -4  -4  130.64    2.98
   2  -4  -4  136.53    3.29
   2  -4  -4  140.42    2.83
  -2   4   4  135.68    3.02
  -2   4   4  142.71    2.72
  -2   4   4  144.85    2.85
   2   4  -4  146.01    2.85
   0  -4  -4  980.52   21.89
   0   4   4  918.03   21.61
   0   4   4 1000.00   21.51
   0   4  -4  974.91   22.55
   2  -4   4  682.13   13.83
   2  -4   4  693.90   19.99
  -2  -4  -4  752.21   13.89
   2  -4   4  719.20   13.68
   2   4   4  693.76   13.72
   2   4   4  718.15   16.20
  -2   4  -4  732.30   16.40
  -2   4  -4  712.73   13.66
   4  -4   4  317.86    7.02
  -4  -4  -4  327.39    6.48
   4  -4   4  319.02    7.99
   4  -4   4  326.35    6.50
   4  -4   4  322.25    6.54
  -4   4  -4  327.58    6.26
   4   4   4  331.71    6.54
  -4   4  -4  335.15    6.49
   4   4   4  329.35    6.80
   4   4   4  328.17    6.43
   4   4   4  327.47    6.41
   6  -4   4   91.37    1.97
   6  -4   4   89.63    2.28
   6  -4   4   91.99    1.85
   6  -4   4   92.33    1.87
  -6  -4  -4   90.56    1.86
   6   4   4   90.64    1.85
   6   4   4   89.81    1.83
  -6   4  -4   90.82    1.83
   8  -4   4   20.44    0.58
   8  -4   4   19.67    0.69
   8  -4   4   19.27    0.54
   8  -4   4   19.72    0.57
  -8  -4  -4   20.23    0.56
   8   4   4   19.95    0.55
  -8   4  -4   19.02    0.53
   8   4   4   21.64    0.65
   8   4   4   20.30    0.53
   9  -5  -4    0.91    0.15
   9  -5  -4    0.70    0.12
   9  -5  -4    0.91    0.17
  -9   5   4    0.86    0.14
  -9   5   4    0.90    0.12
  -9   5   4    1.19    0.12
   7  -5  -4    0.32    0.08
   7  -5  -4    0.30    0.09
   7  -5  -4    0.27    0.08
  -7   5   4    0.20    0.09
   7   5  -4    0.45    0.09
  -7   5   4    0.38    0.07
  -7   5   4    0.28    0.07
  -5  -5   4    0.36    0.06
   5  -5  -4    0.19    0.05
   5  -5  -4    0.30    0.07
   5  -5  -4    0.23    0.06
  -5  -5   4    0.22    0.05
   5   5  -4    0.31    0.06
  -5   5   4    0.35    0.06
  -5   5   4    0.25    0.05
  -5   5   4    0.28    0.07
   5   5  -4    0.33    0.06
   5   5  -4    0.25    0.07
   3  -5  -4    0.79    0.06
   3  -5  -4    0.80    0.09
  -3  -5   4    0.88    0.07
  -3   5   4    0.92    0.06
  -3   5   4    1.08    0.09
  -3   5   4    0.90    0.06
   3   5  -4    0.90    0.09
   1  -5  -4    9.65    0.23
  -1   5   4    9.42    0.22
  -1   5   4    8.95    0.22
   1   5  -4    9.14    0.23
   1  -5   4    3.64    0.12
   1  -5   4    3.68    0.12
  -1  -5  -4    3.83    0.13
   1  -5   4    3.63    0.11
  -1   5  -4    3.88    0.11
   1   5   4    3.68    0.11
   1   5   4    3.58    0.13
  -1   5  -4    3.87    0.11
   3  -5   4   65.57    1.33
   3  -5   4   65.61    1.41
  -3  -5  -4   66.28    1.33
  -3   5  -4   67.53    1.31
   3   5   4   66.34    1.32
   3   5   4   63.69    1.31
   3   5   4   66.90    1.37
  -3   5  -4   65.95    1.31
   5  -5   4    5.42    0.21
   5  -5   4    5.20    0.22
   5  -5   4    4.93    0.24
  -5  -5  -4    5.23    0.21
   5  -5   4    5.29    0.20
   5   5   4    5.60    0.22
   5   5   4    5.63    0.20
   5   5   4    5.30    0.17
  -5   5  -4    5.33    0.16
   5   5   4    5.55    0.18
  -5   5  -4    5.24    0.19
   7  -5   4    9.47    0.33
   7  -5   4   10.14    0.42
   7  -5   4   10.13    0.35
   7  -5   4   10.19    0.35
  -7  -5  -4    9.97    0.34
   7   5   4    9.95    0.37
   7   5   4    9.88    0.34
  -7   5  -4    9.74    0.32
   7   5   4    9.48    0.31
   9  -5   4    1.44    0.15
   9  -5   4    1.67    0.21
  -9  -5  -4    1.46    0.19
   9  -5   4    1.08    0.17
  -9  -5  -4    1.57    0.16
   9  -5   4    1.43    0.16
   9   5   4    1.80    0.15
  -9   5  -4    1.40    0.16
   9   5   4    1.45    0.18
  -9   5  -4    1.07    0.13
  10  -6  -4   10.81    0.40
  10  -6  -4   10.38    0.41
  10  -6  -4   10.31    0.48
 -10   6   4   10.69    0.43
 -10   6   4   10.66    0.36
   8  -6  -4   10.77    0.41
   8  -6  -4   10.67    0.36
   8  -6  -4   11.18    0.47
  -8   6   4   11.18    0.35
  -8   6   4   11.66    0.35
  -8   6   4   10.80    0.40
   8   6  -4   10.77    0.36
   6  -6  -4    4.52    0.20
   6  -6  -4    4.69    0.26
  -6   6   4    4.25    0.22
   6   6  -4    4.57    0.20
  -6   6   4    4.50    0.18
  -6   6   4    4.58    0.18
   4  -6  -4   75.66    1.54
  -4  -6   4   76.87    1.60
   4  -6  -4   73.27    1.91
   4  -6  -4   78.50    1.67
  -4   6   4   76.78    1.55
   4   6  -4   75.69    1.49
   4   6  -4   76.38    1.48
  -4   6   4   77.17    1.66
  -4   6   4   78.49    1.52
   4   6  -4   77.81    1.58
   2  -6  -4   82.15    2.08
   2  -6  -4   85.14    1.82
  -2   6   4   83.95    1.82
  -2   6   4   88.00    1.72
   2   6  -4   93.18    1.74
   0  -6  -4  445.81    8.39
   0  -6   4  363.77    8.24
   0  -6   4  431.03    8.87
   0   6   4  438.69    8.37
   0   6  -4  450.06    8.53
   0   6   4  444.94    9.61
  -2  -6  -4  379.68    7.47
   2  -6   4  368.15    7.42
   2  -6   4  383.16    7.37
   2  -6   4  363.79    7.99
   2   6   4  379.57    7.42
  -2   6  -4  379.93    7.42
   2   6   4  389.98    7.57
  -2   6  -4  387.14    7.57
  -4  -6  -4  243.09    4.89
   4  -6   4  238.06    7.43
   4  -6   4  245.88    5.20
   4  -6   4  243.45    4.80
   4  -6   4  237.41    5.80
   4   6   4  242.33    4.90
  -4   6  -4  244.56    7.80
   4   6   4  241.25    4.72
  -4   6  -4  246.10    4.77
   6  -6   4  107.07    2.11
   6  -6   4  106.96    2.13
   6  -6   4  101.46    2.60
  -6  -6  -4  103.05    2.11
   6  -6   4  104.22    2.25
   6   6   4  104.65    2.11
  -6   6  -4  102.65    2.08
   6   6   4  103.14    2.08
   8  -6   4   18.08    0.54
   8  -6   4   18.90    0.66
   8  -6   4   19.15    0.56
   8  -6   4   17.55    0.52
  -8  -6  -4   17.98    0.52
   8   6   4   17.86    0.49
  -8   6  -4   17.69    0.50
   8   6   4   18.00    0.51
   9  -7  -4    6.74    0.36
   9  -7  -4    6.37    0.29
   9  -7  -4    6.52    0.31
  -9   7   4    6.64    0.26
  -9   7   4    6.73    0.27
  -9   7   4    6.40    0.31
   7  -7  -4    0.16    0.07
   7  -7  -4    0.16    0.08
   7  -7  -4    0.22    0.09
  -7   7   4    0.29    0.07
  -7   7   4    0.14    0.08
  -7   7   4    0.18    0.06
   7   7  -4    0.16    0.08
   5  -7  -4    0.20    0.06
   5  -7  -4    0.24    0.07
   5  -7  -4    0.16    0.06
   5   7  -4    0.17    0.07
  -5   7   4    0.17    0.05
  -5   7   4    0.30    0.06
   3  -7  -4    3.40    0.18
   3  -7  -4    3.73    0.16
   3  -7  -4    3.63    0.14
  -3  -7   4    3.79    0.14
   3   7  -4    3.69    0.15
  -3   7   4    3.48    0.16
  -3   7   4    3.80    0.13
  -3   7   4    3.78    0.13
   3   7  -4    3.64    0.11
  -1  -7   4    7.54    0.19
   1  -7  -4    7.53    0.20
   1   7  -4    7.51    0.18
   1   7  -4    7.84    0.22
  -1   7   4    7.69    0.20
  -1   7   4    7.21    0.20
  -1  -7  -4    0.05    0.04
   1  -7   4    0.08    0.03
   1  -7   4    0.14    0.03
   1   7   4    0.03    0.05
  -1   7  -4    0.06    0.02
  -1   7  -4    0.23    0.04
   3  -7   4   11.04    0.31
   3  -7   4   11.46    0.31
   3  -7   4   11.46    0.30
  -3  -7  -4   11.46    0.31
   3  -7   4   11.60    0.37
   3   7   4   10.95    0.29
   3   7   4   11.29    0.29
  -3   7  -4   11.11    0.28
  -3   7  -4   11.46    0.28
   5  -7   4   14.37    0.50
  -5  -7  -4   15.10    0.41
   5  -7   4   14.87    0.40
   5  -7   4   14.82    0.41
   5  -7   4   14.90    0.42
   5   7   4   14.45    0.37
  -5   7  -4   14.80    0.39
  -5   7  -4   14.99    0.36
   5   7   4   14.38    0.38
   7  -7   4   26.53    0.68
  -7  -7  -4   26.22    0.66
   7  -7   4   26.69    0.84
   7  -7   4   26.79    0.71
   7  -7   4   26.01    0.67
   7   7   4   26.26    0.64
  -7   7  -4   25.55    0.64
   7   7   4   27.46    0.66
   9  -7   4    4.38    0.25
   9  -7   4    4.23    0.30
   9  -7   4    4.49    0.25
   9  -7   4    4.10    0.25
  -9   7  -4    4.12    0.22
   9   7   4    4.80    0.22
   8  -8  -4    9.77    0.44
   8  -8  -4    9.06    0.37
   8  -8  -4    9.00    0.34
  -8   8   4    9.03    0.31
  -8   8   4    8.38    0.36
  -8   8   4    9.64    0.31
   8   8  -4    9.61    0.33
   6  -8  -4   -0.07    0.07
   6  -8  -4    0.04    0.08
   6  -8  -4    0.07    0.06
  -6   8   4    0.07    0.08
  -6   8   4    0.30    0.07
   6   8  -4    0.28    0.08
  -6   8   4    0.15    0.06
   4  -8  -4    3.99    0.16
   4  -8  -4    3.77    0.20
   4  -8  -4    3.80    0.22
  -4   8   4    4.13    0.16
   4   8  -4    4.36    0.18
  -4   8   4    4.04    0.16
   2  -8  -4  138.48    2.73
   2  -8  -4  133.92    3.33
   2  -8  -4  140.57    2.91
   2   8  -4  145.06    2.79
  -2   8   4  143.74    2.74
   2   8  -4  142.47    2.74
  -2   8   4  135.67    2.91
  -2   8   4  143.01    2.83
   0  -8  -4  210.39    4.04
   0  -8   4  214.59    4.37
   0  -8   4  193.39    4.06
   0   8   4  208.71    4.19
   0   8  -4  210.00    4.12
   0   8   4  200.69    4.09
   2  -8   4  224.03    4.61
   2  -8   4  229.87    5.64
   2  -8   4  229.75    4.95
  -2  -8  -4  234.63    4.45
  -2   8  -4  232.59    4.61
  -2   8  -4  231.97    4.49
   2   8   4  236.14    4.62
   2   8   4  231.35    4.62
   4  -8   4  107.06    2.17
   4  -8   4  111.26    2.65
   4  -8   4  104.82    2.29
  -4  -8  -4  106.95    2.15
   4  -8   4  109.25    2.14
  -4   8  -4  109.60    2.15
   4   8   4  108.28    2.16
  -4   8  -4  108.02    2.12
   4   8   4  106.62    2.12
   6  -8   4   37.93    0.88
  -6  -8  -4   37.48    0.86
   6  -8   4   37.95    0.87
   6  -8   4   37.22    1.08
   6  -8   4   37.18    0.92
   6   8   4   38.56    0.84
  -6   8  -4   37.67    0.85
   8  -8   4    4.63    0.25
   8  -8   4    4.73    0.30
   8  -8   4    4.51    0.25
   8  -8   4    4.96    0.24
   8   8   4    5.00    0.22
  -8   8  -4    4.65    0.22
   9  -9  -4    2.87    0.21
   9  -9  -4    2.73    0.25
   9  -9  -4    2.96    0.21
  -9   9   4    2.74    0.21
  -9   9   4    3.16    0.19
  -9   9   4    2.86    0.18
   7  -9  -4    0.08    0.08
   7  -9  -4    0.12    0.08
   7  -9  -4    0.07    0.07
  -7   9   4    0.01    0.05
  -7   9   4    0.07    0.08
  -7   9   4    0.23    0.07
   7   9  -4    0.12    0.08
   5  -9  -4    1.66    0.14
   5  -9  -4    1.90    0.13
   5  -9  -4    1.71    0.17
   5   9  -4    1.79    0.14
  -5   9   4    1.84    0.11
  -5   9   4    1.86    0.12
  -5   9   4    1.88    0.15
   3  -9  -4    6.26    0.23
   3  -9  -4    6.02    0.20
   3  -9  -4    6.03    0.25
   3   9  -4    6.31    0.22
  -3   9   4    6.04    0.23
  -3   9   4    6.07    0.19
  -1  -9   4    0.07    0.02
  -1  -9   4    0.18    0.03
   1  -9  -4    0.03    0.03
  -1   9   4    0.11    0.04
  -1   9   4    0.06    0.04
   1   9  -4    0.20    0.04
  -1   9   4    0.01    0.03
   1   9  -4    0.09    0.05
   1  -9   4   10.31    0.32
   1  -9   4   10.68    0.28
   1  -9   4   10.02    0.26
  -1  -9  -4   10.22    0.27
  -1   9  -4   10.37    0.28
   1   9   4   10.42    0.27
  -1   9  -4   10.39    0.25
   1   9   4   10.55    0.29
   3  -9   4   80.83    1.65
  -3  -9  -4   82.34    1.64
   3  -9   4   81.92    2.02
   3  -9   4   81.87    1.74
  -3   9  -4   81.33    1.61
   3   9   4   81.45    1.62
   3   9   4   80.55    1.65
  -3   9  -4   80.92    1.64
   5  -9   4   29.22    0.70
   5  -9   4   28.70    0.85
   5  -9   4   28.51    0.68
  -5  -9  -4   28.53    0.67
  -5   9  -4   27.93    0.65
  -5   9  -4   28.40    0.64
   5   9   4   28.54    0.66
   7  -9   4   28.46    0.76
   7  -9   4   28.47    0.74
   7  -9   4   28.96    0.73
   7  -9   4   28.79    0.91
  -7   9  -4   28.20    0.70
   7   9   4   29.76    0.69
   9  -9   4    1.91    0.21
   9  -9   4    2.10    0.24
   9  -9   4    2.30    0.20
  -9   9  -4    2.17    0.17
   8 -10  -4    6.19    0.28
   8 -10  -4    6.73    0.36
   8 -10  -4    6.22    0.32
  -8  10   4    6.40    0.26
  -8  10   4    5.99    0.32
  -8  10   4    6.70    0.26
   8  10  -4    6.73    0.28
   6 -10  -4    4.77    0.22
   6 -10  -4    4.50    0.28
   6 -10  -4    4.39    0.24
  -6  10   4    4.26    0.24
  -6  10   4    4.63    0.20
  -6  10   4    4.73    0.19
   6  10  -4    5.36    0.23
   4 -10  -4    1.54    0.15
   4 -10  -4    1.95    0.17
  -4  10   4    2.41    0.13
  -4  10   4    1.75    0.16
   4  10  -4    2.56    0.16
  -4  10   4    2.18    0.12
   2 -10  -4   66.11    1.42
   2 -10  -4   64.62    1.34
  -2  10   4   66.98    1.35
   2  10  -4   66.54    1.37
  -2  10   4   64.97    1.32
   2  10  -4   65.21    1.29
   0 -10   4   41.73    0.86
   0 -10   4   38.20    0.81
   0 -10  -4   38.98    0.83
   0  10   4   40.18    0.84
   0  10   4   40.26    0.85
   0  10  -4   39.88    0.86
   0  10   4   39.06    0.84
   2 -10   4  100.84    2.06
  -2 -10  -4  104.87    2.06
   2 -10   4  104.45    2.19
   2 -10   4  104.79    2.53
  -2  10  -4  104.04    2.09
   2  10   4  105.68    2.05
   2  10   4  104.34    2.09
  -2  10  -4  104.98    2.03
  -4 -10  -4   54.08    1.15
   4 -10   4   55.06    1.17
   4 -10   4   55.14    1.43
   4 -10   4   53.78    1.22
   4  10   4   53.74    1.13
  -4  10  -4   54.46    1.14
  -4  10  -4   53.81    1.12
   4  10   4   54.33    1.15
   6 -10   4   30.13    0.74
   6 -10   4   29.79    0.91
   6 -10   4   28.90    0.76
   6  10   4   29.96    0.69
  -6  10  -4   28.73    0.67
  -6  10  -4   28.87    0.69
   8 -10   4    0.83    0.14
   8 -10   4    0.76    0.16
   8 -10   4    0.92    0.13
  -8  10  -4    0.96    0.12
   9 -11  -4    2.42    0.21
   9 -11  -4    2.25    0.20
   9 -11  -4    2.47    0.24
  -9  11   4    2.48    0.17
  -9  11   4    2.49    0.21
  -9  11   4    2.66    0.18
   7 -11  -4    0.77    0.12
   7 -11  -4    1.02    0.16
   7 -11  -4    1.01    0.14
  -7  11   4    0.76    0.11
  -7  11   4    1.01    0.14
   7  11  -4    0.82    0.13
  -7  11   4    0.83    0.11
   5 -11  -4    2.92    0.18
   5 -11  -4    2.98    0.21
   5 -11  -4    2.56    0.15
  -5  11   4    2.98    0.19
  -5  11   4    2.79    0.15
  -5  11   4    2.62    0.14
   5  11  -4    2.68    0.17
   3 -11  -4    0.49    0.08
   3 -11  -4    0.36    0.07
   3 -11  -4    0.43    0.07
  -3  11   4    0.38    0.07
   3  11  -4    0.37    0.08
  -3  11   4    0.30    0.06
  -3  11   4    0.42    0.08
   1 -11  -4    0.13    0.04
  -1  11   4    0.27    0.05
  -1  11   4    0.29    0.06
   1  11  -4    0.18    0.07
  -1  11   4    0.12    0.06
   1 -11   4   10.20    0.28
   1 -11   4   10.31    0.28
  -1 -11  -4   10.50    0.28
   1 -11   4   10.84    0.33
   1  11   4   10.22    0.29
  -1  11  -4   10.40    0.30
  -1  11  -4   10.46    0.27
   1  11   4   10.30    0.31
  -3 -11  -4   23.12    0.54
   3 -11   4   23.07    0.68
   3 -11   4   22.69    0.55
   3 -11   4   22.89    0.57
   3  11   4   22.97    0.54
  -3  11  -4   22.88    0.52
   3  11   4   22.96    0.55
  -3  11  -4   22.47    0.54
   5 -11   4   35.53    0.87
   5 -11   4   35.46    0.84
  -5 -11  -4   35.39    0.81
   5 -11   4   36.27    1.03
   5  11   4   35.46    0.80
  -5  11  -4   34.43    0.79
  -5  11  -4   35.14    0.79
   7 -11   4   15.43    0.59
   7 -11   4   14.68    0.48
   7 -11   4   14.72    0.48
   7  11   4   15.11    0.43
  -7  11  -4   14.49    0.44
   8 -12  -4    1.89    0.22
   8 -12  -4    1.88    0.19
   8 -12  -4    2.09    0.19
  -8  12   4    2.14    0.16
  -8  12   4    2.17    0.16
   8  12  -4    2.43    0.19
  -8  12   4    1.66    0.19
   6 -12  -4    0.22    0.11
   6 -12  -4    0.52    0.10
   6 -12  -4    0.17    0.11
  -6  12   4    0.22    0.11
   6  12  -4    0.67    0.12
  -6  12   4    0.48    0.09
  -6  12   4    0.78    0.11
   4 -12  -4    0.12    0.09
   4 -12  -4    0.19    0.09
   4 -12  -4    0.51    0.09
   4  12  -4    0.38    0.09
  -4  12   4    0.40    0.07
  -4  12   4    0.63    0.09
  -4  12   4    0.17    0.09
   2 -12  -4   29.20    0.69
   2 -12  -4   28.95    0.66
   2  12  -4   29.19    0.62
   2  12  -4   29.42    0.68
  -2  12   4   30.08    0.66
  -2  12   4   27.03    0.69
  -2  12   4   29.39    0.65
   0 -12  -4   20.92    0.49
   0 -12   4   20.17    0.47
   0  12  -4   21.83    0.52
   0  12   4   21.24    0.50
   0  12   4   21.18    0.51
   2 -12   4   38.01    1.00
  -2 -12  -4   38.18    0.81
   2 -12   4   37.94    0.86
   2 -12   4   36.84    0.82
  -2  12  -4   36.38    0.79
   2  12   4   36.99    0.82
   2  12   4   37.97    0.83
  -2  12  -4   37.48    0.83
   4 -12   4   24.29    0.62
   4 -12   4   24.56    0.76
   4 -12   4   24.55    0.64
  -4 -12  -4   25.74    0.60
   4  12   4   24.92    0.60
   4  12   4   26.77    0.60
  -4  12  -4   24.03    0.58
  -4  12  -4   23.72    0.58
   6 -12   4   12.02    0.50
   6 -12   4   11.73    0.41
   6 -12   4   12.24    0.41
  -6  12  -4   11.74    0.35
  -6  12  -4   11.65    0.36
   6  12   4   11.60    0.36
   8 -12   4    0.21    0.11
   8 -12   4    0.20    0.11
   8 -12   4    0.23    0.10
  -8  12  -4    0.47    0.10
   7 -13  -4    1.30    0.17
   7 -13  -4    1.37    0.15
   7 -13  -4    1.35    0.18
   7  13  -4    1.33    0.15
  -7  13   4    1.46    0.17
  -7  13   4    1.36    0.13
  -7  13   4    1.36    0.13
   5 -13  -4   -0.04    0.06
   5 -13  -4    0.08    0.07
   5  13  -4   -0.01    0.08
  -5  13   4    0.01    0.05
  -5  13   4   -0.02    0.06
  -5  13   4    0.03    0.07
   3 -13  -4    2.10    0.16
   3 -13  -4    2.17    0.15
   3 -13  -4    2.02    0.13
  -3  13   4    1.85    0.13
  -3  13   4    1.90    0.15
   3  13  -4    2.07    0.14
  -3  13   4    2.10    0.13
   1 -13  -4    0.88    0.09
  -1  13   4    0.85    0.10
   1  13  -4    0.82    0.12
   1  13  -4    0.89    0.10
  -1  13   4    0.67    0.11
  -1 -13  -4   10.44    0.29
   1 -13   4   10.81    0.30
   1 -13   4   10.25    0.29
  -1  13  -4   10.27    0.31
   1  13   4   10.19    0.32
   1  13   4   10.31    0.30
  -1  13  -4   10.18    0.27
  -3 -13  -4    9.22    0.27
   3 -13   4    8.95    0.30
   3 -13   4    9.08    0.30
   3 -13   4    9.47    0.36
   3  13   4    9.26    0.29
   3  13   4    9.23    0.31
  -3  13  -4    8.93    0.28
  -3  13  -4    8.86    0.27
   5 -13   4   40.98    0.97
   5 -13   4   42.88    1.19
   5 -13   4   40.40    1.00
   5  13   4   41.96    0.92
  -5  13  -4   41.17    0.92
  -5  13  -4   40.81    0.92
   7 -13   4   11.65    0.42
   7 -13   4   11.52    0.51
   7 -13   4   11.68    0.42
  -7  13  -4   11.13    0.37
   8 -14  -4    0.50    0.13
   8 -14  -4    0.05    0.10
   8 -14  -4    0.18    0.12
  -8  14   4    0.36    0.09
   8  14  -4    0.36    0.12
  -8  14   4    0.13    0.12
   6 -14  -4   -0.08    0.11
   6 -14  -4    0.15    0.09
  -6  14   4   -0.09    0.09
   6  14  -4    0.36    0.11
  -6  14   4    0.24    0.08
  -6  14   4    0.37    0.09
   4 -14  -4    2.68    0.16
   4 -14  -4    1.98    0.18
   4 -14  -4    2.25    0.21
   4  14  -4    2.72    0.17
  -4  14   4    2.12    0.19
  -4  14   4    2.47    0.15
  -4  14   4    2.77    0.15
   2 -14  -4    3.10    0.16
  -2  14   4    3.07    0.17
   2  14  -4    3.17    0.18
  -2  14   4    3.30    0.16
   0 -14  -4   10.10    0.29
   0  14  -4   10.23    0.32
   0  14   4   10.06    0.31
   0  14   4    9.95    0.32
  -2 -14  -4   11.34    0.31
   2 -14   4   10.91    0.34
   2 -14   4   10.96    0.33
  -2  14  -4   11.14    0.34
  -2  14  -4   10.90    0.31
   2  14   4   10.84    0.33
   2  14   4   12.35    0.36
   4 -14   4    6.18    0.32
   4 -14   4    6.13    0.26
   4 -14   4    6.17    0.26
  -4  14  -4    6.45    0.23
  -4  14  -4    6.57    0.24
   4  14   4    6.11    0.24
   4  14   4    6.71    0.26
   6 -14   4    3.67    0.24
   6 -14   4    3.24    0.27
   6 -14   4    3.42    0.22
  -6  14  -4    3.20    0.18
  -6  14  -4    3.30    0.18
   7 -15  -4    0.97    0.16
   7 -15  -4    0.95    0.18
   7 -15  -4    0.88    0.14
  -7  15   4    0.90    0.12
  -7  15   4    0.77    0.12
  -7  15   4    0.98    0.16
   7  15  -4    0.95    0.15
   5 -15  -4    0.48    0.10
   5 -15  -4    0.67    0.12
   5 -15  -4    0.62    0.11
   5  15  -4    0.53    0.11
  -5  15   4    0.54    0.09
  -5  15   4    0.45    0.09
  -5  15   4    0.80    0.14
   3 -15  -4    0.01    0.05
   3  15  -4   -0.01    0.08
  -3  15   4    0.00    0.06
  -3  15   4   -0.07    0.06
   1 -15  -4    0.25    0.06
  -1  15   4    0.31    0.08
   1  15  -4    0.21    0.09
  -1  15   4    0.22    0.08
  -1 -15  -4   10.36    0.30
   1  15   4   10.31    0.32
   1  15   4   10.28    0.34
  -1  15  -4   10.17    0.33
   3 -15   4   27.36    0.68
   3 -15   4   28.99    0.71
  -3  15  -4   27.04    0.64
  -3  15  -4   28.01    0.68
   3  15   4   29.29    0.68
   3  15   4   27.64    0.68
   5 -15   4   29.33    0.89
   5 -15   4   28.60    0.76
   5 -15   4   28.67    0.74
  -5  15  -4   28.26    0.68
   5  15   4   28.54    0.69
  -5  15  -4   27.41    0.69
   7 -15   4    8.81    0.37
   7 -15   4    8.82    0.44
   7 -15   4    8.98    0.38
  -7  15  -4    8.71    0.33
   6 -16  -4   -0.13    0.09
   6 -16  -4    0.03    0.11
   6 -16  -4    0.07    0.09
  -6  16   4    0.15    0.09
  -6  16   4    0.36    0.09
  -6  16   4   -0.10    0.10
   6  16  -4    0.16    0.11
   4 -16  -4    1.65    0.15
   4  16  -4    1.61    0.16
  -4  16   4    1.68    0.14
  -4  16   4    1.78    0.14
   2 -16  -4    0.39    0.08
  -2  16   4    0.32    0.08
   2  16  -4    0.26    0.09
  -2  16   4    0.44    0.09
   0 -16  -4    4.10    0.19
   0  16   4    4.37    0.21
   0  16   4    5.11    0.22
   0  16  -4    4.23    0.21
  -2  16  -4    0.46    0.10
  -2  16  -4    0.30    0.07
   2  16   4    0.35    0.10
   2  16   4    0.41    0.11
   4 -16   4    1.70    0.16
   4 -16   4    1.35    0.15
   4  16   4    1.74    0.15
  -4  16  -4    1.78    0.15
  -4  16  -4    1.86    0.14
   4  16   4    1.84    0.16
   6 -16   4    0.76    0.14
   6 -16   4    1.10    0.16
   6 -16   4    0.60    0.15
  -6  16  -4    1.05    0.12
  -6  16  -4    0.88    0.14
   5 -17  -4   -0.03    0.08
   5 -17  -4    0.11    0.08
  -5  17   4   -0.05    0.07
   5  17  -4    0.05    0.10
  -5  17   4    0.05    0.07
   3 -17  -4    2.51    0.16
  -3  17   4    2.31    0.15
   3  17  -4    2.10    0.17
  -3  17   4    2.23    0.16
   1 -17  -4    0.27    0.07
  -1  17   4    0.39    0.10
   1  17  -4    0.34    0.10
  -1  17   4    0.43    0.10
   1  17   4    2.62    0.17
   1  17   4    2.42    0.18
  -1  17  -4    2.74    0.14
  -1  17  -4    2.71    0.17
  -3  17  -4   10.60    0.35
   3  17   4   10.64    0.35
   3  17   4   10.80    0.36
  -3  17  -4   10.72    0.33
   5 -17   4   17.62    0.54
   5 -17   4   17.43    0.53
  -5  17  -4   16.54    0.47
  -5  17  -4   16.45    0.49
   6 -18  -4    0.13    0.10
   6 -18  -4    0.04    0.10
  -6  18   4    0.31    0.10
   6  18  -4    0.13    0.11
   4 -18  -4    0.18    0.09
  -4  18   4    0.38    0.09
  -4  18   4    0.26    0.09
   4  18  -4    0.26    0.11
   2 -18  -4    0.75    0.11
  -2  18   4    0.80    0.12
  -2  18   4    0.78    0.12
   2  18  -4    0.83    0.14
   0  18  -4    0.15    0.10
   0  18   4    0.23    0.09
   0  18   4    0.07    0.10
  -2  18  -4    0.68    0.10
  -2  18  -4    0.43    0.11
   2  18   4    0.32    0.11
  -4  18  -4    0.36    0.11
   4  18   4    0.32    0.11
   5 -19  -4   -0.07    0.07
  -5  19   4    0.09    0.08
   5  19  -4    0.05    0.12
   3 -19  -4    0.62    0.11
  -3  19   4    0.61    0.12
   3  19  -4    0.55    0.13
  -3  19   4    0.82    0.13
   1 -19  -4    1.62    0.13
  -1  19   4    1.28    0.16
   1  19  -4    1.60    0.16
  -1  19   4    1.60    0.15
  -1  19  -4    0.45    0.12
   1  19   4    0.44    0.13
   1  19   4    0.48    0.11
   3  19   4    8.56    0.34
   3  19   4    8.79    0.33
  -3  19  -4    8.11    0.32
  -3  19  -4    8.56    0.29
  -5  19  -4    5.91    0.25
  -5  19  -4    5.94    0.28
   4 -20  -4    1.15    0.15
  -4  20   4    1.51    0.16
   4  20  -4    1.41    0.18
   2 -20  -4    0.89    0.12
  -2  20   4    0.86    0.13
  -2  20   4    0.99    0.15
   2  20  -4    1.43    0.17
   0  20   4    3.88    0.22
   0  20   4    3.58    0.22
   0  20  -4    3.72    0.22
  -2  20  -4    2.51    0.20
   2  20   4    2.77    0.23
  -2  20  -4    2.49    0.17
   2  20   4    2.38    0.19
  -4  20  -4    2.68    0.18
  -4  20  -4    2.62    0.20
   3 -21  -4   -0.01    0.07
  -3  21   4    0.10    0.09
   1  21  -4    0.04    0.11
  -1  21   4   -0.02    0.10
  -1  21   4   -0.06    0.11
   1  21   4    1.35    0.16
   1  21   4    1.11    0.17
  -1  21  -4    1.45    0.17
  -3  21  -4    4.23    0.21
   3  21   4    4.36    0.25
   0  22   4    9.16    0.36
 -10   0   5    0.08    0.09
  10   0  -5   -0.10    0.09
   8   0  -5    0.04    0.09
   8   0  -5    0.05    0.08
   8   0  -5   -0.05    0.08
  -8   0   5    0.09    0.08
  -8   0   5    0.05    0.08
  -6   0   5    0.01    0.07
  -6   0   5    0.05    0.07
   6   0  -5    0.05    0.06
   6   0  -5    0.28    0.09
   6   0  -5    0.12    0.08
  -6   0   5    0.17    0.06
  -4   0   5    0.11    0.05
   4   0  -5    0.08    0.05
   4   0  -5    0.09    0.05
   4   0  -5    0.18    0.04
  -4   0   5    0.09    0.05
   2   0  -5   -0.17    0.04
   2   0  -5   -0.09    0.03
   0   0  -5   -0.86    0.04
   0   0  -5   -0.89    0.03
   2   0   5   -0.01    0.04
   2   0   5    0.05    0.05
  -4   0  -5    0.18    0.03
   4   0   5    0.18    0.03
   4   0   5    0.47    0.07
   4   0   5    0.14    0.04
  -4   0  -5    0.09    0.05
   4   0   5    0.22    0.05
   6   0   5    0.01    0.05
   6   0   5    0.06    0.08
  -6   0  -5    0.06    0.09
   6   0   5    0.07    0.05
   8   0   5    0.00    0.09
   8   0   5    0.07    0.07
  -8   0  -5   -0.10    0.08
  -8   0  -5    0.01    0.07
   8   0   5    0.12    0.08
   8   0   5    0.04    0.07
 -10   0  -5   -0.11    0.12
  10   0   5    0.13    0.10
   9  -1  -5    0.10    0.08
   9  -1  -5    0.02    0.08
  -9  -1   5    0.00    0.08
   9  -1  -5    0.08    0.08
   9   1  -5    0.10    0.08
  -9   1   5    0.05    0.08
  -9   1   5    0.08    0.08
   9   1  -5   -0.02    0.07
  -7  -1   5    5.55    0.19
  -7  -1   5    5.66    0.24
   7  -1  -5    5.67    0.22
   7  -1  -5    5.56    0.21
   7  -1  -5    5.52    0.27
   7  -1  -5    5.36    0.23
   7  -1  -5    5.66    0.22
  -7  -1   5    5.17    0.22
   7   1  -5    5.75    0.21
   7   1  -5    5.45    0.22
  -7   1   5    5.70    0.20
   7   1  -5    5.79    0.27
  -7   1   5    5.44    0.21
  -7   1   5    5.51    0.24
   5  -1  -5    7.48    0.22
   5  -1  -5    7.33    0.28
  -5  -1   5    7.57    0.20
  -5  -1   5    7.91    0.24
  -5  -1   5    7.58    0.25
   5  -1  -5    7.10    0.23
  -5   1   5    7.68    0.25
  -5   1   5    7.45    0.20
   5   1  -5    7.43    0.23
   5   1  -5    7.24    0.27
  -5   1   5    7.49    0.23
   5   1  -5    7.42    0.21
  -3  -1   5    0.69    0.07
   3  -1  -5    0.83    0.08
   3  -1  -5    0.73    0.06
   3  -1  -5    0.82    0.05
   3   1  -5    0.74    0.05
  -3   1   5    0.76    0.05
  -3   1   5    0.72    0.06
  -3   1   5    0.77    0.08
   3   1  -5    0.82    0.07
   1  -1  -5    2.62    0.09
   1  -1  -5    2.79    0.10
   1   1  -5    2.53    0.11
  -1   1   5    2.44    0.12
  -1   1   5    3.02    0.10
   1  -1   5   99.72    1.99
   1  -1   5   94.70    1.91
   1  -1   5   98.97    2.02
  -1  -1  -5  100.14    1.98
  -1   1  -5   99.38    1.94
   1   1   5   97.98    1.93
   1   1   5   98.60    2.06
   1   1   5   94.02    1.95
  -3  -1  -5   44.89    0.85
   3  -1   5   42.48    0.94
   3  -1   5   41.56    0.88
  -3  -1  -5   43.55    0.90
   3  -1   5   44.20    0.90
   3   1   5   43.85    0.85
   3   1   5   43.27    0.93
  -3   1  -5   43.88    0.85
   3   1   5   43.72    0.90
   3   1   5   42.35    0.89
  -5  -1  -5   59.39    1.24
   5  -1   5   58.47    1.24
   5  -1   5   59.23    1.29
   5  -1   5   58.52    1.22
  -5   1  -5   59.43    1.24
   5   1   5   60.08    1.22
   5   1   5   59.18    1.28
   5   1   5   58.75    1.24
   7  -1   5    1.63    0.16
   7  -1   5    1.57    0.15
   7  -1   5    1.62    0.13
  -7  -1  -5    1.68    0.16
  -7   1  -5    2.20    0.18
  -7   1  -5    1.60    0.14
   7   1   5    1.91    0.13
   7   1   5    2.11    0.17
   7   1   5    2.08    0.16
   7   1   5    1.79    0.13
   9  -1   5    0.51    0.12
   9  -1   5    0.45    0.10
   9  -1   5    0.45    0.13
  -9  -1  -5    0.50    0.13
   9  -1   5    0.91    0.13
  -9  -1  -5    0.41    0.10
  -9   1  -5    0.53    0.14
   9   1   5    0.46    0.11
   9   1   5    0.44    0.10
   9   1   5    0.36    0.12
  -9   1  -5    0.29    0.10
  10  -2  -5   -0.07    0.10
  10  -2  -5    0.09    0.10
 -10   2   5    0.10    0.10
   8  -2  -5    0.30    0.10
   8  -2  -5    0.15    0.09
  -8  -2   5    0.38    0.10
  -8  -2   5    0.39    0.09
   8  -2  -5    0.35    0.09
   8  -2  -5    0.25    0.09
   8  -2  -5    0.50    0.12
  -8   2   5    0.25    0.10
   8   2  -5    0.42    0.10
  -8   2   5    0.48    0.08
  -8   2   5    0.34    0.09
   8   2  -5    0.33    0.11
  -6  -2   5   18.47    0.42
   6  -2  -5   18.20    0.50
  -6  -2   5   17.14    0.47
  -6  -2   5   18.48    0.48
   6  -2  -5   18.84    0.59
   6  -2  -5   18.47    0.45
   6  -2  -5   19.04    0.46
   6  -2  -5   18.22    0.47
   6   2  -5   17.00    0.43
   6   2  -5   18.03    0.47
  -6   2   5   18.13    0.46
  -6   2   5   18.48    0.43
  -6   2   5   19.07    0.51
   6   2  -5   18.45    0.44
   6   2  -5   17.72    0.55
  -4  -2   5    3.82    0.16
  -4  -2   5    3.73    0.12
   4  -2  -5    3.48    0.18
   4  -2  -5    4.44    0.14
   4  -2  -5    4.05    0.16
   4  -2  -5    3.74    0.15
  -4   2   5    4.02    0.18
  -4   2   5    3.89    0.15
  -4   2   5    4.61    0.14
   4   2  -5    4.16    0.15
   4   2  -5    3.65    0.13
   4   2  -5    3.70    0.13
   2  -2  -5   60.78    1.19
  -2  -2   5   57.59    1.24
   2  -2  -5   58.50    1.16
  -2   2   5   57.72    1.25
  -2   2   5   58.23    1.14
  -2   2   5   61.16    1.18
   2   2  -5   57.99    1.19
   0  -2  -5   54.31    1.07
   0  -2   5   53.84    1.14
   0   2   5   54.80    1.10
   0   2  -5   53.48    1.08
  -2  -2  -5   63.83    1.25
   2  -2   5   61.74    1.23
   2  -2   5   62.95    1.32
   2  -2   5   62.98    1.25
  -2   2  -5   63.37    1.25
   2   2   5   62.22    1.25
   2   2   5   64.27    1.24
   2   2   5   61.32    1.23
   4  -2   5    0.71    0.08
  -4  -2  -5    0.56    0.06
   4  -2   5    0.55    0.08
   4  -2   5    0.57    0.07
  -4  -2  -5    0.62    0.10
   4   2   5    0.65    0.06
   4   2   5    0.72    0.07
  -4   2  -5    0.58    0.05
   4   2   5    0.63    0.10
  -4   2  -5    0.39    0.07
   4   2   5    0.64    0.08
   6  -2   5   18.78    0.49
  -6  -2  -5   19.64    0.51
   6  -2   5   19.94    0.52
   6  -2   5   19.39    0.61
   6  -2   5   19.03    0.51
   6   2   5   19.76    0.51
   6   2   5   19.43    0.50
  -6   2  -5   19.55    0.50
   6   2   5   19.63    0.49
   8  -2   5    0.50    0.11
   8  -2   5    0.47    0.12
   8  -2   5    0.53    0.10
  -8  -2  -5    0.63    0.11
   8  -2   5    0.47    0.10
  -8  -2  -5    0.52    0.12
  -8   2  -5    0.44    0.10
   8   2   5    0.57    0.12
   8   2   5    0.79    0.15
  -8   2  -5    0.57    0.12
   8   2   5    0.56    0.10
   8   2   5    0.51    0.09
   9  -3  -5    0.42    0.10
  -9  -3   5    0.35    0.09
   9  -3  -5    0.24    0.10
   9  -3  -5    0.22    0.10
   9   3  -5    0.34    0.10
  -9   3   5    0.49    0.09
  -9   3   5    0.28    0.10
  -9   3   5    0.31    0.09
   7  -3  -5    2.63    0.17
   7  -3  -5    2.99    0.20
  -7  -3   5    2.84    0.17
   7  -3  -5    2.88    0.16
   7  -3  -5    2.85    0.16
  -7   3   5    2.66    0.17
   7   3  -5    3.09    0.16
  -7   3   5    2.74    0.15
  -7   3   5    2.88    0.14
   5  -3  -5    5.44    0.21
   5  -3  -5    5.26    0.19
  -5  -3   5    5.45    0.15
   5  -3  -5    5.09    0.24
   5  -3  -5    5.39    0.18
  -5  -3   5    5.30    0.19
  -5   3   5    5.14    0.21
   5   3  -5    5.52    0.17
   5   3  -5    5.41    0.16
   5   3  -5    5.67    0.20
  -5   3   5    5.05    0.16
  -5   3   5    5.36    0.18
   3  -3  -5   27.93    0.77
  -3  -3   5   28.09    0.64
   3  -3  -5   28.89    0.61
   3  -3  -5   29.84    0.62
  -3   3   5   29.94    0.62
   3   3  -5   29.30    0.64
  -3   3   5   29.55    0.60
  -3   3   5   28.98    0.67
   1  -3  -5   58.66    1.14
  -1  -3   5   56.37    1.21
   1   3  -5   57.27    1.16
  -1   3   5   57.33    1.12
  -1   3   5   58.20    1.14
   1  -3   5   10.68    0.27
  -1  -3  -5   11.09    0.28
   1  -3   5   10.89    0.26
   1  -3   5   10.88    0.25
  -1   3  -5   11.17    0.25
  -1   3  -5   12.05    0.25
   1   3   5   10.91    0.27
   1   3   5   11.13    0.24
   3  -3   5  109.63    2.13
   3  -3   5  109.06    2.28
   3  -3   5  110.62    2.16
  -3  -3  -5  112.06    2.16
   3   3   5  110.20    2.15
  -3   3  -5  106.62    2.12
   3   3   5  107.70    2.13
  -3   3  -5  113.43    2.21
   3   3   5  109.28    2.16
   5  -3   5   37.47    0.82
   5  -3   5   38.01    0.87
  -5  -3  -5   37.68    0.83
   5  -3   5   36.94    0.84
  -5   3  -5   37.90    0.82
   5   3   5   38.01    0.84
   5   3   5   36.99    0.81
   7  -3   5   11.02    0.43
   7  -3   5   10.72    0.35
  -7  -3  -5   11.66    0.37
   7  -3   5   11.18    0.37
   7  -3   5   11.26    0.36
  -7   3  -5   10.76    0.35
  -7   3  -5   11.46    0.38
   7   3   5   11.13    0.34
   7   3   5   11.56    0.37
   7   3   5   11.66    0.41
   9  -3   5    0.83    0.13
   9  -3   5    0.46    0.11
  -9  -3  -5    0.65    0.11
  -9  -3  -5    0.61    0.13
   9  -3   5    1.00    0.16
   9  -3   5    0.49    0.13
   9   3   5    0.67    0.14
   9   3   5    0.98    0.13
  -9   3  -5    0.52    0.11
   9   3   5    0.90    0.16
  -9   3  -5    0.51    0.13
  10  -4  -5    0.16    0.11
  10  -4  -5    0.03    0.10
 -10   4   5    0.25    0.11
  -8  -4   5    0.88    0.13
   8  -4  -5    0.60    0.11
   8  -4  -5    0.53    0.12
   8  -4  -5    0.75    0.14
  -8   4   5    0.62    0.12
   8   4  -5    0.95    0.14
  -8   4   5    0.83    0.10
  -6  -4   5   15.35    0.42
   6  -4  -5   16.32    0.54
   6  -4  -5   15.13    0.41
   6  -4  -5   15.54    0.41
   6  -4  -5   15.01    0.46
  -6   4   5   15.48    0.40
   6   4  -5   15.62    0.42
  -6   4   5   15.38    0.45
   6   4  -5   15.49    0.48
  -6   4   5   15.53    0.39
   4  -4  -5   42.90    0.92
  -4  -4   5   41.92    0.94
   4  -4  -5   44.83    0.90
   4  -4  -5   40.42    1.12
   4  -4  -5   42.60    0.98
  -4   4   5   44.12    0.91
  -4   4   5   43.76    0.88
  -4   4   5   43.84    0.98
   4   4  -5   45.61    0.87
   4   4  -5   43.56    0.86
   4   4  -5   43.52    0.93
   2  -4  -5  191.52    4.99
  -2  -4   5  206.17    4.37
   2  -4  -5  213.41    4.04
  -2   4   5  201.04    4.06
   2   4  -5  208.78    4.13
  -2   4   5  201.91    4.36
  -2   4   5  208.76    4.09
   0  -4   5  383.45    8.07
   0  -4  -5  394.78    7.66
   0   4   5  389.34   10.24
   0   4  -5  390.61    7.75
   2  -4   5   49.97    1.02
   2  -4   5   49.82    1.08
  -2  -4  -5   50.98    1.03
   2  -4   5   50.85    1.01
   2   4   5   51.65    1.00
   2   4   5   49.47    1.01
  -2   4  -5   51.94    1.01
  -2   4  -5   50.29    1.00
  -4  -4  -5   32.16    0.71
   4  -4   5   32.21    0.75
   4  -4   5   31.45    0.72
   4  -4   5   33.24    0.71
  -4   4  -5   32.58    0.67
  -4   4  -5   32.37    0.70
   4   4   5   32.76    0.71
   4   4   5   32.29    0.68
   4   4   5   32.39    0.72
   4   4   5   31.86    0.70
  -6  -4  -5   11.21    0.36
   6  -4   5   11.45    0.36
   6  -4   5   11.21    0.35
   6  -4   5   10.98    0.42
   6  -4   5   10.87    0.34
  -6   4  -5   10.97    0.33
   6   4   5   11.03    0.35
   6   4   5   11.36    0.33
   8  -4   5    1.36    0.14
  -8  -4  -5    1.37    0.18
   8  -4   5    1.01    0.14
   8  -4   5    1.41    0.19
   8  -4   5    1.20    0.16
  -8   4  -5    1.72    0.17
   8   4   5    1.49    0.13
   8   4   5    1.39    0.18
  -8   4  -5    1.28    0.14
   8   4   5    1.37    0.17
   9  -5  -5    1.47    0.18
  -9  -5   5    1.59    0.15
   9  -5  -5    1.32    0.15
   9  -5  -5    1.61    0.15
   9   5  -5    1.56    0.15
  -9   5   5    1.71    0.13
  -9   5   5    1.59    0.16
  -9   5   5    1.80    0.14
   7  -5  -5    0.18    0.08
   7  -5  -5    0.29    0.09
   7  -5  -5    0.18    0.07
  -7   5   5    0.36    0.07
  -7   5   5    0.28    0.06
  -7   5   5    0.31    0.09
   7   5  -5    0.37    0.09
   5  -5  -5    0.16    0.05
   5  -5  -5    0.15    0.06
   5  -5  -5    0.09    0.05
  -5  -5   5    0.14    0.05
  -5   5   5    0.10    0.06
  -5   5   5    0.08    0.04
   5   5  -5    0.32    0.07
  -5   5   5    0.18    0.05
   3  -5  -5    0.53    0.05
   3  -5  -5    0.43    0.07
   3  -5  -5    0.53    0.07
  -3  -5   5    0.54    0.07
   3   5  -5    0.71    0.08
  -3   5   5    0.50    0.08
  -3   5   5    0.46    0.05
  -3   5   5    0.58    0.05
   1  -5  -5   11.09    0.26
  -1  -5   5   10.50    0.27
  -1   5   5   10.99    0.25
   1   5  -5   10.70    0.27
  -1  -5  -5   18.37    0.42
   1  -5   5   18.88    0.40
   1  -5   5   18.59    0.43
   1  -5   5   18.88    0.40
  -1   5  -5   19.23    0.39
   1   5   5   18.75    0.39
   1   5   5   17.97    0.41
  -1   5  -5   18.71    0.41
   3  -5   5   73.16    1.44
   3  -5   5   71.02    1.54
   3  -5   5   71.61    1.46
  -3  -5  -5   71.95    1.46
   3   5   5   70.25    1.44
   3   5   5   73.18    1.44
  -3   5  -5   74.25    1.44
   3   5   5   73.72    1.50
  -3   5  -5   72.56    1.43
   5  -5   5   19.58    0.50
  -5  -5  -5   18.46    0.48
   5  -5   5   19.21    0.58
   5  -5   5   18.68    0.47
   5  -5   5   18.71    0.49
   5   5   5   18.79    0.46
  -5   5  -5   19.05    0.42
  -5   5  -5   18.07    0.46
   5   5   5   19.01    0.45
   5   5   5   18.94    0.48
   7  -5   5    4.80    0.23
  -7  -5  -5    5.60    0.25
   7  -5   5    4.89    0.23
   7  -5   5    5.60    0.26
   7  -5   5    4.87    0.28
  -7   5  -5    4.97    0.22
   7   5   5    4.86    0.21
   7   5   5    5.37    0.25
   7   5   5    5.31    0.25
   9  -5   5    1.67    0.17
  -9  -5  -5    1.25    0.17
   9  -5   5    1.02    0.17
   9  -5   5    1.09    0.15
   9  -5   5    1.21    0.18
  -9   5  -5    1.02    0.14
   9   5   5    1.34    0.18
  -9   5  -5    1.33    0.18
   9   5   5    1.42    0.14
  10  -6  -5    1.24    0.21
  10  -6  -5    1.12    0.17
 -10   6   5    1.54    0.14
 -10   6   5    0.92    0.16
   8  -6  -5    0.83    0.17
   8  -6  -5    0.63    0.13
   8  -6  -5    1.08    0.13
  -8   6   5    0.65    0.13
  -8   6   5    1.17    0.12
  -8   6   5    1.26    0.12
   8   6  -5    1.34    0.14
   6  -6  -5    3.09    0.23
   6  -6  -5    3.48    0.17
   6  -6  -5    2.53    0.19
  -6   6   5    3.27    0.16
  -6   6   5    3.05    0.20
   6   6  -5    3.22    0.17
   4  -6  -5  108.42    2.27
   4  -6  -5  106.18    2.11
   4  -6  -5  101.23    2.60
  -4  -6   5  105.48    2.21
   4   6  -5  105.13    2.03
  -4   6   5  108.54    2.13
  -4   6   5  106.32    2.27
  -4   6   5  109.75    2.08
   4   6  -5  108.15    2.16
  -2  -6   5  118.43    2.45
   2  -6  -5  120.25    2.34
   2   6  -5  118.53    2.34
  -2   6   5  114.23    2.45
  -2   6   5  121.57    2.41
  -2   6   5  114.10    2.26
   0  -6   5  134.51    2.93
   0  -6   5  128.51    2.71
   0  -6  -5  140.55    2.78
   0   6   5  137.33    3.86
   0   6  -5  141.91    2.65
   0   6   5  140.64    2.72
   0   6  -5  137.79    2.81
  -2  -6  -5   56.38    1.16
   2  -6   5   57.57    1.14
   2  -6   5   55.67    1.22
   2  -6   5   56.15    1.15
   2   6   5   57.96    1.14
   2   6   5   56.32    1.14
  -2   6  -5   58.20    1.15
  -2   6  -5   57.24    1.13
   4  -6   5   11.86    0.41
   4  -6   5   12.42    0.33
   4  -6   5   11.86    0.34
   4  -6   5   12.20    0.35
  -4  -6  -5   12.29    0.35
  -4   6  -5   12.51    0.32
   4   6   5   12.03    0.33
  -4   6  -5   12.23    0.29
   4   6   5   12.16    0.30
   6  -6   5    0.72    0.11
   6  -6   5    0.16    0.09
   6  -6   5    0.22    0.10
  -6  -6  -5    0.46    0.11
   6  -6   5    0.26    0.08
  -6   6  -5    0.37    0.08
   6   6   5    0.33    0.07
   6   6   5    0.38    0.10
  -8  -6  -5   -0.02    0.10
   8  -6   5   -0.02    0.09
   8  -6   5    0.09    0.07
   8  -6   5    0.00    0.07
   8  -6   5   -0.05    0.09
   8   6   5    0.06    0.10
  -8   6  -5   -0.04    0.06
   8   6   5    0.29    0.08
   9  -7  -5    0.27    0.11
   9  -7  -5    0.36    0.10
   9  -7  -5    0.39    0.12
  -9  -7   5    0.47    0.10
  -9   7   5    0.66    0.11
  -9   7   5    0.39    0.09
   9   7  -5    0.44    0.11
  -9   7   5    0.43    0.12
   7  -7  -5    1.19    0.12
   7  -7  -5    1.29    0.14
   7  -7  -5    1.22    0.16
  -7   7   5    1.35    0.11
   7   7  -5    1.35    0.13
  -7   7   5    1.19    0.10
  -7   7   5    1.27    0.14
   5  -7  -5    0.07    0.06
   5  -7  -5    0.06    0.06
   5  -7  -5    0.08    0.05
   5   7  -5    0.05    0.07
  -5   7   5    0.08    0.06
  -5   7   5    0.14    0.05
  -5   7   5    0.06    0.04
  -3  -7   5    5.10    0.17
   3  -7  -5    4.60    0.21
   3  -7  -5    4.98    0.19
   3  -7  -5    4.59    0.16
  -3   7   5    4.87    0.16
  -3   7   5    4.64    0.16
   3   7  -5    4.60    0.18
  -3   7   5    4.67    0.19
   1  -7  -5   36.41    0.75
  -1  -7   5   36.23    0.77
  -1   7   5   34.89    0.74
   1   7  -5   35.84    0.76
  -1   7   5   36.15    0.74
  -1  -7  -5   44.46    0.90
   1  -7   5   44.13    0.94
   1  -7   5   42.97    0.89
   1   7   5   43.36    0.90
  -1   7  -5   43.81    0.87
  -1   7  -5   43.76    0.90
   1   7   5   44.01    0.89
  -3  -7  -5   48.50    1.01
   3  -7   5   48.95    1.00
   3  -7   5   48.07    1.23
   3  -7   5   47.72    1.06
   3  -7   5   47.37    1.01
  -3   7  -5   47.46    0.98
  -3   7  -5   48.82    0.99
   3   7   5   49.31    0.99
   3   7   5   46.57    0.99
  -5  -7  -5   15.53    0.43
   5  -7   5   15.13    0.43
   5  -7   5   15.38    0.51
   5  -7   5   15.15    0.41
  -5   7  -5   15.52    0.37
  -5   7  -5   15.34    0.40
   5   7   5   15.51    0.40
   7  -7   5    1.40    0.18
   7  -7   5    1.14    0.16
   7  -7   5    1.25    0.13
  -7  -7  -5    1.42    0.18
   7  -7   5    1.81    0.15
   7   7   5    1.62    0.13
  -7   7  -5    1.27    0.13
   7   7   5    1.61    0.18
   9  -7   5    1.28    0.20
   9  -7   5    1.30    0.15
   9  -7   5    1.00    0.17
   9  -7   5    0.95    0.15
  -9   7  -5    1.05    0.14
   9   7   5    1.33    0.13
   8  -8  -5    0.60    0.11
   8  -8  -5    1.30    0.20
   8  -8  -5    0.59    0.12
  -8   8   5    0.57    0.13
   8   8  -5    1.05    0.14
  -8   8   5    1.07    0.12
  -8   8   5    1.04    0.12
   6  -8  -5    0.45    0.08
  -6   8   5    0.73    0.09
  -6   8   5    0.60    0.09
   6   8  -5    0.46    0.10
   4  -8  -5   82.39    1.69
   4  -8  -5   82.75    2.09
   4  -8  -5   86.42    1.83
  -4   8   5   84.70    1.70
  -4   8   5   82.54    1.82
  -4   8   5   85.55    1.67
   4   8  -5   83.35    1.73
  -2  -8   5  141.61    2.89
   2  -8  -5  138.04    2.71
   2   8  -5  139.25    2.65
  -2   8   5  141.45    2.85
   2   8  -5  143.93    2.77
  -2   8   5  137.35    2.68
  -2   8   5  132.87    2.89
   0  -8   5  180.78    3.84
   0  -8   5  166.34    3.52
   0  -8  -5  184.22    3.62
   0   8   5  182.27    3.75
   0   8  -5  183.56    3.71
   0   8   5  182.47    3.67
   0   8   5  178.72    3.57
   0   8  -5  181.48    3.53
  -2  -8  -5  137.02    2.64
   2  -8   5  133.35    2.63
   2  -8   5  133.38    2.85
   2  -8   5  132.16    3.22
  -2   8  -5  134.73    2.59
   2   8   5  136.07    2.69
   2   8   5  135.16    2.62
  -2   8  -5  138.38    2.66
   4  -8   5   46.41    0.98
   4  -8   5   44.69    1.21
   4  -8   5   45.05    1.04
  -4  -8  -5   46.59    0.99
   4  -8   5   44.74    0.99
  -4   8  -5   45.91    0.96
   4   8   5   45.03    0.97
  -4   8  -5   46.22    0.95
   4   8   5   46.09    0.96
  -6  -8  -5   -0.03    0.10
   6  -8   5    0.02    0.08
   6  -8   5    0.04    0.06
   6  -8   5    0.07    0.06
   6   8   5    0.12    0.07
  -6   8  -5    0.05    0.06
   8  -8   5   -0.05    0.07
   8  -8   5   -0.14    0.08
   8  -8   5    0.09    0.10
   8  -8   5    0.01    0.07
   8   8   5    0.12    0.07
  -8   8  -5    0.05    0.07
   9  -9  -5    0.08    0.10
   9  -9  -5    0.07    0.09
   9  -9  -5    0.08    0.09
   9   9  -5    0.26    0.10
  -9   9   5    0.23    0.09
  -9   9   5    0.16    0.08
  -9   9   5    0.17    0.10
   7  -9  -5    0.12    0.07
   7  -9  -5    0.14    0.08
   7  -9  -5    0.21    0.08
   7   9  -5    0.10    0.08
  -7   9   5    0.17    0.07
  -7   9   5    0.26    0.09
  -7   9   5    0.13    0.07
   5  -9  -5   13.51    0.38
   5  -9  -5   13.29    0.48
   5  -9  -5   14.01    0.42
  -5   9   5   13.80    0.42
   5   9  -5   13.03    0.39
  -5   9   5   13.36    0.36
  -5   9   5   13.87    0.37
   3  -9  -5    0.12    0.05
   3  -9  -5    0.02    0.05
   3  -9  -5    0.25    0.05
  -3   9   5    0.12    0.05
   3   9  -5    0.13    0.06
  -3   9   5    0.05    0.04
  -3   9   5    0.05    0.06
  -1  -9   5    0.33    0.04
   1  -9  -5    0.24    0.04
  -1  -9   5    0.23    0.04
  -1   9   5    0.16    0.04
   1   9  -5    0.27    0.06
   1   9  -5    0.27    0.04
  -1   9   5    0.27    0.05
  -1   9   5    0.22    0.05
   1  -9   5   24.67    0.65
  -1  -9  -5   23.75    0.54
   1  -9   5   24.82    0.56
   1  -9   5   24.24    0.53
  -1   9  -5   23.70    0.51
   1   9   5   23.91    0.53
   1   9   5   24.50    0.55
  -1   9  -5   24.50    0.55
  -3  -9  -5   12.88    0.36
   3  -9   5   12.75    0.36
   3  -9   5   12.99    0.42
   3  -9   5   12.66    0.35
   3   9   5   12.81    0.35
  -3   9  -5   12.83    0.33
  -3   9  -5   13.13    0.33
   3   9   5   12.93    0.33
   5  -9   5    7.52    0.28
   5  -9   5    7.86    0.27
  -5  -9  -5    8.01    0.29
   5  -9   5    7.80    0.34
   5  -9   5    7.48    0.28
  -5   9  -5    7.60    0.25
  -5   9  -5    7.70    0.23
   5   9   5    7.81    0.26
   7  -9   5    0.80    0.12
  -7  -9  -5    0.84    0.15
   7  -9   5    1.03    0.17
   7  -9   5    1.08    0.13
   7  -9   5    0.71    0.13
  -7   9  -5    0.74    0.12
   7   9   5    1.15    0.13
   9  -9   5    0.08    0.10
   9  -9   5    0.07    0.12
   9  -9   5   -0.07    0.09
   9  -9   5    0.06    0.08
  -9   9  -5    0.30    0.10
   8 -10  -5   -0.01    0.09
   8 -10  -5    0.21    0.10
   8 -10  -5    0.08    0.10
  -8  10   5   -0.04    0.09
  -8  10   5    0.26    0.08
  -8  10   5    0.24    0.07
   8  10  -5    0.31    0.10
   6 -10  -5    7.00    0.35
   6 -10  -5    6.53    0.30
   6 -10  -5    7.09    0.27
  -6  10   5    6.83    0.24
  -6  10   5    6.43    0.29
   6  10  -5    7.15    0.27
  -6  10   5    6.97    0.25
   4 -10  -5  123.91    2.51
   4 -10  -5  125.40    3.09
   4 -10  -5  129.11    2.70
  -4  10   5  125.26    2.69
  -4  10   5  127.48    2.53
   4  10  -5  124.93    2.56
  -4  10   5  128.46    2.48
   2 -10  -5  171.86    3.39
   2  10  -5  175.09    3.45
  -2  10   5  173.08    3.35
  -2  10   5  177.14    3.43
   0 -10   5  256.84    5.31
   0 -10  -5  271.90    5.28
   0 -10   5  271.89    5.62
   0  10  -5  271.01    5.51
   0  10   5  272.38    5.62
   0  10   5  277.17    5.36
   0  10   5  270.14    5.30
   2 -10   5  127.64    3.08
   2 -10   5  127.72    2.67
   2 -10   5  125.11    2.52
  -2 -10  -5  127.08    2.52
   2  10   5  129.72    2.51
  -2  10  -5  130.65    2.55
  -2  10  -5  130.14    2.47
   2  10   5  128.01    2.55
   4 -10   5   42.56    1.00
   4 -10   5   43.40    1.18
  -4 -10  -5   43.61    0.95
   4 -10   5   43.91    0.96
   4  10   5   44.36    0.94
  -4  10  -5   42.94    0.93
  -4  10  -5   43.09    0.92
   4  10   5   42.93    0.93
   6 -10   5    1.90    0.15
   6 -10   5    2.17    0.17
   6 -10   5    1.60    0.20
  -6 -10  -5    2.07    0.18
  -6  10  -5    1.94    0.13
   8 -10   5    0.47    0.13
   8 -10   5    0.40    0.12
   8 -10   5    0.46    0.11
   8  10   5    0.46    0.10
  -8  10  -5    0.34    0.09
   9 -11  -5   -0.06    0.08
   9 -11  -5    0.01    0.09
   9 -11  -5   -0.08    0.09
  -9  11   5    0.11    0.07
  -9  11   5   -0.01    0.09
  -9  11   5    0.01    0.08
   7 -11  -5    1.05    0.16
   7 -11  -5    0.89    0.12
   7 -11  -5    0.85    0.13
   7  11  -5    0.85    0.13
  -7  11   5    0.84    0.11
  -7  11   5    0.90    0.11
  -7  11   5    1.08    0.14
   5 -11  -5    0.78    0.13
   5 -11  -5    0.67    0.10
   5 -11  -5    0.64    0.12
  -5  11   5    0.79    0.09
  -5  11   5    0.85    0.13
   5  11  -5    0.71    0.11
  -5  11   5    0.69    0.08
   3 -11  -5    2.52    0.17
   3 -11  -5    2.41    0.13
   3 -11  -5    2.55    0.14
  -3  11   5    2.34    0.13
  -3  11   5    2.37    0.13
   3  11  -5    2.59    0.15
  -3  11   5    2.41    0.15
   1 -11  -5    3.16    0.13
   1  11  -5    3.22    0.12
  -1  11   5    3.49    0.14
   1  11  -5    3.16    0.16
  -1  11   5    3.29    0.14
  -1  11   5    3.15    0.15
   1 -11   5   14.91    0.43
   1 -11   5   14.00    0.35
   1 -11   5   14.84    0.38
  -1 -11  -5   14.40    0.36
  -1  11  -5   15.02    0.38
   1  11   5   14.82    0.39
  -1  11  -5   14.22    0.34
   1  11   5   14.40    0.37
  -3 -11  -5    0.21    0.08
   3 -11   5    0.25    0.07
   3 -11   5    0.31    0.06
   3 -11   5    0.25    0.07
  -3  11  -5    0.32    0.06
  -3  11  -5    0.23    0.07
   3  11   5    0.36    0.09
   3  11   5    0.43    0.08
  -5 -11  -5    1.90    0.17
   5 -11   5    1.84    0.16
   5 -11   5    1.93    0.15
  -5  11  -5    1.82    0.13
   5  11   5    1.96    0.14
  -5  11  -5    1.97    0.13
   7 -11   5    0.15    0.10
   7 -11   5    0.03    0.09
   7 -11   5    0.29    0.09
  -7  11  -5    0.21    0.08
   7  11   5    0.19    0.08
   8 -12  -5   -0.01    0.09
   8 -12  -5    0.07    0.11
   8 -12  -5    0.08    0.09
   8  12  -5    0.32    0.11
  -8  12   5    0.42    0.09
  -8  12   5    0.18    0.09
  -8  12   5   -0.04    0.10
   6 -12  -5   38.00    0.91
   6 -12  -5   39.77    1.14
   6 -12  -5   41.12    1.00
  -6  12   5   37.69    0.89
  -6  12   5   38.82    0.88
   6  12  -5   38.07    0.92
  -6  12   5   39.79    0.99
   4 -12  -5   53.55    1.40
   4 -12  -5   52.69    1.14
   4 -12  -5   54.55    1.23
   4  12  -5   53.74    1.17
  -4  12   5   51.43    1.13
  -4  12   5   52.41    1.12
  -4  12   5   52.31    1.22
   2 -12  -5  242.49    4.84
   2  12  -5  239.49    4.76
  -2  12   5  242.12    4.78
  -2  12   5  247.56    4.75
  -2  12   5  235.07    4.96
   0 -12   5  197.72    4.08
   0 -12  -5  193.12    3.76
   0  12  -5  193.18    3.83
   0  12   5  193.04    3.91
   0  12   5  191.72    3.73
   2 -12   5  170.72    3.52
  -2 -12  -5  173.40    3.31
   2 -12   5  169.18    4.05
   2 -12   5  168.87    3.32
   2  12   5  166.67    3.36
   2  12   5  171.11    3.30
  -2  12  -5  167.52    3.25
  -2  12  -5  169.62    3.37
   4 -12   5   34.09    0.97
  -4 -12  -5   34.30    0.77
   4 -12   5   33.21    0.79
   4 -12   5   32.84    0.82
   4  12   5   34.71    0.77
  -4  12  -5   32.97    0.76
  -4  12  -5   33.00    0.75
   4  12   5   33.70    0.77
   6 -12   5    7.57    0.31
   6 -12   5    7.38    0.30
   6 -12   5    7.32    0.37
   6  12   5    7.40    0.28
  -6  12  -5    7.29    0.27
   8 -12   5    1.00    0.17
   8 -12   5    0.99    0.15
   8 -12   5    0.63    0.15
  -8  12  -5    0.80    0.12
   7 -13  -5    0.01    0.07
   7 -13  -5    0.05    0.09
   7 -13  -5    0.04    0.09
  -7  13   5    0.17    0.07
   7  13  -5    0.11    0.10
  -7  13   5    0.03    0.07
  -7  13   5    0.05    0.09
   5 -13  -5    1.20    0.13
   5 -13  -5    1.26    0.12
   5 -13  -5    1.25    0.15
  -5  13   5    1.24    0.12
   5  13  -5    1.26    0.13
  -5  13   5    1.18    0.12
  -5  13   5    1.28    0.14
   3 -13  -5    0.00    0.05
   3 -13  -5   -0.05    0.05
  -3  13   5    0.02    0.05
  -3  13   5    0.11    0.06
   3  13  -5    0.02    0.07
   1 -13  -5    0.27    0.06
   1  13  -5    0.27    0.09
   1  13  -5    0.32    0.07
  -1  13   5    0.33    0.07
  -1  13   5    0.28    0.09
   1 -13   5    1.28    0.10
  -1 -13  -5    1.30    0.11
   1  13   5    1.62    0.17
   1  13   5    1.33    0.12
  -1  13  -5    1.57    0.13
  -1  13  -5    1.46    0.10
  -3 -13  -5    1.11    0.11
   3 -13   5    0.95    0.13
   3 -13   5    0.78    0.10
   3 -13   5    0.72    0.11
   3  13   5    0.85    0.12
   3  13   5    0.82    0.12
  -3  13  -5    0.69    0.08
  -3  13  -5    0.79    0.10
   5 -13   5    0.68    0.11
   5 -13   5    0.69    0.13
   5 -13   5    0.59    0.12
  -5  13  -5    0.82    0.10
   5  13   5    0.84    0.12
  -5  13  -5    0.59    0.10
   7 -13   5    0.18    0.12
   7 -13   5    0.03    0.07
   7 -13   5    0.12    0.10
   7  13   5    0.04    0.08
  -7  13  -5    0.03    0.06
   8 -14  -5    0.20    0.12
   8 -14  -5    0.16    0.10
   8 -14  -5    0.17    0.10
  -8  14   5    0.02    0.10
  -8  14   5    0.20    0.08
   8  14  -5    0.20    0.11
  -8  14   5    0.25    0.10
   6 -14  -5   26.52    0.71
   6 -14  -5   28.62    0.88
   6 -14  -5   29.28    0.77
  -6  14   5   27.06    0.68
   6  14  -5   27.31    0.72
  -6  14   5   26.27    0.67
  -6  14   5   27.51    0.76
   4 -14  -5   61.65    1.30
   4 -14  -5   61.15    1.39
  -4  14   5   60.80    1.38
  -4  14   5   60.28    1.27
  -4  14   5   57.79    1.28
   4  14  -5   59.39    1.32
   2 -14  -5  165.09    3.17
  -2  14   5  157.82    3.14
  -2  14   5  160.92    3.21
   2  14  -5  159.97    3.24
   0 -14  -5  190.24    3.69
   0  14  -5  189.11    3.77
   0  14   5  188.12    3.67
   0  14   5  190.21    3.75
   2 -14   5  119.07    2.48
   2 -14   5  115.28    2.34
  -2 -14  -5  120.07    2.33
   2  14   5  115.83    2.33
   2  14   5  114.26    2.37
  -2  14  -5  114.98    2.38
  -2  14  -5  118.46    2.29
   4 -14   5   37.77    0.93
   4 -14   5   39.20    1.09
   4 -14   5   38.11    0.89
  -4  14  -5   37.98    0.87
   4  14   5   37.54    0.87
   4  14   5   39.19    0.87
  -4  14  -5   36.63    0.84
   6 -14   5    6.13    0.28
   6 -14   5    5.95    0.29
   6 -14   5    5.63    0.34
   6  14   5    5.89    0.25
  -6  14  -5    5.93    0.25
   7 -15  -5   -0.05    0.08
   7 -15  -5    0.07    0.09
   7 -15  -5    0.14    0.10
  -7  15   5    0.12    0.10
  -7  15   5    0.01    0.08
   7  15  -5    0.03    0.10
  -7  15   5    0.15    0.08
   5 -15  -5    1.73    0.18
   5 -15  -5    1.46    0.14
   5 -15  -5    1.60    0.15
  -5  15   5    1.35    0.13
   5  15  -5    1.38    0.14
  -5  15   5    1.37    0.13
  -5  15   5    1.53    0.15
   3 -15  -5   -0.02    0.05
  -3  15   5    0.07    0.07
  -3  15   5   -0.02    0.06
   3  15  -5    0.07    0.09
   1 -15  -5    3.55    0.17
  -1  15   5    3.27    0.18
   1  15  -5    3.47    0.19
  -1  15   5    3.44    0.17
  -1 -15  -5    0.22    0.06
  -1  15  -5    0.02    0.08
   1  15   5    0.04    0.10
   1  15   5    0.14    0.07
   3 -15   5    1.03    0.12
   3 -15   5    0.75    0.12
   3  15   5    0.85    0.13
  -3  15  -5    0.99    0.12
   3  15   5    0.87    0.14
  -3  15  -5    0.95    0.09
   5 -15   5    0.89    0.17
   5 -15   5    0.78    0.13
   5 -15   5    0.97    0.13
  -5  15  -5    1.05    0.12
  -5  15  -5    0.85    0.12
   5  15   5    0.91    0.14
   7 -15   5    0.09    0.10
   7 -15   5   -0.01    0.07
   7 -15   5   -0.11    0.10
  -7  15  -5    0.09    0.07
   6 -16  -5    7.98    0.33
   6 -16  -5   10.07    0.39
   6 -16  -5    8.95    0.42
  -6  16   5    8.76    0.37
  -6  16   5    8.55    0.32
  -6  16   5    9.16    0.33
   6  16  -5    8.86    0.35
   4 -16  -5   40.39    0.92
  -4  16   5   38.32    0.90
   4  16  -5   38.89    0.94
  -4  16   5   39.16    0.89
   2 -16  -5   94.89    1.91
  -2  16   5   91.58    1.90
  -2  16   5   93.89    1.94
   2  16  -5   93.20    1.97
   0 -16  -5  105.15    2.13
   0  16   5  105.68    2.13
   0  16  -5  104.37    2.19
   0  16   5  107.35    2.17
   2  16   5   81.31    1.73
  -2  16  -5   82.70    1.66
  -2  16  -5   81.58    1.74
   2  16   5   83.91    1.71
   4 -16   5   25.17    0.66
   4 -16   5   26.07    0.68
   4  16   5   25.70    0.64
  -4  16  -5   24.72    0.61
  -4  16  -5   24.18    0.63
   6 -16   5    3.30    0.22
   6 -16   5    3.11    0.27
   6 -16   5    3.65    0.25
  -6  16  -5    3.26    0.19
   5 -17  -5    2.95    0.20
  -5  17   5    2.97    0.18
   5  17  -5    3.11    0.21
  -5  17   5    2.74    0.18
   3 -17  -5    0.12    0.07
  -3  17   5    0.11    0.08
   3  17  -5    0.11    0.10
  -3  17   5    0.27    0.09
   1 -17  -5    0.02    0.05
   1  17  -5   -0.06    0.07
  -1  17   5   -0.11    0.07
  -1  17   5    0.03    0.08
  -1 -17  -5    0.87    0.10
   1  17   5    0.79    0.12
  -1  17  -5    0.80    0.13
   1  17   5    0.81    0.14
  -1  17  -5    0.85    0.10
   3  17   5    0.78    0.13
  -3  17  -5    0.77    0.12
   3  17   5    0.69    0.13
  -3  17  -5    0.94    0.10
   5 -17   5    0.57    0.11
   5 -17   5    0.46    0.12
   5  17   5    0.44    0.11
  -5  17  -5    0.40    0.12
  -5  17  -5    0.54    0.09
   6 -18  -5    4.14    0.24
  -6  18   5    4.00    0.22
   6  18  -5    4.58    0.27
   4 -18  -5   27.73    0.70
   4  18  -5   26.65    0.72
  -4  18   5   26.45    0.68
  -4  18   5   26.67    0.68
   2 -18  -5   45.29    1.01
   2  18  -5   44.18    1.05
  -2  18   5   44.83    1.03
  -2  18   5   44.88    1.01
   0 -18  -5   64.62    1.35
   0  18  -5   63.91    1.41
   0  18   5   62.84    1.36
   0  18   5   62.20    1.38
  -2  18  -5   40.83    0.97
   2  18   5   41.68    0.95
   2  18   5   40.12    0.95
  -2  18  -5   41.57    0.90
   4  18   5   21.30    0.57
  -4  18  -5   20.96    0.58
  -4  18  -5   20.70    0.54
   5 -19  -5    0.54    0.12
  -5  19   5    0.65    0.12
   5  19  -5    0.69    0.14
   3 -19  -5    0.22    0.08
  -3  19   5    0.32    0.10
  -3  19   5    0.03    0.09
   3  19  -5    0.29    0.11
   1 -19  -5    0.05    0.06
   1  19  -5   -0.06    0.09
  -1  19   5    0.05    0.09
  -1  19   5   -0.03    0.10
  -1  19  -5    1.81    0.17
   1  19   5    1.71    0.16
   1  19   5    1.80    0.19
   3  19   5    1.05    0.16
   3  19   5    0.74    0.14
  -3  19  -5    0.99    0.11
  -3  19  -5    0.81    0.14
  -4  20   5   19.35    0.56
   2 -20  -5   32.16    0.78
  -2  20   5   31.79    0.79
  -2  20   5   32.69    0.81
   2  20  -5   31.27    0.82
   0  20   5   39.27    0.94
   0  20  -5   39.12    0.96
   0  20   5   39.75    0.95
   2  20   5   26.18    0.69
   2  20   5   26.39    0.69
  -2  20  -5   25.14    0.69
  -4  20  -5    7.92    0.30
  -4  20  -5    7.90    0.33
   3 -21  -5    1.15    0.14
  -3  21   5    1.13    0.16
  -1  21   5    0.12    0.11
   1  21  -5    0.15    0.12
  -1  21   5    0.15    0.12
   1  21   5    0.08    0.11
   1  21   5   -0.09    0.12
  -1  21  -5    0.07    0.11
   0  22   5   20.52    0.60
 -10   0   6    8.84    0.35
 -10   0   6    8.05    0.32
  10   0  -6    8.35    0.40
  10   0  -6    8.43    0.33
   8   0  -6   23.72    0.62
  -8   0   6   22.21    0.61
  -8   0   6   24.90    0.65
   8   0  -6   24.68    0.59
  -6   0   6  298.74    5.59
  -6   0   6  286.27    5.75
   6   0  -6  281.36    6.99
   6   0  -6  308.31    5.89
   6   0  -6  293.04    5.93
  -6   0   6  293.98    6.22
  -4   0   6  632.20   11.85
   4   0  -6  569.39   14.84
   4   0  -6  646.66   12.08
   4   0  -6  629.19   12.35
  -4   0   6  620.10   13.00
   2   0  -6  888.09   20.50
  -2   0   6  869.35   24.09
   2   0  -6  947.87   23.19
   0   0  -6  518.29    9.70
   0   0   6  480.45   10.33
   2   0   6  315.67    6.30
   2   0   6  317.96    6.37
  -2   0  -6  331.66    6.29
   2   0   6  305.49    6.63
   4   0   6    3.44    0.14
   4   0   6    3.51    0.15
  -4   0  -6    3.23    0.16
   4   0   6    3.35    0.16
   6   0   6    1.27    0.11
  -6   0  -6    1.46    0.15
   6   0   6    1.56    0.16
   6   0   6    1.17    0.11
   8   0   6   19.67    0.54
  -8   0  -6   18.05    0.52
   8   0   6   19.52    0.65
  -8   0  -6   19.41    0.55
   8   0   6   19.50    0.53
   8   0   6   19.16    0.54
  -9  -1   6    0.14    0.08
   9  -1  -6    0.05    0.09
  -9  -1   6    0.07    0.08
   9  -1  -6   -0.02    0.07
   9  -1  -6    0.01    0.08
  -9   1   6    0.03    0.08
   9   1  -6    0.04    0.08
   9   1  -6    0.09    0.08
  -9   1   6    0.05    0.07
   7  -1  -6    0.29    0.07
  -7  -1   6    0.27    0.08
  -7  -1   6    0.26    0.07
   7  -1  -6    0.31    0.08
   7  -1  -6    0.37    0.08
  -7   1   6    0.29    0.07
   7   1  -6    0.29    0.07
  -7   1   6    0.34    0.08
   7   1  -6    0.33    0.08
  -7   1   6    0.32    0.06
   7   1  -6    0.26    0.08
  -5  -1   6    3.38    0.16
   5  -1  -6    3.62    0.14
   5  -1  -6    3.47    0.15
  -5  -1   6    3.38    0.12
   5  -1  -6    3.41    0.19
  -5   1   6    3.61    0.12
  -5   1   6    3.50    0.15
   5   1  -6    3.53    0.13
   5   1  -6    3.33    0.12
   5   1  -6    3.29    0.17
  -5   1   6    3.53    0.17
   5   1  -6    3.38    0.15
   3  -1  -6   23.69    0.50
   3  -1  -6   23.03    0.64
  -3  -1   6   23.28    0.56
  -3   1   6   24.90    0.49
   3   1  -6   24.00    0.49
  -3   1   6   23.25    0.56
  -3   1   6   25.10    0.53
   3   1  -6   23.88    0.54
  -1  -1   6   18.04    0.43
   1  -1  -6   18.16    0.39
   1  -1  -6   18.62    0.38
  -1   1   6   18.98    0.39
   1   1  -6   17.85    0.40
  -1   1   6   17.95    0.42
   1  -1   6   30.77    0.64
   1  -1   6   31.14    0.68
   1  -1   6   32.39    0.65
  -1  -1  -6   32.11    0.66
   1   1   6   31.30    0.64
  -1   1  -6   32.07    0.63
  -1   1  -6   32.29    0.65
   1   1   6   31.55    0.68
   3  -1   6    2.93    0.12
  -3  -1  -6    3.28    0.08
   3  -1   6    3.52    0.13
   3  -1   6    3.24    0.15
  -3  -1  -6    3.18    0.14
   3   1   6    3.18    0.08
   3   1   6    3.59    0.13
   3   1   6    3.25    0.14
  -3   1  -6    3.24    0.14
   3   1   6    3.09    0.12
  -3   1  -6    3.27    0.08
   5  -1   6    5.22    0.19
  -5  -1  -6    4.61    0.20
   5  -1   6    4.75    0.18
   5  -1   6    4.77    0.21
   5   1   6    4.86    0.18
   5   1   6    4.80    0.19
   5   1   6    4.90    0.21
  -5   1  -6    4.89    0.21
   7  -1   6    1.44    0.15
   7  -1   6    0.99    0.12
   7  -1   6    1.12    0.14
  -7  -1  -6    1.09    0.14
   7  -1   6    1.15    0.12
   7   1   6    1.30    0.11
  -7   1  -6    1.01    0.12
   7   1   6    1.35    0.15
  -7   1  -6    0.97    0.14
   7   1   6    1.14    0.11
   7   1   6    1.30    0.16
   9  -1   6    0.38    0.10
  -9  -1  -6    0.35    0.13
   9  -1   6    0.47    0.13
   9  -1   6    0.78    0.13
   9  -1   6    0.78    0.15
  -9  -1  -6    0.36    0.10
   9   1   6    0.50    0.13
   9   1   6    0.51    0.12
   9   1   6    0.47    0.10
  -9   1  -6    0.29    0.10
  -9   1  -6    0.27    0.12
  10  -2  -6    3.73    0.23
  10  -2  -6    4.20    0.29
 -10   2   6    3.96    0.24
 -10   2   6    3.79    0.22
  -8  -2   6   48.06    1.11
   8  -2  -6   49.71    1.32
   8  -2  -6   48.65    1.05
   8  -2  -6   45.03    1.07
  -8  -2   6   45.80    1.08
  -8   2   6   45.55    1.06
   8   2  -6   46.84    1.08
   8   2  -6   49.20    1.29
  -8   2   6   48.48    1.02
  -8   2   6   49.05    1.14
  -6  -2   6  227.33    4.71
   6  -2  -6  218.65    5.36
  -6  -2   6  227.15    4.30
   6  -2  -6  223.07    4.44
   6  -2  -6  228.47    4.42
   6   2  -6  222.34    4.28
  -6   2   6  227.43    4.67
   6   2  -6  218.98    4.44
   6   2  -6  219.96    5.33
  -6   2   6  224.98    4.43
   6   2  -6  237.07    4.42
  -6   2   6  225.35    4.33
   4  -2  -6  515.77   10.00
  -4  -2   6  517.88    9.73
   4  -2  -6  509.87   10.24
  -4  -2   6  505.36   10.64
   4  -2  -6  452.56   12.24
  -4   2   6  525.33    9.82
  -4   2   6  535.38   10.20
   4   2  -6  503.86    9.76
   4   2  -6  527.85    9.93
   4   2  -6  497.90   10.21
  -4   2   6  512.74   10.77
   2  -2  -6  539.44   10.50
  -2  -2   6  513.67   11.03
   2  -2  -6  521.60   10.31
   2   2  -6  539.50   10.56
  -2   2   6  503.00   10.12
  -2   2   6  564.82   10.49
   0  -2   6  349.65    7.50
   0  -2  -6  356.34    7.00
   0  -2   6  346.57    6.95
   0   2   6  346.81    6.95
   0   2   6  359.39    7.50
   0   2  -6  367.44    6.96
   0   2   6  377.82    8.77
   0   2  -6  362.33    7.08
   2  -2   6  208.68    4.24
   2  -2   6  204.33    4.48
  -2  -2  -6  214.75    4.26
   2  -2   6  205.33    4.15
   2   2   6  202.24    4.18
   2   2   6  207.43    4.09
  -2   2  -6  209.05    4.10
  -2   2  -6  216.20    4.22
   4  -2   6    3.74    0.15
   4  -2   6    3.54    0.17
  -4  -2  -6    3.86    0.17
   4  -2   6    4.47    0.16
   4   2   6    3.52    0.14
  -4   2  -6    3.80    0.16
  -4   2  -6    3.70    0.11
   4   2   6    3.70    0.17
   4   2   6    3.70    0.15
   6  -2   6    4.23    0.20
   6  -2   6    4.49    0.22
   6  -2   6    4.91    0.24
  -6  -2  -6    4.64    0.23
   6  -2   6    4.63    0.20
  -6   2  -6    4.57    0.23
  -6   2  -6    4.28    0.20
   6   2   6    5.47    0.20
   6   2   6    4.35    0.20
   6   2   6    4.60    0.22
   8  -2   6   19.77    0.53
  -8  -2  -6   17.13    0.50
  -8  -2  -6   18.16    0.53
   8  -2   6   17.89    0.63
   8  -2   6   17.95    0.53
   8  -2   6   19.64    0.54
   8   2   6   18.34    0.51
   8   2   6   18.26    0.53
  -8   2  -6   17.60    0.53
   8   2   6   18.65    0.62
   9  -3  -6    1.34    0.14
   9  -3  -6    1.53    0.19
   9  -3  -6    1.28    0.14
  -9  -3   6    1.34    0.14
  -9   3   6    1.64    0.17
  -9   3   6    1.47    0.14
   9   3  -6    1.37    0.15
   7  -3  -6    0.11    0.07
  -7  -3   6    0.20    0.07
   7  -3  -6    0.22    0.07
  -7  -3   6    0.14    0.07
   7  -3  -6    0.13    0.07
  -7   3   6    0.18    0.05
  -7   3   6    0.07    0.07
   7   3  -6    0.13    0.07
  -7   3   6    0.29    0.07
   5  -3  -6    5.20    0.24
  -5  -3   6    5.44    0.15
   5  -3  -6    5.29    0.18
  -5  -3   6    5.16    0.20
   5  -3  -6    5.51    0.19
  -5   3   6    5.39    0.17
   5   3  -6    5.41    0.20
   5   3  -6    5.29    0.16
  -5   3   6    5.46    0.19
  -5   3   6    5.27    0.21
   3  -3  -6    3.93    0.18
   3  -3  -6    4.13    0.13
  -3  -3   6    3.86    0.15
   3  -3  -6    4.41    0.15
  -3   3   6    4.24    0.13
  -3   3   6    4.14    0.17
   3   3  -6    4.40    0.16
  -3   3   6    4.36    0.14
   1  -3  -6    8.46    0.20
  -1  -3   6    8.20    0.23
  -1   3   6    8.11    0.20
  -1   3   6    8.11    0.22
  -1   3   6    8.45    0.20
   1   3  -6    8.13    0.21
   1  -3   6   11.91    0.27
   1  -3   6   11.19    0.26
  -1  -3  -6   11.50    0.28
   1  -3   6   11.14    0.28
   1   3   6   11.55    0.24
   1   3   6   10.93    0.27
  -1   3  -6   11.80    0.25
  -1   3  -6   11.88    0.27
   3  -3   6    0.09    0.04
  -3  -3  -6    0.13    0.06
   3  -3   6    0.12    0.05
   3   3   6    0.17    0.03
   3   3   6    0.18    0.05
  -3   3  -6    0.18    0.03
  -3   3  -6    0.15    0.04
   3   3   6    0.25    0.06
   5  -3   6    7.61    0.25
   5  -3   6    7.79    0.26
   5  -3   6    7.73    0.27
  -5  -3  -6    7.85    0.28
   5   3   6    7.83    0.25
  -5   3  -6    7.29    0.25
   5   3   6    7.47    0.26
   7  -3   6    3.99    0.20
   7  -3   6    4.59    0.22
   7  -3   6    4.21    0.23
  -7  -3  -6    4.17    0.22
   7  -3   6    4.23    0.25
   7   3   6    4.26    0.20
  -7   3  -6    4.06    0.22
   7   3   6    4.28    0.22
  -7   3  -6    3.93    0.21
   9  -3   6    0.37    0.13
  -9  -3  -6    0.44    0.11
   9  -3   6    0.55    0.11
   9  -3   6    0.24    0.10
   9  -3   6    0.93    0.18
  -9  -3  -6    0.36    0.13
   9   3   6    0.39    0.12
   9   3   6    0.49    0.10
  -9   3  -6    0.29    0.10
  -9   3  -6    0.35    0.13
  10  -4  -6    2.13    0.19
  10  -4  -6    1.99    0.22
 -10   4   6    2.00    0.21
 -10   4   6    2.02    0.18
   8  -4  -6   46.72    1.02
  -8  -4   6   42.46    1.03
   8  -4  -6   42.57    1.02
   8  -4  -6   46.73    1.28
  -8   4   6   44.91    1.10
  -8   4   6   44.37    1.02
   8   4  -6   44.75    1.03
  -8   4   6   47.92    0.99
   6  -4  -6  157.07    3.11
   6  -4  -6  160.88    3.85
   6  -4  -6  157.65    3.34
   6  -4  -6  153.86    3.16
  -6  -4   6  156.66    3.29
  -6   4   6  158.40    3.34
  -6   4   6  163.12    3.16
  -6   4   6  159.05    3.06
   6   4  -6  158.63    3.17
   4  -4  -6  329.90    6.61
  -4  -4   6  329.18    7.02
   4  -4  -6  306.36    8.08
   4  -4  -6  344.61    6.86
  -4  -4   6  349.64    6.45
   4   4  -6  337.95    6.83
  -4   4   6  343.87    6.88
   4   4  -6  345.06    6.53
  -4   4   6  331.65    7.16
   4   4  -6  334.08    6.46
  -4   4   6  342.80    6.62
  -2  -4   6  609.76   12.74
   2  -4  -6  623.74   12.00
  -2   4   6  643.62   12.16
  -2   4   6  594.64   11.80
   2   4  -6  623.17   12.30
  -2   4   6  597.48   12.85
   0  -4  -6  384.79    7.47
   0  -4   6  375.73    8.58
   0  -4   6  358.83    7.88
   0   4   6  393.81    7.48
   0   4  -6  379.04    7.57
   0   4   6  368.91    7.42
   0   4  -6  393.84    7.34
   2  -4   6   86.38    1.70
   2  -4   6   84.99    1.81
  -2  -4  -6   86.79    1.71
   2  -4   6   87.27    1.68
  -2   4  -6   84.73    1.67
   2   4   6   88.80    1.69
  -2   4  -6   88.23    1.70
   2   4   6   87.92    1.78
   2   4   6   82.88    1.69
   4  -4   6    5.80    0.21
   4  -4   6    5.40    0.21
  -4  -4  -6    5.77    0.23
   4  -4   6    5.65    0.20
   4   4   6    5.88    0.18
   4   4   6    5.93    0.20
  -4   4  -6    5.80    0.16
  -4   4  -6    5.61    0.20
   4   4   6    7.00    0.24
   6  -4   6   11.05    0.42
   6  -4   6   11.21    0.35
   6  -4   6   11.23    0.36
  -6  -4  -6   12.00    0.36
   6   4   6   11.86    0.34
  -6   4  -6   11.34    0.34
   6   4   6   11.42    0.36
   8  -4   6   15.34    0.48
   8  -4   6   14.76    0.47
   8  -4   6   15.06    0.57
   8  -4   6   15.12    0.46
  -8  -4  -6   15.30    0.47
   8   4   6   16.18    0.48
   8   4   6   15.78    0.54
  -8   4  -6   15.44    0.48
   8   4   6   14.87    0.44
  -8   4  -6   15.14    0.46
   9  -5  -6    0.88    0.14
  -9  -5   6    1.19    0.14
   9  -5  -6    0.96    0.16
  -9   5   6    1.11    0.12
   9   5  -6    0.96    0.13
  -9   5   6    0.91    0.11
  -9   5   6    1.02    0.16
   7  -5  -6    0.94    0.13
   7  -5  -6    1.14    0.15
   7  -5  -6    1.15    0.12
   7   5  -6    1.16    0.12
  -7   5   6    1.31    0.15
  -7   5   6    1.38    0.11
  -7   5   6    1.30    0.11
  -5  -5   6    6.68    0.22
   5  -5  -6    6.31    0.21
   5  -5  -6    6.14    0.28
  -5   5   6    6.52    0.20
   5   5  -6    6.21    0.23
  -5   5   6    6.47    0.21
  -5   5   6    6.58    0.25
  -3  -5   6    3.86    0.15
   3  -5  -6    3.88    0.18
   3  -5  -6    4.03    0.14
  -3   5   6    4.07    0.14
  -3   5   6    4.10    0.13
  -3   5   6    3.97    0.16
   3   5  -6    4.07    0.16
  -1  -5   6    2.09    0.10
   1  -5  -6    2.23    0.09
   1   5  -6    2.21    0.10
  -1   5   6    2.13    0.08
  -1   5   6    2.17    0.10
  -1   5   6    2.35    0.10
   1  -5   6   32.86    0.66
   1  -5   6   33.04    0.67
  -1  -5  -6   32.59    0.69
   1  -5   6   31.50    0.71
   1   5   6   32.56    0.66
  -1   5  -6   33.23    0.67
   1   5   6   31.48    0.68
  -3  -5  -6   12.28    0.34
   3  -5   6   12.48    0.31
   3  -5   6   12.15    0.32
   3  -5   6   12.61    0.33
   3   5   6   12.29    0.28
   3   5   6   11.94    0.32
  -3   5  -6   12.36    0.28
  -3   5  -6   12.36    0.31
   3   5   6   12.51    0.29
   5  -5   6    1.63    0.14
   5  -5   6    1.75    0.12
   5  -5   6    1.80    0.15
   5  -5   6    1.74    0.13
  -5  -5  -6    1.92    0.17
   5   5   6    1.80    0.17
  -5   5  -6    1.98    0.12
   5   5   6    1.78    0.12
   7  -5   6    3.12    0.20
   7  -5   6    3.32    0.23
  -7  -5  -6    3.44    0.22
   7  -5   6    3.38    0.19
   7  -5   6    2.97    0.19
   7   5   6    3.68    0.22
  -7   5  -6    3.31    0.18
   7   5   6    3.36    0.18
  -9  -5  -6    4.19    0.27
   9  -5   6    4.32    0.30
   9  -5   6    3.64    0.25
   9  -5   6    4.21    0.24
   9  -5   6    3.71    0.23
   9   5   6    4.06    0.26
  -9   5  -6    3.69    0.23
  -9   5  -6    3.85    0.26
   9   5   6    4.31    0.22
  10  -6  -6    0.28    0.13
  10  -6  -6    0.59    0.13
 -10   6   6    0.41    0.11
 -10   6   6    0.32    0.13
   8  -6  -6   40.40    1.16
   8  -6  -6   40.18    0.92
   8  -6  -6   39.37    0.99
   8   6  -6   38.22    0.92
  -8   6   6   39.66    1.00
  -8   6   6   37.91    0.90
  -8   6   6   39.03    0.88
   6  -6  -6  110.85    2.36
   6  -6  -6  109.71    2.71
   6  -6  -6  108.12    2.19
  -6   6   6  107.19    2.35
   6   6  -6  107.57    2.23
  -6   6   6  107.96    2.20
  -6   6   6  108.59    2.14
   4  -6  -6  272.14    6.85
   4  -6  -6  278.72    5.52
  -4  -6   6  278.58    5.83
   4  -6  -6  279.02    5.92
  -4   6   6  286.02    5.53
  -4   6   6  282.59    6.03
  -4   6   6  285.64    5.60
   4   6  -6  285.34    5.78
   2  -6  -6  414.12    8.09
  -2  -6   6  407.53    8.49
  -2   6   6  417.80    8.15
   2   6  -6  404.15    8.21
  -2   6   6  403.66    7.90
  -2   6   6  391.62    8.52
   0  -6  -6  290.67    5.74
   0  -6   6  278.69    6.02
   0  -6   6  278.82    5.59
   0   6   6  289.86    6.02
   0   6  -6  290.84    5.82
   0   6   6  287.12    5.76
   0   6  -6  294.45    5.54
   2  -6   6    6.36    0.19
   2  -6   6    6.08    0.19
   2  -6   6    6.03    0.18
  -2  -6  -6    6.03    0.20
   2   6   6    6.50    0.17
  -2   6  -6    6.20    0.17
  -2   6  -6    6.00    0.17
   4  -6   6   15.52    0.42
   4  -6   6   15.21    0.40
   4  -6   6   14.88    0.40
  -4  -6  -6   15.56    0.42
  -4   6  -6   15.50    0.39
   4   6   6   15.43    0.40
  -4   6  -6   15.93    0.36
   6  -6   6   23.45    0.62
   6  -6   6   23.20    0.60
   6  -6   6   23.08    0.72
  -6  -6  -6   23.43    0.60
   6  -6   6   23.00    0.58
  -6   6  -6   23.34    0.58
   6   6   6   22.83    0.57
   6   6   6   23.53    0.60
  -8  -6  -6    9.10    0.36
   8  -6   6    9.55    0.36
   8  -6   6    9.52    0.43
   8  -6   6    9.33    0.36
   8  -6   6    9.38    0.34
   8   6   6    9.37    0.35
   8   6   6    9.32    0.33
  -8   6  -6    9.59    0.34
  -9  -7   6    1.70    0.15
   9  -7  -6    1.95    0.17
   9  -7  -6    1.96    0.21
  -9   7   6    2.07    0.16
   9   7  -6    1.86    0.16
  -9   7   6    1.77    0.17
  -9   7   6    2.07    0.15
   7  -7  -6    9.05    0.31
   7  -7  -6    8.86    0.39
   7  -7  -6    8.82    0.34
  -7   7   6    8.95    0.29
   7   7  -6    8.67    0.31
  -7   7   6    8.88    0.28
  -7   7   6    8.53    0.33
   5  -7  -6    7.60    0.32
   5  -7  -6    7.58    0.24
   5   7  -6    7.36    0.26
  -5   7   6    7.42    0.23
  -5   7   6    7.67    0.28
  -5   7   6    7.50    0.23
   3  -7  -6    0.19    0.04
  -3  -7   6    0.34    0.07
   3  -7  -6    0.23    0.05
  -3   7   6    0.23    0.05
   3   7  -6    0.27    0.06
  -3   7   6    0.18    0.06
  -3   7   6    0.29    0.05
   1  -7  -6    6.50    0.19
  -1  -7   6    6.48    0.18
  -1   7   6    6.75    0.18
  -1   7   6    6.18    0.19
   1   7  -6    6.43    0.20
   1  -7   6   34.99    0.71
   1  -7   6   34.23    0.76
  -1  -7  -6   34.24    0.73
  -1   7  -6   34.78    0.73
   1   7   6   34.33    0.73
   1   7   6   34.62    0.71
   3  -7   6    8.73    0.26
  -3  -7  -6    8.75    0.28
   3  -7   6    8.41    0.26
   3  -7   6    9.03    0.25
   3   7   6    8.65    0.26
   3   7   6    8.96    0.23
  -3   7  -6    8.84    0.23
  -3   7  -6    8.89    0.24
   5  -7   6    0.04    0.08
  -5  -7  -6    0.27    0.12
   5  -7   6    0.11    0.05
   5  -7   6    0.03    0.05
  -5   7  -6    0.25    0.06
   5   7   6    0.06    0.06
   7  -7   6    1.44    0.14
   7  -7   6    1.48    0.14
   7  -7   6    1.58    0.19
  -7  -7  -6    1.43    0.17
   7  -7   6    1.32    0.17
   7   7   6    1.65    0.13
  -7   7  -6    1.43    0.13
   9  -7   6    8.64    0.36
   9  -7   6    8.22    0.37
   9  -7   6    8.88    0.37
   9  -7   6    8.62    0.44
  -9   7  -6    8.21    0.37
  -9   7  -6    8.82    0.34
   9   7   6    8.99    0.33
   8  -8  -6   18.15    0.52
   8  -8  -6   18.12    0.66
   8  -8  -6   17.59    0.56
  -8   8   6   17.65    0.56
   8   8  -6   18.12    0.52
  -8   8   6   18.13    0.49
  -8   8   6   17.79    0.48
   6  -8  -6   50.56    1.11
   6  -8  -6   49.68    1.38
   6  -8  -6   51.25    1.21
  -6   8   6   50.25    1.09
   6   8  -6   51.25    1.13
  -6   8   6   50.20    1.20
  -6   8   6   52.03    1.08
   4  -8  -6  157.65    3.85
   4  -8  -6  160.21    3.36
   4  -8  -6  160.48    3.13
  -4   8   6  163.12    3.09
   4   8  -6  160.07    3.20
  -4   8   6  156.37    3.36
  -4   8   6  163.49    3.17
   2  -8  -6  190.82    3.90
  -2  -8   6  195.01    4.02
   2   8  -6  192.08    3.80
  -2   8   6  191.54    3.68
  -2   8   6  197.03    3.86
  -2   8   6  191.46    4.02
   0  -8   6  261.63    5.49
   0  -8  -6  261.05    5.17
   0  -8   6  243.98    5.05
   0   8  -6  261.05    8.62
   0   8   6  263.36    5.43
   0   8   6  268.43    5.28
   0   8  -6  265.08    5.03
   0   8   6  254.14    5.04
  -2  -8  -6   75.78    1.55
   2  -8   6   75.62    1.53
   2  -8   6   77.15    1.63
   2  -8   6   77.54    1.52
   2   8   6   76.09    1.53
  -2   8  -6   77.72    1.55
   2   8   6   75.94    1.53
  -2   8  -6   77.41    1.50
   4  -8   6    3.68    0.16
   4  -8   6    3.49    0.18
   4  -8   6    3.71    0.17
   4  -8   6    3.64    0.21
  -4  -8  -6    3.62    0.21
   4   8   6    3.79    0.17
  -4   8  -6    3.70    0.14
  -4   8  -6    3.60    0.15
  -6  -8  -6    3.24    0.22
   6  -8   6    2.88    0.19
   6  -8   6    3.10    0.22
   6  -8   6    2.93    0.18
   6  -8   6    3.08    0.18
   6   8   6    3.69    0.18
  -6   8  -6    3.18    0.17
   8  -8   6    6.84    0.29
   8  -8   6    7.00    0.32
   8  -8   6    6.62    0.36
  -8  -8  -6    6.51    0.31
   8  -8   6    6.33    0.29
   8   8   6    6.57    0.27
  -8   8  -6    6.73    0.28
   9  -9  -6    1.06    0.18
   9  -9  -6    0.92    0.14
  -9   9   6    1.13    0.13
  -9   9   6    1.00    0.12
  -9   9   6    1.08    0.16
   9   9  -6    1.15    0.15
   7  -9  -6   10.73    0.35
   7  -9  -6   10.74    0.39
   7  -9  -6   11.67    0.47
   7   9  -6   10.72    0.36
  -7   9   6   10.36    0.33
  -7   9   6   11.16    0.40
  -7   9   6   11.00    0.34
   5  -9  -6    0.06    0.05
   5  -9  -6    0.08    0.07
   5  -9  -6   -0.01    0.06
   5   9  -6    0.04    0.08
  -5   9   6    0.05    0.05
  -5   9   6    0.16    0.06
  -5   9   6    0.02    0.07
   3  -9  -6   15.29    0.39
   3   9  -6   15.59    0.41
  -3   9   6   15.75    0.38
  -3   9   6   15.42    0.38
  -3   9   6   15.43    0.43
  -1  -9   6   13.67    0.33
   1  -9  -6   13.36    0.33
  -1   9   6   13.35    0.34
   1   9  -6   13.46    0.29
  -1   9   6   13.34    0.33
  -1   9   6   13.59    0.34
   1   9  -6   13.20    0.35
  -1  -9  -6    4.39    0.16
   1  -9   6    4.63    0.18
   1  -9   6    4.54    0.16
   1  -9   6    4.56    0.15
  -1   9  -6    4.44    0.16
   1   9   6    4.46    0.15
   1   9   6    4.57    0.19
   3  -9   6    9.95    0.28
   3  -9   6   10.05    0.36
  -3  -9  -6   10.08    0.31
   3  -9   6   10.07    0.30
   3  -9   6   10.06    0.30
   3   9   6   10.23    0.30
  -3   9  -6   10.29    0.27
   3   9   6    9.73    0.27
  -3   9  -6   10.22    0.27
   5  -9   6    0.07    0.07
   5  -9   6    0.02    0.07
   5  -9   6    0.09    0.06
   5  -9   6    0.05    0.05
  -5  -9  -6    0.11    0.11
  -5   9  -6    0.08    0.05
   5   9   6    0.09    0.06
   7  -9   6    3.06    0.25
   7  -9   6    3.12    0.19
   7  -9   6    3.13    0.21
  -7  -9  -6    3.20    0.22
   7  -9   6    3.43    0.21
   7   9   6    3.29    0.19
  -7   9  -6    3.00    0.18
   9  -9   6    8.19    0.43
   8 -10  -6    5.84    0.35
   8 -10  -6    6.16    0.30
  -8  10   6    5.41    0.29
   8  10  -6    5.72    0.26
  -8  10   6    5.83    0.25
  -8  10   6    5.78    0.25
   6 -10  -6   54.34    1.27
   6 -10  -6   52.67    1.17
   6 -10  -6   54.36    1.46
  -6  10   6   51.93    1.15
  -6  10   6   53.69    1.14
   6  10  -6   51.99    1.19
  -6  10   6   52.97    1.26
   4 -10  -6   95.64    2.08
   4 -10  -6   95.73    2.39
   4 -10  -6   94.82    1.94
   4  10  -6   96.53    1.98
  -4  10   6   96.88    1.95
  -4  10   6   94.70    2.08
  -4  10   6   96.99    1.91
   2 -10  -6  116.26    2.32
   2  10  -6  117.77    2.37
  -2  10   6  118.95    2.34
  -2  10   6  117.06    2.30
   0 -10  -6   82.16    1.61
   0 -10   6   78.36    1.57
   0 -10   6   82.66    1.69
   0  10  -6   80.10    1.64
   0  10   6   81.37    1.61
   0  10  -6   79.18    1.56
   0  10   6   78.89    1.62
   2 -10   6   53.75    1.18
   2 -10   6   54.12    1.36
  -2 -10  -6   53.63    1.12
   2 -10   6   53.29    1.11
   2  10   6   52.67    1.11
  -2  10  -6   54.26    1.12
  -2  10  -6   53.13    1.08
   2  10   6   53.35    1.12
  -4 -10  -6    1.25    0.16
   6 -10   6    0.34    0.11
   6 -10   6    0.64    0.11
  -6 -10  -6    0.42    0.13
   6 -10   6    0.39    0.09
   6 -10   6    0.43    0.11
   6  10   6    0.54    0.10
  -6  10  -6    0.59    0.09
   8 -10   6    1.73    0.22
   8 -10   6    1.59    0.18
   8 -10   6    1.68    0.16
  -8  10  -6    1.51    0.15
   8  10   6    2.20    0.16
   9 -11  -6    3.22    0.22
   9 -11  -6    3.48    0.28
   9  11  -6    3.42    0.22
  -9  11   6    3.24    0.20
  -9  11   6    3.36    0.25
  -9  11   6    3.55    0.21
   7 -11  -6    5.69    0.32
   7 -11  -6    5.30    0.25
   7 -11  -6    5.31    0.27
  -7  11   6    5.05    0.27
  -7  11   6    5.15    0.22
   7  11  -6    5.14    0.25
  -7  11   6    4.99    0.22
   5 -11  -6    6.74    0.28
   5 -11  -6    7.02    0.32
   5 -11  -6    6.63    0.25
  -5  11   6    6.76    0.24
   5  11  -6    6.87    0.27
  -5  11   6    6.92    0.28
  -5  11   6    6.48    0.23
   3 -11  -6    2.51    0.13
   3  11  -6    2.33    0.16
  -3  11   6    2.50    0.16
  -3  11   6    2.45    0.13
  -3  11   6    2.40    0.13
   1 -11  -6    3.83    0.15
  -1 -11   6    4.08    0.14
   1  11  -6    3.80    0.17
  -1  11   6    3.95    0.16
  -1  11   6    3.59    0.17
  -1  11   6    3.79    0.15
   1 -11   6   18.02    0.44
   1 -11   6   17.10    0.41
  -1 -11  -6   17.09    0.42
   1 -11   6   17.49    0.50
   1  11   6   16.98    0.42
   1  11   6   17.35    0.45
  -1  11  -6   17.44    0.44
  -3 -11  -6   11.62    0.34
   3 -11   6   11.64    0.41
   3 -11   6   11.50    0.34
   3 -11   6   11.83    0.34
   3  11   6   11.84    0.32
  -3  11  -6   11.90    0.31
   3  11   6   11.59    0.34
  -3  11  -6   11.46    0.32
   5 -11   6    0.73    0.12
   5 -11   6    0.82    0.11
   5 -11   6    0.83    0.15
  -5 -11  -6    0.98    0.16
  -5  11  -6    0.88    0.10
   5  11   6    0.92    0.11
  -5  11  -6    0.75    0.10
   7 -11   6    3.50    0.23
   7 -11   6    3.47    0.26
   7 -11   6    3.38    0.21
  -7  11  -6    3.27    0.19
   7  11   6    3.98    0.21
   8 -12  -6    2.99    0.21
   8 -12  -6    2.88    0.26
  -8  12   6    3.15    0.19
  -8  12   6    2.81    0.24
  -8  12   6    3.37    0.19
   8  12  -6    3.55    0.22
   6 -12  -6   17.71    0.51
   6 -12  -6   18.84    0.66
   6 -12  -6   19.99    0.58
  -6  12   6   17.85    0.49
   6  12  -6   18.60    0.53
  -6  12   6   19.50    0.57
  -6  12   6   18.08    0.49
   4 -12  -6   30.14    0.88
   4 -12  -6   29.34    0.71
  -4  12   6   29.32    0.77
  -4  12   6   32.74    0.71
   4  12  -6   30.40    0.73
  -4  12   6   30.20    0.70
   2 -12  -6   64.38    1.33
  -2  12   6   64.29    1.33
  -2  12   6   64.37    1.32
  -2  12   6   62.58    1.40
   2  12  -6   64.41    1.36
   0 -12  -6   32.20    0.71
   0 -12   6   32.87    0.72
   0  12  -6   31.56    0.73
   0  12   6   31.84    0.71
   0  12   6   31.61    0.72
   0  12  -6   30.76    0.66
   2 -12   6   13.50    0.37
   2 -12   6   13.38    0.45
   2 -12   6   13.53    0.38
  -2 -12  -6   13.55    0.36
   2  12   6   14.69    0.37
  -2  12  -6   14.02    0.38
  -2  12  -6   13.52    0.34
   2  12   6   13.84    0.39
   4 -12   6    0.02    0.07
  -4 -12  -6    0.11    0.08
   4 -12   6    0.04    0.06
   4 -12   6   -0.06    0.07
   4  12   6    0.08    0.08
  -4  12  -6    0.04    0.07
  -4  12  -6    0.10    0.05
   6 -12   6    0.03    0.09
   6 -12   6   -0.02    0.09
   6 -12   6    0.16    0.08
  -6  12  -6    0.09    0.06
   6  12   6    0.04    0.08
   8 -12   6    0.34    0.14
   8 -12   6    0.30    0.13
   8 -12   6    0.37    0.10
  -8  12  -6    0.52    0.10
   7 -13  -6    3.35    0.23
   7 -13  -6    3.20    0.25
   7 -13  -6    3.18    0.20
  -7  13   6    3.87    0.24
  -7  13   6    3.28    0.18
  -7  13   6    3.53    0.19
   7  13  -6    3.70    0.22
   5 -13  -6   15.94    0.48
   5 -13  -6   15.02    0.44
   5 -13  -6   15.85    0.55
  -5  13   6   15.30    0.42
   5  13  -6   14.34    0.45
  -5  13   6   15.21    0.47
  -5  13   6   14.51    0.41
   3 -13  -6    0.13    0.05
   3  13  -6    0.19    0.08
  -3  13   6    0.36    0.08
  -3  13   6    0.11    0.06
   1 -13  -6    2.77    0.14
  -1  13   6    3.02    0.15
   1  13  -6    2.65    0.17
  -1  13   6    2.53    0.16
  -1 -13  -6   24.51    0.56
   1 -13   6   24.53    0.58
   1  13   6   23.58    0.57
   1  13   6   23.99    0.59
  -1  13  -6   23.76    0.59
  -1  13  -6   23.77    0.53
   3 -13   6    2.74    0.16
  -3 -13  -6    2.49    0.15
   3 -13   6    2.38    0.18
   3 -13   6    2.25    0.14
   3  13   6    2.50    0.15
  -3  13  -6    2.34    0.13
   3  13   6    2.69    0.17
  -3  13  -6    2.30    0.14
   5 -13   6    0.89    0.14
   5 -13   6    0.85    0.12
   5 -13   6    0.87    0.15
   5  13   6    1.11    0.14
  -5  13  -6    0.86    0.11
  -5  13  -6    0.90    0.10
   7 -13   6    3.20    0.23
   7 -13   6    2.93    0.25
   7 -13   6    2.71    0.20
   7  13   6    2.74    0.19
  -7  13  -6    2.87    0.18
   8 -14  -6    2.30    0.20
   8 -14  -6    2.19    0.24
   8  14  -6    2.62    0.20
  -8  14   6    2.28    0.18
  -8  14   6    2.29    0.23
   6 -14  -6    0.83    0.16
   6 -14  -6    1.13    0.13
  -6  14   6    0.89    0.15
   6  14  -6    1.28    0.15
  -6  14   6    1.52    0.13
  -6  14   6    1.53    0.13
   4 -14  -6   12.64    0.38
  -4  14   6   12.12    0.41
   4  14  -6   14.08    0.41
  -4  14   6   12.37    0.37
  -4  14   6   13.02    0.38
   2 -14  -6    2.67    0.15
   2  14  -6    2.96    0.18
  -2  14   6    3.12    0.16
  -2  14   6    2.66    0.16
   0 -14  -6   29.05    0.66
   0  14   6   28.39    0.68
   0  14   6   28.64    0.67
   0  14  -6   28.94    0.69
   2 -14   6    5.60    0.22
  -2 -14  -6    6.00    0.22
   2 -14   6    5.71    0.23
  -2  14  -6    5.79    0.23
   2  14   6    5.74    0.22
  -2  14  -6    5.64    0.20
   2  14   6    5.87    0.24
   4 -14   6    4.05    0.21
   4 -14   6    4.24    0.27
   4 -14   6    3.82    0.20
   4  14   6    4.31    0.22
  -4  14  -6    3.92    0.20
  -4  14  -6    3.98    0.18
   6 -14   6    0.19    0.12
   6 -14   6    0.10    0.08
   6 -14   6    0.19    0.11
   6  14   6    0.38    0.10
  -6  14  -6    0.24    0.07
   7 -15  -6    4.43    0.25
   7 -15  -6    4.72    0.30
  -7  15   6    4.43    0.22
  -7  15   6    5.02    0.28
  -7  15   6    4.45    0.23
   7  15  -6    4.91    0.26
   5 -15  -6    1.44    0.14
  -5  15   6    1.67    0.16
  -5  15   6    1.49    0.13
   5  15  -6    1.54    0.16
  -5  15   6    1.49    0.13
   3 -15  -6    0.07    0.05
  -3  15   6    0.09    0.07
  -3  15   6    0.08    0.07
   3  15  -6    0.02    0.09
   1 -15  -6    3.73    0.17
   1  15  -6    3.37    0.18
  -1  15   6    3.69    0.17
  -1  15   6    3.53    0.19
  -1 -15  -6    2.35    0.13
  -1  15  -6    2.14    0.15
   1  15   6    1.95    0.18
   1  15   6    2.08    0.14
   3 -15   6    3.69    0.19
   3 -15   6    3.51    0.19
  -3 -15  -6    3.85    0.18
   3  15   6    3.56    0.22
  -3  15  -6    3.54    0.16
   3  15   6    3.54    0.19
  -3  15  -6    3.53    0.19
   5 -15   6   -0.02    0.08
   5 -15   6    0.04    0.06
   5 -15   6    0.01    0.09
  -5  15  -6    0.13    0.09
  -5  15  -6    0.15    0.06
   5  15   6    0.03    0.09
   7 -15   6    1.65    0.17
   7 -15   6    1.65    0.22
   7 -15   6    1.46    0.20
  -7  15  -6    1.58    0.14
  -6  16   6    0.27    0.09
  -6  16   6    0.30    0.11
   6  16  -6    0.60    0.13
   4 -16  -6    1.27    0.13
  -4  16   6    1.41    0.12
  -4  16   6    1.50    0.14
   4  16  -6    1.11    0.15
   2 -16  -6    2.36    0.16
  -2  16   6    2.43    0.16
   2  16  -6    2.35    0.17
  -2  16   6    2.29    0.16
   0 -16  -6    2.04    0.13
   0  16   6    2.79    0.18
   0  16   6    2.04    0.15
   0  16  -6    1.99    0.16
  -2 -16  -6    1.28    0.12
  -2  16  -6    1.41    0.11
  -2  16  -6    1.28    0.14
   2  16   6    1.36    0.16
   2  16   6    1.52    0.14
   4 -16   6    1.92    0.17
   4 -16   6    2.47    0.17
  -4  16  -6    2.16    0.17
  -4  16  -6    2.08    0.14
   4  16   6    1.99    0.17
   6 -16   6    0.31    0.13
   6 -16   6    0.15    0.11
   6 -16   6    0.28    0.10
   6  16   6    0.33    0.11
  -6  16  -6    0.42    0.09
   5 -17  -6    0.67    0.11
  -5  17   6    0.60    0.11
  -5  17   6    0.76    0.12
   5  17  -6    0.68    0.14
   3 -17  -6    0.96    0.12
   3  17  -6    0.88    0.14
  -3  17   6    0.87    0.12
  -3  17   6    0.89    0.11
   1 -17  -6    7.01    0.25
  -1  17   6    6.59    0.26
   1  17  -6    6.60    0.28
  -1  17   6    6.58    0.28
  -1 -17  -6    2.54    0.15
   1  17   6    2.29    0.16
  -1  17  -6    2.09    0.17
   1  17   6    2.33    0.20
  -3  17  -6    4.59    0.23
   3  17   6    4.59    0.22
  -3  17  -6    4.76    0.20
   3  17   6    4.65    0.24
   5 -17   6    0.03    0.11
   5 -17   6    0.10    0.08
  -5  17  -6    0.14    0.07
  -5  17  -6    0.10    0.09
   5  17   6    0.11    0.10
   6 -18  -6    0.34    0.11
   4 -18  -6    1.13    0.14
  -4  18   6    1.07    0.14
   4  18  -6    1.36    0.16
  -4  18   6    1.18    0.14
   2 -18  -6    0.47    0.09
  -2  18   6    0.60    0.12
   2  18  -6    0.56    0.12
  -2  18   6    0.42    0.10
   0 -18  -6    1.67    0.13
   0  18   6    1.65    0.15
   0  18  -6    1.75    0.17
   0  18   6    1.85    0.18
  -2  18  -6    0.20    0.10
   2  18   6    0.29    0.10
   2  18   6    0.27    0.11
   4  18   6    0.41    0.12
  -4  18  -6    0.33    0.11
  -4  18  -6    0.45    0.09
   5 -19  -6    0.49    0.11
  -5  19   6    0.59    0.11
   3 -19  -6    0.01    0.07
   3  19  -6    0.14    0.11
  -3  19   6    0.16    0.09
  -3  19   6    0.07    0.09
   1 -19  -6    2.67    0.17
  -1  19   6    2.67    0.18
  -1  19   6    2.70    0.20
   1  19  -6    2.77    0.20
  -1  19  -6    1.26    0.16
   1  19   6    1.00    0.16
   1  19   6    1.25    0.14
   3  19   6    2.76    0.20
   3  19   6    2.43    0.21
  -3  19  -6    2.53    0.19
  -3  19  -6    2.67    0.16
   4 -20  -6    3.68    0.22
  -4  20   6    3.81    0.23
   2 -20  -6    2.68    0.18
   2  20  -6    3.42    0.22
  -2  20   6    3.04    0.22
   0  20  -6    2.67    0.19
   0  20   6    2.65    0.21
   0  20   6    3.06    0.20
  -2  20  -6    0.38    0.13
   2  20   6    0.13    0.12
   2  20   6    0.24    0.12
   3 -21  -6   -0.01    0.07
  -3  21   6    0.06    0.11
  -1  21   6   -0.11    0.09
  -1  21   6   -0.02    0.12
   1  21  -6    0.03    0.11
  -1  21  -6    1.22    0.17
   1  21   6    1.30    0.16
   1  21   6    1.15    0.18
 -10   0   7    0.21    0.10
  10   0  -7    0.12    0.10
 -10   0   7    0.21    0.11
  -8   0   7    0.51    0.11
  -8   0   7    0.19    0.09
   8   0  -7    0.19    0.10
   8   0  -7    0.06    0.09
  -6   0   7    0.32    0.09
   6   0  -7    0.28    0.09
   6   0  -7    0.21    0.08
  -6   0   7    0.12    0.09
   6   0  -7    0.08    0.07
  -4   0   7    0.03    0.05
  -4   0   7    0.13    0.03
  -4   0   7    0.10    0.05
   4   0  -7    0.15    0.05
   4   0  -7    0.09    0.06
  -2   0   7    0.04    0.04
   2   0  -7    0.05    0.02
   2   0  -7    0.05    0.04
   0   0  -7   -0.19    0.02
   0   0   7   -0.10    0.04
   0   0  -7   -0.15    0.04
   2   0   7    0.16    0.04
   2   0   7   -0.01    0.03
  -2   0  -7    0.09    0.05
   2   0   7    0.02    0.05
   4   0   7    0.15    0.07
  -4   0  -7    0.25    0.07
   4   0   7    0.07    0.04
  -6   0  -7    0.06    0.08
   6   0   7    0.01    0.05
   6   0   7    0.08    0.08
   6   0   7    0.02    0.05
   8   0   7    0.10    0.06
  -8   0  -7    0.20    0.11
   8   0   7   -0.01    0.10
  -8   0  -7   -0.01    0.07
   8   0   7    0.32    0.10
   8   0   7    0.08    0.07
  -9  -1   7   21.76    0.60
   9  -1  -7   21.12    0.60
  -9  -1   7   24.24    0.64
   9  -1  -7   23.73    0.74
   9   1  -7   22.08    0.61
  -9   1   7   21.50    0.60
  -9   1   7   23.14    0.64
   7  -1  -7    8.33    0.29
  -7  -1   7    7.88    0.28
   7  -1  -7    8.37    0.35
  -7  -1   7    8.25    0.30
   7  -1  -7    8.58    0.27
  -7   1   7    8.53    0.31
   7   1  -7    8.69    0.26
  -7   1   7    8.37    0.24
  -7   1   7    8.07    0.28
   7   1  -7    8.10    0.29
   7   1  -7    8.54    0.34
  -5  -1   7   25.67    0.53
   5  -1  -7   25.14    0.59
   5  -1  -7   24.69    0.72
   5  -1  -7   26.25    0.56
  -5  -1   7   26.11    0.62
  -5   1   7   26.03    0.63
  -5   1   7   25.55    0.59
   5   1  -7   26.09    0.55
   5   1  -7   25.08    0.60
   5   1  -7   24.35    0.70
  -5   1   7   25.36    0.54
   3  -1  -7    1.79    0.07
  -3  -1   7    1.74    0.11
   3  -1  -7    1.73    0.09
  -3   1   7    1.83    0.07
  -3   1   7    1.60    0.10
   3   1  -7    1.77    0.09
  -3   1   7    1.86    0.09
   3   1  -7    1.92    0.07
  -1  -1   7    7.36    0.22
   1  -1  -7    7.16    0.18
   1  -1  -7    7.24    0.18
   1   1  -7    7.02    0.19
  -1   1   7    7.02    0.21
  -1   1   7    7.26    0.18
   1   1  -7    7.49    0.17
   1  -1   7    1.26    0.08
  -1  -1  -7    1.54    0.09
   1  -1   7    1.32    0.07
   1  -1   7    1.49    0.09
   1   1   7    1.35    0.08
   1   1   7    1.35    0.08
  -1   1  -7    1.40    0.08
  -1   1  -7    1.47    0.06
   3  -1   7    6.99    0.21
   3  -1   7    6.79    0.22
  -3  -1  -7    6.70    0.22
  -3   1  -7    6.99    0.15
   3   1   7    6.96    0.22
  -3   1  -7    6.97    0.22
   3   1   7    6.89    0.20
   3   1   7    6.89    0.21
   5  -1   7   36.40    0.84
  -5  -1  -7   38.02    0.84
   5  -1   7   38.10    0.86
   5   1   7   37.38    0.82
  -5   1  -7   36.79    0.84
   5   1   7   37.32    0.84
   5   1   7   37.52    0.85
  -7  -1  -7   55.44    1.22
   7  -1   7   55.70    1.22
   7  -1   7   53.86    1.46
   7  -1   7   53.98    1.26
   7  -1   7   56.06    1.20
  -7   1  -7   54.51    1.23
   7   1   7   55.85    1.22
   7   1   7   57.27    1.25
  -7   1  -7   54.26    1.20
   7   1   7   53.35    1.19
  -9  -1  -7   36.07    0.90
   9  -1   7   35.75    0.91
  -9  -1  -7   35.08    0.87
   9  -1   7   35.43    0.90
   9  -1   7   36.30    1.08
   9  -1   7   35.11    0.87
  -9   1  -7   35.89    0.91
   9   1   7   36.14    1.07
   9   1   7   35.82    0.90
   9   1   7   34.79    0.86
  -9   1  -7   34.75    0.87
  10  -2  -7    1.84    0.23
 -10  -2   7    1.93    0.18
  10  -2  -7    1.40    0.17
 -10   2   7    1.41    0.16
  10   2  -7    1.69    0.17
 -10   2   7    1.71    0.19
   8  -2  -7    0.53    0.13
   8  -2  -7    0.55    0.12
  -8  -2   7    0.89    0.15
  -8  -2   7    0.90    0.14
   8  -2  -7    0.85    0.14
   8   2  -7    0.98    0.13
   8   2  -7    0.61    0.13
  -8   2   7    0.49    0.11
  -8   2   7    0.52    0.11
   6  -2  -7    7.29    0.26
  -6  -2   7    7.05    0.26
   6  -2  -7    7.22    0.32
   6  -2  -7    8.39    0.25
  -6   2   7    7.26    0.25
   6   2  -7    6.97    0.30
   6   2  -7    7.56    0.27
  -6   2   7    7.61    0.23
  -6   2   7    7.07    0.28
   6   2  -7    7.03    0.23
   4  -2  -7    1.12    0.13
   4  -2  -7    1.45    0.09
   4  -2  -7    1.39    0.11
  -4   2   7    1.22    0.09
   4   2  -7    1.72    0.08
  -4   2   7    1.57    0.08
   4   2  -7    1.42    0.11
  -4   2   7    1.45    0.13
   2  -2  -7   10.45    0.26
   2  -2  -7   10.37    0.24
  -2  -2   7   10.20    0.28
  -2   2   7   10.88    0.24
   2   2  -7   10.19    0.27
  -2   2   7   10.47    0.28
  -2   2   7   10.40    0.25
   0  -2   7    9.94    0.26
   0  -2   7    9.90    0.24
   0  -2  -7    9.95    0.25
   0   2   7   10.08    0.22
   0   2   7    9.71    0.24
   0   2  -7   10.10    0.24
   0   2  -7   10.35    0.24
   0   2   7   10.23    0.27
  -2  -2  -7    3.05    0.13
   2  -2   7    2.78    0.11
   2  -2   7    2.78    0.11
   2  -2   7    3.09    0.13
  -2   2  -7    3.15    0.08
   2   2   7    3.13    0.14
   2   2   7    2.76    0.11
  -2   2  -7    2.85    0.12
   2   2   7    2.95    0.12
  -4  -2  -7    9.33    0.28
   4  -2   7    9.00    0.27
   4  -2   7    8.98    0.28
   4  -2   7    8.91    0.27
   4   2   7    9.04    0.28
   4   2   7    8.85    0.25
   4   2   7    9.21    0.27
  -6  -2  -7   27.70    0.68
   6  -2   7   28.40    0.67
   6  -2   7   27.79    0.68
   6  -2   7   27.76    0.69
   6   2   7   27.60    0.67
  -6   2  -7   27.49    0.68
  -6   2  -7   27.02    0.66
   6   2   7   27.52    0.66
   8  -2   7    3.37    0.22
   8  -2   7    3.63    0.21
  -8  -2  -7    3.65    0.23
   8  -2   7    3.77    0.20
   8  -2   7    3.72    0.26
   8   2   7    3.71    0.20
  -8   2  -7    3.59    0.21
   8   2   7    3.71    0.24
  -8   2  -7    3.53    0.22
   8   2   7    3.44    0.22
   9  -3  -7   10.47    0.37
   9  -3  -7   11.22    0.46
   9  -3  -7   10.79    0.36
  -9  -3   7   10.48    0.37
   9   3  -7   10.61    0.37
  -9   3   7   10.78    0.36
  -9   3   7   10.99    0.40
  -7  -3   7   25.43    0.64
   7  -3  -7   25.91    0.78
  -7  -3   7   24.02    0.63
   7  -3  -7   24.66    0.62
   7  -3  -7   26.22    0.61
  -7   3   7   25.72    0.67
  -7   3   7   24.86    0.62
  -7   3   7   25.91    0.58
   7   3  -7   24.75    0.63
   5  -3  -7    4.61    0.16
   5  -3  -7    4.70    0.18
   5  -3  -7    4.13    0.22
  -5  -3   7    4.22    0.19
   5   3  -7    5.04    0.19
  -5   3   7    4.71    0.17
  -5   3   7    4.43    0.20
   5   3  -7    4.61    0.15
  -5   3   7    4.49    0.15
   3  -3  -7    0.19    0.04
  -3  -3   7    0.11    0.05
   3  -3  -7    0.13    0.03
  -3   3   7    0.10    0.05
  -3   3   7    0.16    0.04
   3   3  -7    0.15    0.05
  -3   3   7    0.21    0.03
   1  -3  -7   23.83    0.49
   1  -3  -7   23.34    0.49
  -1  -3   7   22.26    0.53
  -1   3   7   22.77    0.48
  -1   3   7   23.23    0.48
   1   3  -7   22.72    0.50
  -1   3   7   22.84    0.52
   1  -3   7    4.67    0.14
   1  -3   7    4.82    0.15
   1  -3   7    4.75    0.15
   1   3   7    4.83    0.15
   1   3   7    4.88    0.11
  -1   3  -7    4.90    0.14
  -1   3  -7    4.80    0.13
   3  -3   7   40.68    0.85
   3  -3   7   41.66    0.87
  -3  -3  -7   40.94    0.87
  -3   3  -7   41.01    0.82
   3   3   7   41.07    0.88
   3   3   7   41.28    0.81
   3   3   7   40.46    0.86
  -3   3  -7   41.27    0.87
   5  -3   7   57.42    1.26
   5  -3   7   56.79    1.19
  -5  -3  -7   56.34    1.21
   5  -3   7   56.44    1.21
  -5   3  -7   56.74    1.18
  -5   3  -7   56.11    1.21
   5   3   7   56.00    1.20
   5   3   7   55.93    1.18
   7  -3   7   56.56    1.31
   7  -3   7   56.42    1.53
   7  -3   7   56.81    1.27
  -7  -3  -7   57.39    1.27
   7  -3   7   57.39    1.25
  -7   3  -7   57.22    1.24
   7   3   7   57.24    1.24
  -7   3  -7   58.81    1.28
   7   3   7   57.71    1.26
  -9  -3  -7   34.76    0.86
   9  -3   7   34.67    0.87
  -9  -3  -7   36.18    0.90
   9  -3   7   35.29    0.90
   9  -3   7   35.56    0.92
   9  -3   7   34.49    1.07
  -9   3  -7   34.64    0.87
  -9   3  -7   34.63    0.90
   9   3   7   36.23    0.86
   9   3   7   36.15    1.05
   9   3   7   34.39    0.88
  10  -4  -7    4.07    0.24
 -10  -4   7    3.81    0.22
  10  -4  -7    4.21    0.30
  10   4  -7    4.23    0.24
 -10   4   7    3.70    0.22
 -10   4   7    3.96    0.25
   8  -4  -7   11.68    0.47
  -8  -4   7   10.94    0.37
   8  -4  -7   11.68    0.36
   8  -4  -7   10.46    0.36
   8   4  -7   11.07    0.37
  -8   4   7   11.17    0.40
  -8   4   7   10.44    0.35
  -8   4   7   11.57    0.33
   6  -4  -7   14.67    0.39
   6  -4  -7   14.41    0.51
  -6  -4   7   14.64    0.41
   6  -4  -7   14.79    0.41
  -6   4   7   15.00    0.45
  -6   4   7   14.95    0.40
  -6   4   7   14.79    0.37
   6   4  -7   14.80    0.42
   4  -4  -7    6.02    0.26
   4  -4  -7    6.90    0.22
  -4  -4   7    6.47    0.22
   4  -4  -7    6.83    0.20
  -4   4   7    6.75    0.19
   4   4  -7    6.67    0.17
   4   4  -7    6.86    0.23
  -4   4   7    6.82    0.24
  -4   4   7    6.78    0.21
  -2  -4   7   46.53    1.02
   2  -4  -7   48.79    0.96
  -2   4   7   46.53    0.94
  -2   4   7   47.52    0.96
   2   4  -7   47.88    0.99
   0  -4   7   44.03    0.85
   0  -4   7   41.80    0.92
   0  -4  -7   42.87    0.87
   0   4  -7   43.53    0.85
   0   4  -7   43.14    0.88
   0   4   7   41.74    0.87
   0   4   7   42.90    0.86
   2  -4   7    0.08    0.03
  -2  -4  -7    0.09    0.06
   2  -4   7    0.04    0.04
   2   4   7    0.18    0.05
  -2   4  -7    0.21    0.04
   4  -4   7   22.27    0.53
  -4  -4  -7   22.58    0.55
   4  -4   7   22.65    0.54
   4  -4   7   22.55    0.55
   4   4   7   22.70    0.52
   4   4   7   22.17    0.54
  -4   4  -7   22.35    0.52
   4   4   7   22.02    0.52
   6  -4   7   12.30    0.37
   6  -4   7   12.15    0.39
   6  -4   7   12.36    0.45
   6  -4   7   12.78    0.39
  -6  -4  -7   12.61    0.39
   6   4   7   12.19    0.36
   6   4   7   12.67    0.39
  -6   4  -7   12.55    0.37
  -6   4  -7   12.26    0.39
   8  -4   7    4.79    0.29
   8  -4   7    5.13    0.25
   8  -4   7    4.38    0.22
  -8  -4  -7    4.72    0.26
   8  -4   7    4.76    0.25
  -8   4  -7    4.39    0.23
  -8   4  -7    4.45    0.25
   8   4   7    4.43    0.25
   8   4   7    5.16    0.28
   8   4   7    4.59    0.22
  -9  -5   7    9.04    0.34
   9  -5  -7    9.63    0.43
   9  -5  -7   10.08    0.35
   9   5  -7   10.05    0.35
  -9   5   7    9.15    0.33
  -9   5   7    9.39    0.38
  -9   5   7    9.75    0.32
   7  -5  -7   33.50    0.97
   7  -5  -7   33.27    0.77
  -7  -5   7   32.64    0.78
   7   5  -7   32.72    0.78
  -7   5   7   31.40    0.76
  -7   5   7   32.83    0.74
  -7   5   7   33.50    0.84
   5  -5  -7   13.08    0.34
  -5  -5   7   12.68    0.36
   5  -5  -7   13.02    0.35
   5  -5  -7   12.83    0.45
  -5   5   7   13.09    0.39
   5   5  -7   13.25    0.37
  -5   5   7   13.12    0.33
  -5   5   7   12.99    0.34
   3  -5  -7    3.56    0.13
  -3  -5   7    3.54    0.15
   3   5  -7    3.69    0.15
  -3   5   7    3.60    0.13
  -3   5   7    3.71    0.13
  -3   5   7    3.38    0.15
   1  -5  -7    0.22    0.04
  -1  -5   7    0.15    0.05
   1   5  -7    0.21    0.05
  -1   5   7    0.22    0.05
  -1   5   7    0.14    0.04
  -1   5   7    0.18    0.03
   1  -5   7    3.82    0.14
   1  -5   7    3.99    0.13
  -1  -5  -7    3.98    0.15
   1  -5   7    4.11    0.12
   1   5   7    3.92    0.13
   1   5   7    3.69    0.15
   1   5   7    4.52    0.11
  -1   5  -7    3.89    0.13
   3  -5   7    1.33    0.10
  -3  -5  -7    1.38    0.13
   3  -5   7    1.40    0.09
   3  -5   7    1.53    0.10
  -3   5  -7    1.42    0.07
   3   5   7    1.48    0.08
   3   5   7    1.45    0.07
   3   5   7    1.36    0.10
   5  -5   7   44.24    0.96
   5  -5   7   44.04    0.97
  -5  -5  -7   43.32    0.98
   5  -5   7   43.61    1.01
   5   5   7   43.45    0.95
  -5   5  -7   43.93    0.95
   5   5   7   44.68    0.98
  -7  -5  -7   25.98    0.67
   7  -5   7   25.80    0.69
   7  -5   7   25.47    0.81
   7  -5   7   25.40    0.66
   7   5   7   25.59    0.64
   7   5   7   26.70    0.67
  -7   5  -7   26.46    0.66
   9  -5   7   33.67    0.88
   9  -5   7   33.08    0.89
   9  -5   7   34.06    0.86
  -9  -5  -7   32.93    0.86
   9  -5   7   34.35    1.06
   9   5   7   33.79    0.85
   9   5   7   34.69    0.83
  -9   5  -7   33.46    0.84
  -9   5  -7   32.77    0.87
 -10  -6   7    6.45    0.30
  10  -6  -7    7.62    0.40
  10  -6  -7    7.79    0.33
 -10   6   7    7.01    0.30
 -10   6   7    7.53    0.35
  10   6  -7    7.54    0.32
   8  -6  -7   27.40    0.68
   8  -6  -7   26.61    0.85
  -8   6   7   26.30    0.73
  -8   6   7   25.82    0.66
  -8   6   7   27.93    0.65
   8   6  -7   25.99    0.68
   6  -6  -7   66.13    1.72
  -6  -6   7   64.93    1.43
   6  -6  -7   67.37    1.38
  -6   6   7   66.10    1.49
  -6   6   7   65.26    1.38
  -6   6   7   64.59    1.34
   6   6  -7   64.32    1.40
   4  -6  -7   91.59    1.84
   4  -6  -7   88.57    2.27
  -4  -6   7   91.42    1.94
   4   6  -7   91.83    1.89
  -4   6   7   92.56    1.85
  -4   6   7   94.72    1.99
  -4   6   7   94.60    1.81
   2  -6  -7   11.51    0.29
  -2  -6   7   11.65    0.31
  -2   6   7   11.41    0.29
  -2   6   7   11.92    0.32
  -2   6   7   11.60    0.28
   2   6  -7   11.38    0.31
   0  -6   7   60.84    1.30
   0  -6   7   62.54    1.21
   0  -6  -7   61.67    1.24
   0   6  -7   61.91    1.25
   0   6   7   59.64    1.23
   0   6   7   62.61    1.23
   0   6  -7   62.48    1.19
   0   6   7   63.01    1.30
   2  -6   7    3.68    0.14
   2  -6   7    3.79    0.13
   2  -6   7    3.57    0.14
  -2  -6  -7    4.01    0.17
   2   6   7    3.66    0.12
  -2   6  -7    3.68    0.13
  -2   6  -7    3.57    0.13
   2   6   7    3.64    0.11
   2   6   7    3.69    0.15
  -4  -6  -7    8.76    0.30
   4  -6   7    8.59    0.26
   4  -6   7    8.45    0.28
   4  -6   7    8.42    0.27
  -4   6  -7    8.71    0.22
   4   6   7    8.41    0.27
  -4   6  -7    8.44    0.25
   6  -6   7   17.87    0.48
   6  -6   7   17.27    0.50
   6  -6   7   17.57    0.59
  -6  -6  -7   17.16    0.49
   6  -6   7   18.16    0.51
   6   6   7   17.84    0.47
   6   6   7   17.90    0.50
  -6   6  -7   18.40    0.48
   8  -6   7    4.79    0.26
   8  -6   7    5.15    0.25
   8  -6   7    5.05    0.31
   8  -6   7    4.79    0.24
  -8  -6  -7    5.07    0.27
  -8   6  -7    5.02    0.26
  -8   6  -7    5.06    0.24
   8   6   7    5.08    0.26
   8   6   7    5.07    0.23
   9  -7  -7    5.00    0.31
   9  -7  -7    4.88    0.25
  -9   7   7    4.97    0.27
   9   7  -7    5.29    0.26
  -9   7   7    5.61    0.23
  -9   7   7    5.02    0.23
   7  -7  -7   10.65    0.34
   7  -7  -7   11.10    0.45
  -7   7   7   10.46    0.33
  -7   7   7   10.88    0.32
  -7   7   7   10.82    0.39
   7   7  -7   10.66    0.35
   5  -7  -7    2.16    0.17
   5  -7  -7    2.01    0.12
   5   7  -7    2.02    0.15
  -5   7   7    2.10    0.11
  -5   7   7    2.21    0.17
  -5   7   7    2.44    0.12
   3  -7  -7    5.25    0.18
  -3  -7   7    5.38    0.20
  -3   7   7    5.29    0.17
  -3   7   7    5.23    0.21
   3   7  -7    5.30    0.20
  -3   7   7    5.24    0.17
  -1  -7   7    0.43    0.06
   1  -7  -7    0.38    0.05
  -1   7   7    0.37    0.06
  -1   7   7    0.47    0.05
   1   7  -7    0.43    0.07
   1  -7   7    7.77    0.20
  -1  -7  -7    7.81    0.23
   1  -7   7    7.61    0.22
   1  -7   7    7.79    0.21
   1   7   7    7.50    0.19
  -1   7  -7    7.69    0.22
   1   7   7    7.34    0.20
   1   7   7    7.75    0.23
   3  -7   7    7.97    0.25
   3  -7   7    7.71    0.25
  -3  -7  -7    7.75    0.27
   3  -7   7    8.03    0.24
   3   7   7    7.89    0.21
  -3   7  -7    8.39    0.22
  -3   7  -7    8.10    0.23
   3   7   7    7.93    0.25
  -5  -7  -7   30.47    0.73
   5  -7   7   29.73    0.74
   5  -7   7   30.14    0.70
   5  -7   7   29.78    0.72
   5  -7   7   30.07    0.87
   5   7   7   29.93    0.70
  -5   7  -7   30.58    0.69
   7  -7   7   26.36    0.82
   7  -7   7   25.34    0.67
   7  -7   7   25.61    0.69
  -7  -7  -7   24.73    0.67
   7  -7   7   25.71    0.66
   7   7   7   25.39    0.64
  -7   7  -7   25.14    0.64
  -9  -7  -7   22.85    0.66
   9  -7   7   23.59    0.67
   9  -7   7   22.86    0.68
   9  -7   7   23.86    0.83
  -9   7  -7   23.17    0.68
  -9   7  -7   22.49    0.64
   9   7   7   23.94    0.64
   8  -8  -7   37.75    1.11
   8  -8  -7   36.50    0.88
  -8   8   7   35.27    0.86
  -8   8   7   36.05    0.95
  -8   8   7   36.97    0.84
   8   8  -7   35.46    0.88
   6  -8  -7   99.24    2.50
   6  -8  -7  100.26    2.02
   6   8  -7   98.39    2.06
  -6   8   7   99.77    1.98
  -6   8   7   97.56    2.03
  -6   8   7   99.19    2.18
   4  -8  -7  116.53    2.37
   4  -8  -7  116.87    2.92
  -4   8   7  119.98    2.56
  -4   8   7  123.94    2.35
   4   8  -7  121.32    2.43
  -4   8   7  121.03    2.40
   2  -8  -7   83.30    1.65
  -2  -8   7   83.33    1.72
   2   8  -7   81.57    1.68
  -2   8   7   81.01    1.75
  -2   8   7   81.67    1.63
  -2   8   7   83.41    1.65
   0  -8  -7   87.98    1.72
   0  -8   7   85.36    1.81
   0  -8   7   87.23    1.68
   0   8   7   85.63    1.71
   0   8   7   85.97    1.72
   0   8   7   87.11    1.80
   0   8  -7   85.92    1.75
   0   8  -7   88.25    1.66
  -2  -8  -7    5.30    0.21
   2  -8   7    5.25    0.18
   2  -8   7    5.22    0.19
   2  -8   7    5.41    0.18
  -2   8  -7    5.24    0.16
   2   8   7    5.62    0.17
  -2   8  -7    5.49    0.18
  -4  -8  -7    8.25    0.30
   4  -8   7    8.74    0.27
   4  -8   7    8.33    0.34
   4  -8   7    8.13    0.28
   4  -8   7    8.55    0.29
  -4   8  -7    8.70    0.26
  -4   8  -7    8.72    0.24
   4   8   7    8.87    0.28
   6  -8   7   28.29    0.86
  -6  -8  -7   28.11    0.71
   6  -8   7   28.10    0.72
   6  -8   7   27.06    0.70
   6  -8   7   28.41    0.69
   6   8   7   27.69    0.67
  -6   8  -7   28.21    0.67
  -8  -8  -7    5.73    0.29
   8  -8   7    5.50    0.27
   8  -8   7    5.65    0.34
   8  -8   7    5.91    0.27
   8  -8   7    5.89    0.29
  -8   8  -7    6.14    0.27
   8   8   7    6.04    0.26
   9  -9  -7    3.59    0.22
   9  -9  -7    3.57    0.27
   9   9  -7    3.81    0.22
  -9   9   7    3.79    0.19
  -9   9   7    3.76    0.20
  -9   9   7    3.54    0.24
   7  -9  -7    3.25    0.24
   7  -9  -7    3.26    0.18
   7   9  -7    3.43    0.19
  -7   9   7    3.42    0.17
  -7   9   7    2.98    0.16
  -7   9   7    3.11    0.21
   5  -9  -7    5.68    0.28
   5  -9  -7    5.17    0.20
  -5   9   7    5.53    0.20
  -5   9   7    5.54    0.25
  -5   9   7    5.30    0.20
   5   9  -7    5.22    0.22
   3  -9  -7    0.01    0.03
   3   9  -7    0.01    0.07
  -3   9   7    0.02    0.04
  -3   9   7   -0.03    0.04
  -3   9   7    0.02    0.06
   1  -9  -7    5.45    0.18
  -1  -9   7    5.58    0.17
   1   9  -7    5.41    0.19
   1   9  -7    5.43    0.14
  -1   9   7    5.30    0.19
  -1   9   7    5.50    0.19
  -1   9   7    5.29    0.17
   1  -9   7    0.95    0.08
  -1  -9  -7    0.84    0.10
   1  -9   7    1.01    0.08
   1   9   7    1.11    0.13
   1   9   7    0.83    0.08
  -1   9  -7    1.02    0.10
   3  -9   7   14.81    0.40
   3  -9   7   15.03    0.41
   3  -9   7   15.58    0.39
   3  -9   7   15.00    0.48
  -3  -9  -7   15.08    0.41
  -3   9  -7   15.22    0.38
   3   9   7   15.36    0.37
   3   9   7   15.30    0.40
  -3   9  -7   15.53    0.37
   5  -9   7    4.53    0.21
   5  -9   7    4.43    0.21
  -5  -9  -7    4.59    0.23
   5  -9   7    4.20    0.24
   5  -9   7    4.37    0.20
   5   9   7    4.44    0.20
  -5   9  -7    4.40    0.19
   7  -9   7   20.64    0.57
   7  -9   7   19.86    0.70
   7  -9   7   19.62    0.58
  -7  -9  -7   20.39    0.58
   7  -9   7   20.02    0.58
  -7   9  -7   19.67    0.54
   7   9   7   20.21    0.54
   8 -10  -7   37.51    0.92
   8 -10  -7   37.99    1.14
  -8  10   7   37.10    0.87
   8  10  -7   37.71    0.92
  -8  10   7   38.01    0.89
  -8  10   7   36.97    0.98
   6 -10  -7   77.46    1.64
   6 -10  -7   78.64    2.03
  -6  10   7   77.48    1.64
  -6  10   7   78.71    1.61
  -6  10   7   78.36    1.77
   6  10  -7   78.23    1.68
   4 -10  -7  129.43    3.10
   4 -10  -7  124.35    2.51
  -4  10   7  127.08    2.70
  -4  10   7  125.66    2.53
   4  10  -7  125.62    2.57
  -4  10   7  126.62    2.48
   2 -10  -7   48.83    1.03
  -2 -10   7   50.46    1.05
  -2  10   7   48.15    1.02
   2  10  -7   48.86    1.06
  -2  10   7   48.93    1.03
   0 -10   7   13.01    0.33
   0 -10  -7   13.08    0.34
   0  10  -7   12.95    0.35
   0  10  -7   12.75    0.30
   0  10   7   13.03    0.35
   0  10   7   13.45    0.33
  -2 -10  -7   13.13    0.36
   2 -10   7   12.96    0.42
   2 -10   7   12.93    0.36
   2 -10   7   13.22    0.35
  -2  10  -7   13.41    0.35
  -2  10  -7   13.37    0.32
   2  10   7   13.23    0.37
   2  10   7   12.92    0.33
   4 -10   7   29.56    0.86
   4 -10   7   29.36    0.70
  -4 -10  -7   29.64    0.71
   4 -10   7   29.88    0.69
   4 -10   7   29.78    0.73
  -4  10  -7   29.48    0.66
   4  10   7   29.42    0.69
  -4  10  -7   29.47    0.66
   6 -10   7   19.02    0.53
  -6 -10  -7   19.15    0.54
   6 -10   7   18.87    0.65
   6 -10   7   19.03    0.55
   6 -10   7   18.96    0.54
   6  10   7   19.42    0.51
  -6  10  -7   18.90    0.50
   8 -10   7    7.56    0.32
   8 -10   7    7.18    0.39
   8 -10   7    7.75    0.35
   8 -10   7    7.56    0.33
   8  10   7    8.03    0.30
  -8  10  -7    7.38    0.30
   9 -11  -7    3.40    0.27
   9 -11  -7    3.26    0.22
  -9  11   7    3.36    0.20
  -9  11   7    3.29    0.24
   9  11  -7    3.13    0.21
   7 -11  -7    0.79    0.15
   7 -11  -7    0.58    0.10
   7  11  -7    0.64    0.12
  -7  11   7    0.75    0.10
  -7  11   7    0.65    0.10
  -7  11   7    0.64    0.12
   5 -11  -7    0.96    0.10
   5 -11  -7    1.13    0.15
  -5  11   7    1.22    0.11
   5  11  -7    0.90    0.12
  -5  11   7    1.04    0.14
  -5  11   7    1.01    0.10
   3 -11  -7    0.34    0.07
  -3  11   7    0.21    0.08
  -3  11   7    0.51    0.07
  -3  11   7    0.22    0.07
   3  11  -7    0.27    0.09
  -1 -11   7    0.16    0.05
   1 -11  -7    0.11    0.05
  -1  11   7    0.08    0.07
   1  11  -7    0.19    0.08
  -1  11   7    0.22    0.06
  -1  11   7    0.12    0.06
   1 -11   7    0.36    0.06
   1 -11   7    0.36    0.06
  -1 -11  -7    0.33    0.07
   1  11   7    0.29    0.07
   1  11   7    0.44    0.10
  -1  11  -7    0.43    0.08
   3 -11   7    1.11    0.13
  -3 -11  -7    1.49    0.14
   3 -11   7    1.21    0.11
   3 -11   7    1.61    0.13
   3  11   7    1.61    0.15
  -3  11  -7    1.25    0.11
  -3  11  -7    1.30    0.10
   3  11   7    1.32    0.12
  -5 -11  -7    0.44    0.11
   5 -11   7    0.28    0.10
   5 -11   7    0.29    0.08
   5 -11   7    0.31    0.10
  -5  11  -7    0.33    0.07
   5  11   7    0.44    0.10
   7 -11   7   13.52    0.56
   7 -11   7   13.79    0.47
   7 -11   7   13.44    0.46
   7  11   7   13.48    0.42
  -7  11  -7   13.50    0.42
   8 -12  -7   24.56    0.84
   8 -12  -7   24.29    0.67
  -8  12   7   24.12    0.64
   8  12  -7   25.71    0.68
  -8  12   7   23.85    0.64
  -8  12   7   23.91    0.72
   6 -12  -7   67.68    1.80
   6 -12  -7   65.59    1.45
  -6  12   7   65.35    1.44
  -6  12   7   69.39    1.42
  -6  12   7   69.62    1.57
   6  12  -7   65.62    1.48
   4 -12  -7   68.43    1.44
  -4  12   7   68.98    1.44
   4  12  -7   69.32    1.49
  -4  12   7   68.35    1.55
  -4  12   7   69.63    1.43
   2 -12  -7   79.46    1.64
  -2  12   7   81.02    1.63
  -2  12   7   80.84    1.65
   2  12  -7   80.49    1.69
  -2  12   7   80.64    1.73
   0 -12   7    1.81    0.11
   0 -12  -7    1.68    0.11
   0  12  -7    1.75    0.09
   0  12  -7    1.68    0.13
   0  12   7    1.80    0.12
   0  12   7    1.81    0.17
   2 -12   7    1.03    0.10
   2 -12   7    1.08    0.11
   2 -12   7    0.71    0.12
  -2 -12  -7    0.88    0.11
   2  12   7    1.14    0.16
  -2  12  -7    1.00    0.08
  -2  12  -7    0.87    0.11
   2  12   7    1.07    0.11
   4 -12   7   29.29    0.86
  -4 -12  -7   28.49    0.69
   4 -12   7   28.94    0.71
   4 -12   7   28.63    0.73
   4  12   7   29.09    0.69
  -4  12  -7   28.93    0.67
  -4  12  -7   29.13    0.66
   6 -12   7   23.19    0.66
   6 -12   7   24.03    0.79
   6 -12   7   23.50    0.65
   6  12   7   24.31    0.62
  -6  12  -7   23.17    0.60
   8 -12   7   16.65    0.55
   8 -12   7   15.36    0.54
   8 -12   7   16.77    0.66
   8  12   7   16.71    0.49
  -8  12  -7   16.16    0.50
   7 -13  -7    0.40    0.11
   7 -13  -7    0.35    0.10
  -7  13   7    0.39    0.11
   7  13  -7    0.30    0.11
  -7  13   7    0.43    0.09
  -7  13   7    0.31    0.08
   5 -13  -7    0.40    0.08
  -5  13   7    0.50    0.09
   5  13  -7    0.40    0.11
  -5  13   7    0.56    0.09
  -5  13   7    0.40    0.10
   3 -13  -7    0.31    0.07
  -3  13   7    0.37    0.07
   3  13  -7    0.32    0.09
  -3  13   7    0.72    0.10
   1 -13  -7    3.99    0.17
   1  13  -7    3.81    0.20
  -1  13   7    4.11    0.17
  -1  13   7    4.14    0.20
  -1 -13  -7    0.18    0.06
   1 -13   7    0.29    0.06
  -1  13  -7    0.19    0.08
   1  13   7    0.14    0.07
   1  13   7    0.28    0.10
  -3 -13  -7    3.82    0.18
   3 -13   7    3.69    0.22
   3 -13   7    3.61    0.19
   3 -13   7    3.72    0.18
   3  13   7    3.61    0.17
  -3  13  -7    3.70    0.18
  -3  13  -7    3.93    0.16
   3  13   7    3.79    0.21
  -5 -13  -7    1.58    0.16
   5 -13   7    1.40    0.14
   5 -13   7    1.00    0.15
   5 -13   7    1.12    0.17
   5  13   7    1.21    0.13
  -5  13  -7    1.12    0.12
   7 -13   7    3.37    0.24
   7 -13   7    3.33    0.28
   7 -13   7    3.65    0.23
  -7  13  -7    3.29    0.19
   7  13   7    3.37    0.20
   8 -14  -7   23.82    0.84
   8 -14  -7   23.71    0.68
  -8  14   7   23.36    0.72
   8  14  -7   25.00    0.69
   6 -14  -7   46.85    1.10
   6  14  -7   48.26    1.12
  -6  14   7   46.37    1.06
  -6  14   7   46.06    1.07
  -6  14   7   49.88    1.18
   4 -14  -7   62.21    1.34
  -4  14   7   63.73    1.43
  -4  14   7   63.36    1.34
   4  14  -7   61.70    1.38
  -4  14   7   61.96    1.32
   2 -14  -7   51.28    1.10
  -2  14   7   50.73    1.11
  -2  14   7   51.97    1.11
   2  14  -7   51.35    1.14
   0 -14  -7    0.17    0.06
   0  14   7    0.12    0.07
   0  14  -7    0.09    0.08
   0  14   7    0.09    0.09
  -2 -14  -7    3.46    0.17
   2 -14   7    3.23    0.16
   2  14   7    3.01    0.16
  -2  14  -7    2.89    0.17
   2  14   7    3.22    0.20
  -4 -14  -7   29.50    0.71
   4 -14   7   29.61    0.76
   4 -14   7   29.84    0.74
   4 -14   7   30.50    0.90
   4  14   7   30.51    0.73
  -4  14  -7   29.39    0.71
  -4  14  -7   29.50    0.69
   6 -14   7   18.32    0.57
   6 -14   7   19.27    0.57
   6 -14   7   19.55    0.69
   6  14   7   18.81    0.53
  -6  14  -7   18.31    0.51
   7 -15  -7    0.90    0.18
   7 -15  -7    0.75    0.13
  -7  15   7    0.96    0.12
   7  15  -7    1.07    0.16
  -7  15   7    0.85    0.14
  -7  15   7    0.62    0.11
   5 -15  -7    0.04    0.06
   5  15  -7    0.01    0.09
  -5  15   7    0.12    0.07
  -5  15   7    0.06    0.07
  -5  15   7    0.07    0.08
   3 -15  -7    4.51    0.20
   3  15  -7    4.08    0.22
  -3  15   7    4.36    0.19
  -3  15   7    4.24    0.20
   1 -15  -7    0.31    0.07
  -1  15   7    0.30    0.09
  -1  15   7    0.43    0.09
   1  15  -7    0.42    0.11
  -1 -15  -7    6.75    0.24
   1  15   7    7.14    0.29
  -1  15  -7    6.68    0.26
   1  15   7    6.79    0.25
   3 -15   7    0.25    0.07
  -3 -15  -7    0.18    0.07
   3  15   7    0.22    0.11
  -3  15  -7    0.14    0.06
  -3  15  -7    0.05    0.08
   3  15   7    0.07    0.08
   5 -15   7    2.97    0.19
   5 -15   7    3.26    0.25
   5 -15   7    3.32    0.22
   5  15   7    3.03    0.20
  -5  15  -7    3.31    0.17
   6 -16  -7   37.91    0.96
  -6  16   7   42.19    1.03
  -6  16   7   39.26    0.93
  -6  16   7   38.20    0.93
   6  16  -7   41.44    0.99
   4 -16  -7   65.87    1.39
  -4  16   7   63.13    1.38
   4  16  -7   63.79    1.43
  -4  16   7   63.17    1.37
   2 -16  -7   40.01    0.89
  -2  16   7   38.31    0.89
  -2  16   7   39.57    0.90
   2  16  -7   37.91    0.92
   0 -16  -7    4.82    0.20
   0  16   7    4.77    0.21
   0  16   7    4.62    0.24
   0  16  -7    4.69    0.23
  -2 -16  -7    3.58    0.18
   2  16   7    3.10    0.17
   2  16   7    3.04    0.22
  -2  16  -7    3.03    0.18
  -2  16  -7    3.13    0.15
   4 -16   7   17.23    0.50
   4 -16   7   16.19    0.49
  -4  16  -7   16.32    0.47
  -4  16  -7   15.64    0.44
   4  16   7   16.48    0.48
   6 -16   7    9.46    0.38
   6 -16   7   10.58    0.48
   6 -16   7    9.58    0.39
   6  16   7    9.71    0.36
  -6  16  -7   10.18    0.34
   5 -17  -7    0.30    0.09
  -5  17   7    0.29    0.09
  -5  17   7    0.30    0.09
   5  17  -7    0.37    0.12
   3 -17  -7    1.73    0.13
  -3  17   7    1.57    0.14
  -3  17   7    1.59    0.14
   3  17  -7    1.66    0.17
   1 -17  -7    1.07    0.11
  -1  17   7    1.16    0.15
  -1  17   7    0.92    0.12
   1  17  -7    1.07    0.14
  -1 -17  -7    2.65    0.15
   1  17   7    2.67    0.19
   1  17   7    2.54    0.17
  -1  17  -7    2.46    0.18
  -3  17  -7    0.10    0.09
   3  17   7    0.13    0.11
  -3  17  -7    0.12    0.06
   5 -17   7   -0.05    0.07
   5 -17   7   -0.02    0.09
   5  17   7   -0.06    0.10
  -5  17  -7    0.11    0.07
   6 -18  -7   26.19    0.72
   4 -18  -7   42.86    1.00
  -4  18   7   41.87    0.99
   4  18  -7   42.97    1.04
   2 -18  -7   16.61    0.47
   2  18  -7   16.54    0.50
  -2  18   7   16.83    0.49
  -2  18   7   17.02    0.47
   0 -18  -7   11.39    0.35
   0  18  -7   11.05    0.38
   0  18   7   11.83    0.40
   0  18   7   11.10    0.36
   2  18   7    1.86    0.15
   2  18   7    2.11    0.19
  -2  18  -7    1.89    0.17
  -4  18  -7    3.81    0.18
   4  18   7    3.74    0.24
  -4  18  -7    3.66    0.22
   5 -19  -7    0.64    0.12
  -5  19   7    0.48    0.11
   3 -19  -7    0.35    0.09
  -3  19   7    0.44    0.11
  -3  19   7    0.33    0.10
   3  19  -7    0.27    0.12
   1 -19  -7    1.55    0.14
   1  19  -7    1.29    0.16
  -1  19   7    1.24    0.15
  -1  19   7    1.48    0.18
   1  19   7    0.24    0.13
   1  19   7    0.35    0.11
  -1  19  -7    0.44    0.12
   3  19   7    0.73    0.14
  -3  19  -7    0.62    0.13
   4 -20  -7   20.58    0.59
  -4  20   7   20.86    0.60
   2 -20  -7   11.03    0.37
   2  20  -7   10.87    0.41
  -2  20   7   11.25    0.38
  -2  20   7   10.80    0.40
   0  20  -7    2.64    0.20
   0  20   7    2.57    0.19
   0  20   7    2.82    0.23
  -2  20  -7    0.57    0.14
   2  20   7    0.46    0.13
   2  20   7    0.32    0.14
  -1  21   7    1.33    0.17
  -1  21   7    1.35    0.19
   1  21   7    0.43    0.12
   1  21   7    0.33    0.15
  10   0  -8   38.43    0.97
 -10   0   8   41.25    1.01
 -10   0   8   39.30    0.97
   8   0  -8   64.15    1.64
  -8   0   8   61.86    1.42
   8   0  -8   61.87    1.37
  -8   0   8   60.77    1.36
  -6   0   8  121.73    2.57
   6   0  -8  131.03    2.50
   6   0  -8  125.62    2.57
  -6   0   8  128.69    2.45
   6   0  -8  125.04    3.09
  -6   0   8  130.65    2.70
   4   0  -8   35.89    0.80
  -4   0   8   37.39    0.81
  -4   0   8   37.11    0.73
  -4   0   8   35.27    0.84
   4   0  -8   37.45    0.75
   2   0  -8   17.03    0.36
  -2   0   8   17.19    0.42
   2   0  -8   16.87    0.39
   0   0   8   64.44    1.24
   0   0   8   63.85    1.36
   0   0  -8   64.84    1.26
   0   0  -8   62.80    1.26
   2   0   8  313.82    6.11
   2   0   8  296.64    6.52
   2   0   8  309.47    6.05
  -2   0  -8  312.97    6.06
   4   0   8  226.67    4.32
  -4   0  -8  224.80    4.51
   4   0   8  226.74    4.44
   4   0   8  223.32    4.79
  -6   0  -8   46.73    1.06
   6   0   8   50.52    1.05
   6   0   8   45.57    1.06
   6   0   8   47.78    1.09
   8   0   8   35.42    0.84
   8   0   8   34.51    1.01
   8   0   8   33.66    0.85
  -8   0  -8   34.16    0.84
   8   0   8   34.88    0.86
  -9  -1   8    0.10    0.09
   9  -1  -8    0.11    0.09
  -9  -1   8    0.18    0.09
   9  -1  -8    0.12    0.08
   9   1  -8    0.13    0.09
  -9   1   8    0.13    0.09
  -9   1   8    0.08    0.08
   7  -1  -8    0.54    0.08
   7  -1  -8    0.47    0.09
   7  -1  -8    0.52    0.09
  -7  -1   8    0.43    0.09
  -7  -1   8    0.62    0.10
   7   1  -8    0.59    0.11
  -7   1   8    0.52    0.09
  -7   1   8    0.44    0.09
   7   1  -8    0.48    0.09
   5  -1  -8    1.21    0.08
   5  -1  -8    1.36    0.11
  -5  -1   8    1.26    0.07
  -5  -1   8    1.29    0.11
   5  -1  -8    1.19    0.12
  -5  -1   8    0.95    0.12
  -5   1   8    1.27    0.10
   5   1  -8    1.22    0.11
  -5   1   8    1.39    0.08
  -5   1   8    1.13    0.12
   5   1  -8    1.23    0.10
   5   1  -8    1.20    0.08
   3  -1  -8    3.66    0.12
   3  -1  -8    3.77    0.14
  -3  -1   8    3.67    0.16
  -3   1   8    3.62    0.13
   3   1  -8    3.66    0.11
  -3   1   8    3.46    0.15
  -3   1   8    3.83    0.11
   3   1  -8    3.51    0.14
   1  -1  -8    2.52    0.09
  -1  -1   8    2.70    0.13
   1  -1  -8    2.61    0.10
  -1   1   8    2.52    0.10
   1   1  -8    2.50    0.09
  -1   1   8    2.59    0.09
  -1   1   8    2.49    0.13
   1   1  -8    2.48    0.10
   1  -1   8    0.86    0.06
   1  -1   8    0.90    0.08
  -1  -1  -8    0.82    0.08
   1  -1   8    0.96    0.07
  -1   1  -8    0.89    0.08
  -1   1  -8    1.06    0.05
   1   1   8    0.91    0.03
   1   1   8    0.86    0.07
   3  -1   8    5.98    0.20
   3  -1   8    6.42    0.21
  -3  -1  -8    6.32    0.21
   3  -1   8    6.19    0.19
   3   1   8    5.89    0.19
   3   1   8    6.52    0.21
  -3   1  -8    6.42    0.21
   3   1   8    6.29    0.20
   5  -1   8    1.32    0.11
  -5  -1  -8    1.36    0.14
   5  -1   8    1.71    0.16
   5  -1   8    1.54    0.12
   5   1   8    1.62    0.17
   5   1   8    1.38    0.11
  -5   1  -8    1.37    0.14
   5   1   8    1.55    0.11
   7  -1   8    0.52    0.12
   7  -1   8    0.43    0.09
   7  -1   8    0.75    0.12
  -7  -1  -8    0.44    0.12
   7   1   8    0.77    0.11
  -7   1  -8    0.52    0.11
   7   1   8    0.51    0.12
  -7   1  -8    0.39    0.12
   9  -1   8    0.13    0.08
  -9  -1  -8    0.17    0.12
  -9  -1  -8    0.23    0.09
   9  -1   8    0.15    0.12
  -9   1  -8    0.15    0.12
   9   1   8    0.18    0.09
   9   1   8    0.38    0.11
   9   1   8    0.15    0.12
  -9   1  -8    0.08    0.09
 -10  -2   8   28.45    0.77
  10  -2  -8   28.98    0.78
  10  -2  -8   30.80    0.94
 -10   2   8   31.19    0.82
 -10   2   8   28.79    0.77
  10   2  -8   30.41    0.79
   8  -2  -8   95.33    1.88
   8  -2  -8   96.75    2.34
   8  -2  -8   86.84    1.92
  -8  -2   8   86.74    1.93
  -8  -2   8   94.71    2.01
  -8   2   8   91.71    2.02
  -8   2   8   88.00    1.92
   8   2  -8   90.55    1.93
  -6  -2   8  113.78    2.35
   6  -2  -8  119.42    2.28
  -6  -2   8  115.33    2.44
   6  -2  -8  115.96    2.83
   6  -2  -8  113.51    2.34
  -6   2   8  115.73    2.46
  -6   2   8  113.44    2.33
   6   2  -8  112.31    2.34
  -6   2   8  117.28    2.24
   6   2  -8  112.68    2.79
   4  -2  -8   36.05    0.79
  -4  -2   8   34.79    0.82
   4  -2  -8   36.31    0.75
  -4   2   8   36.80    0.78
   4   2  -8   36.27    0.73
  -4   2   8   37.61    0.74
   4   2  -8   35.28    0.79
  -4   2   8   35.74    0.84
   2  -2  -8    0.95    0.06
   2  -2  -8    1.00    0.07
  -2  -2   8    0.49    0.10
  -2   2   8    0.95    0.06
  -2   2   8    0.65    0.06
   0  -2  -8  136.64    2.79
   0  -2   8  134.69    2.94
   0  -2  -8  144.00    2.80
   0   2   8  141.81    2.77
   0   2   8  137.03    2.95
   0   2  -8  134.95    2.82
   0   2  -8  136.93    2.78
   0   2   8  136.12    2.75
   2  -2   8  269.61    6.02
  -2  -2  -8  287.83    5.57
   2  -2   8  283.17    5.61
   2  -2   8  288.03    5.71
  -2   2  -8  287.02    5.67
  -2   2  -8  286.65    5.52
   2   2   8  279.88    5.66
   2   2   8  280.83    5.46
   2   2   8  273.15    5.93
   4  -2   8  209.55    3.99
  -4  -2  -8  205.56    3.99
   4  -2   8  201.06    3.94
   4  -2   8  206.33    4.37
  -4   2  -8  205.06    5.21
   4   2   8  201.10    4.20
   4   2   8  205.56    3.99
   4   2   8  205.96    3.94
  -6  -2  -8   98.94    2.01
   6  -2   8   95.43    2.00
   6  -2   8   96.76    2.10
   6  -2   8  100.01    1.98
   6   2   8   97.18    1.97
  -6   2  -8   97.38    1.97
  -6   2  -8   94.92    2.01
   6   2   8   97.08    2.07
   8  -2   8   19.39    0.56
   8  -2   8   20.23    0.67
  -8  -2  -8   19.16    0.57
   8  -2   8   19.51    0.55
   8  -2   8   18.96    0.56
  -8   2  -8   18.84    0.56
   8   2   8   19.63    0.54
   8   2   8   19.75    0.65
   8   2   8   19.44    0.56
  -8   2  -8   19.19    0.54
   9  -3  -8    5.14    0.30
   9  -3  -8    4.88    0.24
  -9  -3   8    4.96    0.25
   9  -3  -8    5.03    0.24
  -9   3   8    4.83    0.23
   9   3  -8    4.76    0.24
  -9   3   8    5.06    0.26
   7  -3  -8    0.43    0.10
   7  -3  -8    0.45    0.08
  -7  -3   8    0.46    0.09
  -7  -3   8    0.50    0.09
   7  -3  -8    0.51    0.09
  -7   3   8    0.43    0.08
  -7   3   8    0.40    0.10
   7   3  -8    0.43    0.09
  -7   3   8    0.45    0.07
   5  -3  -8    0.70    0.08
   5  -3  -8    0.65    0.07
   5  -3  -8    0.81    0.11
  -5  -3   8    0.63    0.09
  -5   3   8    0.65    0.11
   5   3  -8    0.65    0.10
  -5   3   8    0.73    0.08
  -5   3   8    0.65    0.06
   3  -3  -8    2.29    0.09
  -3  -3   8    2.22    0.13
   3  -3  -8    2.38    0.11
  -3   3   8    2.39    0.10
  -3   3   8    2.39    0.10
   3   3  -8    2.47    0.12
  -3   3   8    2.19    0.13
   1  -3  -8   30.19    0.62
  -1  -3   8   29.52    0.68
   1  -3  -8   30.62    0.62
  -1   3   8   30.29    0.62
   1   3  -8   29.60    0.64
  -1   3   8   29.67    0.67
  -1   3   8   29.01    0.62
   1  -3   8    1.42    0.09
  -1  -3  -8    1.28    0.10
   1  -3   8    1.28    0.08
   1  -3   8    1.40    0.07
   1   3   8    1.32    0.08
   1   3   8    1.36    0.05
  -1   3  -8    1.30    0.07
   1   3   8    1.24    0.08
  -1   3  -8    1.40    0.07
   3  -3   8   19.08    0.47
   3  -3   8   19.08    0.45
  -3  -3  -8   19.56    0.47
   3  -3   8   19.74    0.46
  -3   3  -8   19.62    0.40
  -3   3  -8   19.18    0.46
   3   3   8   18.96    0.47
   3   3   8   18.35    0.45
  -5  -3  -8    0.42    0.11
   5  -3   8    0.34    0.07
   5  -3   8    0.31    0.06
   5  -3   8    0.51    0.10
   5   3   8    0.38    0.10
   5   3   8    0.32    0.07
  -5   3  -8    0.27    0.07
   7  -3   8    9.46    0.33
  -7  -3  -8    9.82    0.36
   7  -3   8    9.62    0.35
   7  -3   8    9.82    0.41
   7  -3   8    9.70    0.33
  -7   3  -8    9.66    0.34
   7   3   8    9.59    0.35
   7   3   8    9.71    0.33
  -7   3  -8    9.57    0.35
  -9  -3  -8    1.92    0.22
  -9  -3  -8    1.77    0.18
   9  -3   8    1.84    0.17
   9  -3   8    1.60    0.19
   9  -3   8    1.51    0.17
   9  -3   8    1.76    0.20
   9   3   8    1.51    0.19
  -9   3  -8    1.52    0.18
   9   3   8    2.19    0.22
  -9   3  -8    1.43    0.19
   9   3   8    1.76    0.16
 -10  -4   8   21.72    0.65
  10  -4  -8   24.15    0.82
  10  -4  -8   26.44    0.67
 -10   4   8   23.88    0.66
  10   4  -8   24.09    0.67
 -10   4   8   24.22    0.71
  -8  -4   8   63.66    1.40
   8  -4  -8   63.08    1.67
   8  -4  -8   58.57    1.36
   8  -4  -8   65.20    1.34
   8   4  -8   60.31    1.37
  -8   4   8   58.96    1.35
  -8   4   8   62.60    1.45
  -8   4   8   63.66    1.30
   6  -4  -8   53.18    1.41
  -6  -4   8   52.36    1.19
   6  -4  -8   52.89    1.15
   6  -4  -8   53.77    1.12
  -6   4   8   53.19    1.15
  -6   4   8   54.53    1.23
   6   4  -8   52.43    1.16
  -6   4   8   53.44    1.10
   4  -4  -8  104.42    2.69
   4  -4  -8  111.07    2.17
  -4  -4   8  109.19    2.32
  -4   4   8  115.26    2.21
  -4   4   8  108.44    2.35
   4   4  -8  112.73    2.24
  -4   4   8  113.48    2.14
   2  -4  -8    3.04    0.12
   2  -4  -8    3.11    0.12
  -2  -4   8    3.37    0.15
  -2   4   8    2.90    0.12
   2   4  -8    3.27    0.14
  -2   4   8    3.11    0.15
  -2   4   8    3.05    0.11
   0  -4   8   42.47    0.95
   0  -4  -8   43.42    0.90
   0  -4   8   44.60    0.87
   0   4   8   45.53    0.88
   0   4  -8   43.78    0.90
   0   4  -8   44.58    0.87
   0   4   8   42.80    0.89
   0   4   8   44.95    0.96
   2  -4   8  160.86    3.11
  -2  -4  -8  162.07    3.23
   2  -4   8  166.32    3.32
   2  -4   8  163.09    3.51
   2   4   8  165.02    4.34
  -2   4  -8  164.64    3.23
  -2   4  -8  168.22    3.20
   2   4   8  158.99    3.12
  -2   4  -8  156.44    3.10
   4  -4   8  166.39    3.21
  -4  -4  -8  167.33    3.26
   4  -4   8  164.47    3.44
   4  -4   8  165.81    3.26
   4   4   8  162.13    3.21
  -4   4  -8  166.59    3.26
  -4   4  -8  167.24    3.21
   4   4   8  166.93    3.26
   6  -4   8   79.28    1.64
   6  -4   8   79.90    1.67
   6  -4   8   78.86    1.75
   6   4   8   77.62    1.63
  -6   4  -8   79.72    1.68
  -6   4  -8   81.52    1.65
   6   4   8   78.23    1.66
   8  -4   8   13.76    0.42
   8  -4   8   12.10    0.50
   8  -4   8   11.76    0.42
   8  -4   8   12.47    0.42
  -8  -4  -8   12.24    0.43
  -8   4  -8   12.75    0.41
  -8   4  -8   12.93    0.44
   8   4   8   11.68    0.42
   8   4   8   12.71    0.40
   8   4   8   12.42    0.47
   9  -5  -8    1.75    0.15
  -9  -5   8    1.77    0.16
   9  -5  -8    1.90    0.21
   9   5  -8    1.92    0.16
  -9   5   8    1.50    0.16
  -9   5   8    1.86    0.15
   7  -5  -8    3.97    0.19
   7  -5  -8    3.91    0.24
   7  -5  -8    3.77    0.18
  -7  -5   8    3.93    0.19
  -7   5   8    3.68    0.16
  -7   5   8    4.14    0.18
   7   5  -8    3.81    0.20
  -7   5   8    3.79    0.21
   5  -5  -8    3.67    0.15
  -5  -5   8    3.32    0.17
   5  -5  -8    3.61    0.16
   5  -5  -8    3.54    0.20
  -5   5   8    3.57    0.14
   5   5  -8    3.50    0.17
  -5   5   8    3.23    0.18
  -5   5   8    3.52    0.15
  -3  -5   8    3.53    0.16
   3  -5  -8    3.51    0.13
  -3   5   8    3.51    0.13
  -3   5   8    3.49    0.17
  -3   5   8    3.54    0.13
   3   5  -8    3.73    0.16
  -1  -5   8    5.93    0.20
   1  -5  -8    5.99    0.18
   1   5  -8    5.80    0.18
  -1   5   8    6.06    0.18
  -1   5   8    6.18    0.19
  -1   5   8    5.98    0.16
   1  -5   8   11.77    0.28
   1  -5   8   11.67    0.27
  -1  -5  -8   11.36    0.30
   1  -5   8   11.25    0.30
  -1   5  -8   11.93    0.28
   1   5   8   11.27    0.30
   1   5   8   11.61    0.26
  -1   5  -8   11.62    0.28
   1   5   8   11.45    0.29
   3  -5   8   19.90    0.49
  -3  -5  -8   20.28    0.50
   3  -5   8   20.16    0.48
   3  -5   8   20.15    0.47
   3   5   8   19.65    0.47
  -3   5  -8   20.50    0.44
   3   5   8   20.22    0.46
  -3   5  -8   19.71    0.46
  -5  -5  -8   28.37    0.69
   5  -5   8   28.55    0.66
   5  -5   8   28.30    0.68
   5  -5   8   28.22    0.69
   5   5   8   27.40    0.66
   5   5   8   28.17    0.68
  -5   5  -8   27.56    0.65
   7  -5   8   16.83    0.50
   7  -5   8   17.34    0.60
  -7  -5  -8   16.70    0.50
   7  -5   8   16.99    0.51
   7  -5   8   16.46    0.48
  -7   5  -8   16.56    0.50
   7   5   8   16.45    0.47
  -7   5  -8   16.56    0.48
   7   5   8   17.22    0.50
   9  -5   8    7.12    0.35
  -9  -5  -8    7.22    0.35
   9  -5   8    7.00    0.31
   9  -5   8    6.84    0.31
   9  -5   8    7.37    0.40
   9   5   8    7.27    0.30
   9   5   8    7.54    0.34
  -9   5  -8    6.72    0.30
  -9   5  -8    6.83    0.33
 -10  -6   8   19.05    0.59
  10  -6  -8   21.03    0.74
 -10   6   8   20.44    0.59
  10   6  -8   20.95    0.60
   8  -6  -8   51.05    1.14
   8  -6  -8   53.46    1.44
  -8   6   8   49.71    1.14
  -8   6   8   50.90    1.10
  -8   6   8   50.73    1.23
   8   6  -8   49.55    1.16
   6  -6  -8   36.20    0.83
   6  -6  -8   37.25    1.06
  -6  -6   8   36.67    0.86
  -6   6   8   37.64    0.92
  -6   6   8   37.85    0.84
   6   6  -8   36.34    0.86
  -6   6   8   37.20    0.80
   4  -6  -8   68.01    1.39
  -4  -6   8   67.90    1.47
  -4   6   8   67.53    1.40
   4   6  -8   68.44    1.44
  -4   6   8   70.05    1.51
  -4   6   8   68.78    1.37
  -2  -6   8   19.58    0.48
   2  -6  -8   19.43    0.44
  -2   6   8   20.07    0.44
   2   6  -8   18.93    0.46
  -2   6   8   19.38    0.48
  -2   6   8   19.45    0.44
   0  -6  -8   25.77    0.57
   0  -6   8   26.72    0.54
   0  -6   8   25.78    0.60
   0  -6   8   26.68    0.54
   0   6  -8   25.89    0.58
   0   6  -8   27.26    0.54
   0   6   8   26.70    0.55
   0   6  -8   26.42    0.53
   2  -6   8  122.78    2.35
  -2  -6  -8  121.20    2.40
   2  -6   8  120.35    2.53
   2  -6   8  121.29    2.37
  -2   6  -8  123.70    2.39
   2   6   8  123.12    2.39
   2   6   8  120.54    2.37
   2   6   8  119.04    2.52
  -2   6  -8  120.58    2.34
   4  -6   8   96.44    2.05
   4  -6   8   97.00    1.92
   4  -6   8   94.08    1.94
  -4  -6  -8   96.84    1.96
   4   6   8   95.51    1.92
  -4   6  -8   96.58    1.91
  -6  -6  -8   57.84    1.28
   6  -6   8   57.60    1.33
   6  -6   8   59.57    1.26
   6  -6   8   58.57    1.28
   6  -6   8   58.09    1.55
  -6   6  -8   58.72    1.25
   6   6   8   58.54    1.25
   8  -6   8    5.26    0.26
  -8  -6  -8    4.65    0.28
   8  -6   8    4.75    0.27
   8  -6   8    5.59    0.26
   8  -6   8    5.21    0.31
  -8   6  -8    5.25    0.25
  -8   6  -8    4.98    0.26
   8   6   8    4.87    0.27
   8   6   8    4.95    0.23
   9  -7  -8    1.78    0.16
   9  -7  -8    1.91    0.20
   9   7  -8    1.62    0.17
  -9   7   8    2.00    0.19
  -9   7   8    1.66    0.14
  -9   7   8    2.05    0.15
   7  -7  -8    3.01    0.22
   7  -7  -8    3.16    0.17
  -7   7   8    3.04    0.16
  -7   7   8    3.24    0.20
   7   7  -8    3.06    0.18
  -7   7   8    3.00    0.16
  -5  -7   8    2.28    0.17
   5  -7  -8    2.30    0.17
   5  -7  -8    2.34    0.13
  -5   7   8    2.37    0.13
   5   7  -8    2.35    0.15
  -5   7   8    2.41    0.12
  -5   7   8    2.37    0.17
   3  -7  -8    2.76    0.12
  -3  -7   8    2.96    0.16
  -3   7   8    2.81    0.12
  -3   7   8    2.60    0.16
   3   7  -8    2.73    0.14
  -3   7   8    2.46    0.12
  -1  -7   8    6.37    0.20
   1  -7  -8    6.38    0.19
  -1   7   8    5.95    0.20
   1   7  -8    6.32    0.21
  -1   7   8    6.45    0.18
   1  -7   8   31.70    0.65
   1  -7   8   32.05    0.71
  -1  -7  -8   30.93    0.69
   1  -7   8   32.56    0.66
  -1   7  -8   31.83    0.68
   1   7   8   31.57    0.69
   1   7   8   31.43    0.66
   1   7   8   30.64    0.69
  -3  -7  -8    5.26    0.23
   3  -7   8    5.29    0.19
   3  -7   8    4.87    0.19
   3  -7   8    5.17    0.18
  -3   7  -8    5.15    0.17
  -3   7  -8    5.15    0.17
   3   7   8    5.07    0.20
   5  -7   8   26.19    0.63
  -5  -7  -8   26.47    0.67
   5  -7   8   26.55    0.78
   5  -7   8   26.22    0.67
   5   7   8   26.00    0.63
  -5   7  -8   27.00    0.63
   7  -7   8   16.80    0.49
  -7  -7  -8   16.33    0.50
   7  -7   8   15.70    0.49
   7  -7   8   16.14    0.59
  -7   7  -8   16.24    0.47
   7   7   8   15.88    0.46
   9  -7   8    8.74    0.36
   9  -7   8    9.05    0.37
  -9  -7  -8    8.64    0.38
   9  -7   8    8.66    0.38
   9  -7   8    8.65    0.44
  -9   7  -8    8.29    0.34
   9   7   8    8.76    0.34
  -9   7  -8    8.25    0.37
   8  -8  -8   30.29    0.94
   8  -8  -8   30.03    0.75
  -8   8   8   29.72    0.71
  -8   8   8   29.51    0.74
  -8   8   8   29.30    0.81
   8   8  -8   30.37    0.76
   6  -8  -8   69.63    1.82
   6  -8  -8   70.67    1.46
  -6   8   8   68.89    1.43
   6   8  -8   69.80    1.50
  -6   8   8   67.49    1.46
  -6   8   8   70.24    1.58
  -4  -8   8   10.71    0.33
   4  -8  -8   10.48    0.30
  -4   8   8   10.79    0.36
   4   8  -8   10.61    0.33
  -4   8   8   12.01    0.31
  -4   8   8   10.39    0.29
  -2  -8   8    4.96    0.18
   2  -8  -8    4.80    0.17
  -2   8   8    4.63    0.16
  -2   8   8    4.66    0.19
  -2   8   8    4.66    0.18
   2   8  -8    4.78    0.19
   0  -8   8   91.92    1.95
   0  -8  -8   93.58    1.85
   0  -8   8   94.09    1.81
   0   8   8   94.87    1.94
   0   8   8   93.47    1.85
   0   8   8   91.98    1.84
   0   8  -8   93.26    1.78
   0   8  -8   92.74    1.88
   2  -8   8   64.09    1.29
   2  -8   8   65.03    1.31
   2  -8   8   63.90    1.39
  -2  -8  -8   64.29    1.33
  -2   8  -8   63.82    1.27
  -2   8  -8   64.67    1.31
   2   8   8   64.48    1.32
   2   8   8   64.20    1.30
   4  -8   8   84.28    1.69
  -4  -8  -8   84.76    1.73
   4  -8   8   81.64    2.08
   4  -8   8   82.35    1.71
   4  -8   8   83.62    1.81
   4   8   8   82.60    1.69
  -4   8  -8   84.63    1.67
   6  -8   8   34.59    0.86
   6  -8   8   33.33    1.00
   6  -8   8   35.32    0.84
  -6  -8  -8   34.01    0.83
   6  -8   8   35.09    0.82
  -6   8  -8   33.32    0.79
   6   8   8   34.02    0.80
   8  -8   8    8.16    0.33
   8  -8   8    7.85    0.34
   8  -8   8    7.88    0.33
  -8  -8  -8    7.93    0.35
   8  -8   8    8.05    0.41
   8   8   8    8.59    0.32
  -8   8  -8    8.18    0.32
   9  -9  -8    4.05    0.23
   9  -9  -8    4.36    0.30
  -9   9   8    4.10    0.22
  -9   9   8    4.22    0.21
   9   9  -8    4.24    0.23
  -9   9   8    3.99    0.25
   7  -9  -8    2.78    0.23
   7  -9  -8    2.59    0.16
   7   9  -8    2.63    0.18
  -7   9   8    2.65    0.15
  -7   9   8    2.66    0.20
  -7   9   8    2.65    0.15
   5  -9  -8    0.11    0.06
   5  -9  -8    0.02    0.06
  -5   9   8   -0.03    0.05
  -5   9   8    0.00    0.07
  -5   9   8   -0.03    0.05
   5   9  -8   -0.02    0.07
   3  -9  -8    1.43    0.09
  -3  -9   8    1.63    0.13
  -3   9   8    1.32    0.11
  -3   9   8    1.29    0.09
   3   9  -8    1.36    0.12
  -3   9   8    1.41    0.12
  -1  -9   8    3.39    0.14
   1  -9  -8    3.07    0.14
  -1   9   8    3.37    0.13
   1   9  -8    3.30    0.16
  -1   9   8    3.26    0.15
   1  -9   8    5.80    0.18
   1  -9   8    5.54    0.19
  -1  -9  -8    5.34    0.20
  -1   9  -8    5.65    0.19
   1   9   8    5.35    0.17
   1   9   8    5.29    0.21
   3  -9   8   14.16    0.37
   3  -9   8   13.76    0.39
  -3  -9  -8   14.07    0.40
   3  -9   8   14.02    0.38
  -3   9  -8   14.03    0.36
   3   9   8   14.12    0.39
  -3   9  -8   14.38    0.35
  -5  -9  -8   36.70    0.87
   5  -9   8   37.18    0.87
   5  -9   8   37.08    0.90
   5  -9   8   37.61    0.85
   5  -9   8   36.85    1.05
  -5   9  -8   37.88    0.83
   5   9   8   37.43    0.85
   7  -9   8   21.00    0.58
   7  -9   8   20.90    0.72
   7  -9   8   21.36    0.61
  -7  -9  -8   20.60    0.60
   7  -9   8   20.55    0.60
   7   9   8   20.86    0.56
  -7   9  -8   20.50    0.56
   8 -10  -8   12.25    0.41
   8 -10  -8   12.21    0.52
  -8  10   8   12.16    0.38
   8  10  -8   12.88    0.42
  -8  10   8   12.04    0.39
  -8  10   8   11.76    0.44
   6 -10  -8   30.67    0.93
   6 -10  -8   30.72    0.74
  -6  10   8   29.63    0.80
  -6  10   8   31.19    0.72
  -6  10   8   30.21    0.72
   6  10  -8   30.42    0.76
   4 -10  -8    2.81    0.15
  -4  10   8    2.93    0.14
   4  10  -8    2.94    0.18
  -4  10   8    3.04    0.16
  -4  10   8    2.64    0.18
  -2 -10   8    0.79    0.09
   2 -10  -8    0.70    0.08
  -2  10   8    0.69    0.09
   2  10  -8    0.54    0.09
  -2  10   8    0.86    0.08
   0 -10   8    6.60    0.21
   0 -10  -8    6.60    0.21
   0  10   8    6.36    0.24
   0  10   8    6.69    0.20
   0  10  -8    6.48    0.23
   2 -10   8   22.86    0.56
   2 -10   8   23.29    0.53
   2 -10   8   22.52    0.65
  -2 -10  -8   22.94    0.55
   2  10   8   22.89    0.52
  -2  10  -8   22.66    0.54
   2  10   8   23.11    0.56
  -2  10  -8   22.89    0.51
   4 -10   8   28.39    0.82
  -4 -10  -8   27.98    0.68
   4 -10   8   27.47    0.67
   4 -10   8   27.12    0.69
   4 -10   8   27.81    0.65
   4  10   8   27.76    0.66
  -4  10  -8   27.44    0.63
  -4  10  -8   27.67    0.63
   6 -10   8   11.05    0.39
  -6 -10  -8   11.07    0.38
   6 -10   8   11.13    0.46
   6 -10   8   11.05    0.36
   6 -10   8   11.19    0.38
   6  10   8   11.51    0.37
  -6  10  -8   10.95    0.35
   8 -10   8   10.37    0.41
   8 -10   8    9.37    0.38
   8 -10   8   10.15    0.47
   8 -10   8    9.75    0.38
   8  10   8    9.96    0.36
  -8  10  -8    9.97    0.36
   9 -11  -8    5.65    0.35
   7 -11  -8    1.96    0.15
   7 -11  -8    2.27    0.21
   7  11  -8    2.03    0.17
  -7  11   8    1.90    0.14
  -7  11   8    1.95    0.14
  -7  11   8    2.11    0.18
   5 -11  -8    0.04    0.05
  -5  11   8   -0.01    0.06
  -5  11   8   -0.04    0.05
  -5  11   8    0.05    0.07
   5  11  -8    0.03    0.07
   3 -11  -8    1.71    0.11
   3  11  -8    1.51    0.13
  -3  11   8    1.76    0.14
  -3  11   8    1.77    0.13
  -3  11   8    1.68    0.11
  -1 -11   8    1.56    0.10
   1 -11  -8    1.24    0.11
  -1  11   8    1.23    0.14
  -1  11   8    1.53    0.10
  -1  11   8    1.51    0.12
   1  11  -8    1.70    0.14
  -1 -11  -8    3.41    0.17
   1 -11   8    3.51    0.15
  -1  11  -8    3.38    0.17
   1  11   8    3.28    0.19
   1  11   8    3.36    0.15
   3 -11   8   28.35    0.67
  -3 -11  -8   28.57    0.68
   3 -11   8   28.49    0.70
   3 -11   8   28.59    0.81
   3  11   8   28.43    0.68
  -3  11  -8   28.12    0.63
  -3  11  -8   28.58    0.65
   5 -11   8   34.96    0.83
  -5 -11  -8   34.69    0.82
   5 -11   8   33.41    0.85
   5 -11   8   33.83    1.00
  -5  11  -8   34.69    0.78
   5  11   8   33.66    0.80
   7 -11   8   27.40    0.77
   7 -11   8   29.35    0.77
   7 -11   8   28.60    0.92
  -7  11  -8   27.72    0.71
   7  11   8   28.43    0.71
   8 -12  -8    4.90    0.26
   8 -12  -8    4.84    0.32
  -8  12   8    5.00    0.24
  -8  12   8    5.02    0.24
  -8  12   8    4.66    0.28
   6 -12  -8   11.93    0.38
  -6  12   8   11.87    0.37
  -6  12   8   12.16    0.42
   6  12  -8   12.00    0.40
  -6  12   8   11.67    0.36
   4 -12  -8    0.85    0.10
  -4  12   8    0.86    0.14
  -4  12   8    1.05    0.10
   4  12  -8    1.12    0.13
  -4  12   8    0.89    0.11
   2 -12  -8    3.24    0.16
  -2  12   8    3.28    0.15
  -2  12   8    3.05    0.18
   2  12  -8    2.93    0.18
   0 -12  -8    7.87    0.25
   0 -12   8    8.04    0.24
   0  12   8    7.85    0.24
   0  12   8    7.87    0.29
   0  12  -8    7.83    0.27
   2 -12   8   13.98    0.46
  -2 -12  -8   13.64    0.38
   2 -12   8   14.08    0.39
   2 -12   8   14.30    0.38
  -2  12  -8   13.78    0.35
   2  12   8   14.20    0.41
  -2  12  -8   14.01    0.38
   2  12   8   14.09    0.37
   4 -12   8    9.52    0.34
   4 -12   8    9.70    0.33
  -4 -12  -8   10.92    0.34
   4 -12   8   11.56    0.43
  -4  12  -8    9.85    0.30
   4  12   8   10.18    0.34
  -4  12  -8   10.06    0.31
   6 -12   8    6.40    0.28
  -6 -12  -8    6.81    0.30
   6 -12   8    6.17    0.30
   6 -12   8    6.55    0.36
  -6  12  -8    6.51    0.26
   6  12   8    6.12    0.27
   7 -13  -8    1.05    0.14
   7 -13  -8    1.27    0.18
  -7  13   8    1.28    0.16
  -7  13   8    1.24    0.13
   7  13  -8    1.23    0.15
  -7  13   8    1.42    0.14
   5 -13  -8    1.64    0.13
  -5  13   8    1.77    0.13
  -5  13   8    1.62    0.13
  -5  13   8    1.91    0.17
   5  13  -8    1.63    0.16
   3 -13  -8    0.02    0.05
  -3  13   8    0.06    0.06
  -3  13   8    0.02    0.06
   3  13  -8   -0.11    0.07
   1 -13  -8    0.21    0.06
  -1  13   8    0.16    0.07
   1  13  -8    0.20    0.09
  -1  13   8    0.09    0.10
   1 -13   8    0.75    0.09
  -1 -13  -8    0.70    0.10
   1  13   8    0.80    0.10
  -1  13  -8    0.84    0.12
   1  13   8    0.87    0.12
   3 -13   8   26.74    0.78
  -3 -13  -8   26.87    0.64
   3 -13   8   26.29    0.67
   3 -13   8   26.58    0.64
  -3  13  -8   25.72    0.63
  -3  13  -8   26.06    0.60
   3  13   8   27.19    0.66
   5 -13   8   25.92    0.68
  -5 -13  -8   26.56    0.67
   5 -13   8   27.41    0.84
   5 -13   8   24.97    0.69
   5  13   8   26.70    0.67
  -5  13  -8   26.16    0.64
   7 -13   8   28.72    0.78
   7 -13   8   27.76    0.78
   7 -13   8   29.12    0.94
  -7  13  -8   26.63    0.70
   7  13   8   27.23    0.71
   8 -14  -8    2.55    0.26
   6 -14  -8    4.25    0.22
  -6  14   8    4.01    0.25
  -6  14   8    4.28    0.22
   6  14  -8    4.59    0.24
  -6  14   8    3.74    0.19
   4 -14  -8    1.52    0.13
  -4  14   8    1.41    0.12
   4  14  -8    1.40    0.15
  -4  14   8    1.59    0.15
  -4  14   8    1.33    0.13
   2 -14  -8    0.37    0.07
   2  14  -8    0.32    0.10
  -2  14   8    0.44    0.10
  -2  14   8    0.42    0.08
   0 -14  -8    2.11    0.13
   0  14  -8    2.02    0.15
   0  14   8    2.24    0.14
   0  14   8    2.32    0.18
   2 -14   8    1.08    0.11
  -2 -14  -8    1.63    0.12
   2  14   8    1.22    0.15
   2  14   8    1.12    0.11
  -2  14  -8    1.29    0.13
   4 -14   8    3.90    0.21
   4 -14   8    3.77    0.22
   4 -14   8    3.94    0.27
  -4 -14  -8    4.40    0.22
  -4  14  -8    3.99    0.18
   4  14   8    4.46    0.22
  -4  14  -8    3.89    0.20
   6 -14   8    3.83    0.23
   6 -14   8    4.01    0.29
   6 -14   8    3.76    0.24
  -6  14  -8    3.94    0.20
   6  14   8    3.92    0.22
   7 -15  -8    1.06    0.14
  -7  15   8    1.23    0.17
  -7  15   8    1.29    0.14
  -7  15   8    1.01    0.13
   7  15  -8    1.02    0.16
   5 -15  -8    0.61    0.10
   5  15  -8    0.51    0.12
  -5  15   8    0.55    0.10
  -5  15   8    0.79    0.14
  -5  15   8    0.73    0.11
   3 -15  -8    3.77    0.18
  -3  15   8    3.50    0.18
   3  15  -8    3.42    0.20
  -3  15   8    3.57    0.19
   1 -15  -8    2.03    0.13
  -1  15   8    1.94    0.13
   1  15  -8    1.97    0.16
  -1  15   8    2.04    0.17
  -1 -15  -8    0.29    0.08
   1  15   8    0.20    0.11
  -1  15  -8    0.30    0.10
   1  15   8    0.43    0.09
  -3 -15  -8   16.00    0.44
   3 -15   8   15.11    0.45
  -3  15  -8   15.13    0.40
  -3  15  -8   14.83    0.43
   3  15   8   15.17    0.45
   5 -15   8   22.56    0.63
   5 -15   8   24.28    0.78
   5 -15   8   23.10    0.65
  -5  15  -8   22.67    0.58
   5  15   8   22.95    0.62
   6 -16  -8    1.16    0.14
  -6  16   8    0.95    0.13
  -6  16   8    0.88    0.13
  -6  16   8    1.23    0.18
   6  16  -8    0.78    0.15
   4 -16  -8    2.82    0.17
  -4  16   8    2.07    0.15
  -4  16   8    1.91    0.16
   4  16  -8    2.10    0.18
   2 -16  -8    0.56    0.09
  -2  16   8    0.24    0.08
  -2  16   8    0.23    0.10
   2  16  -8    0.36    0.11
   0 -16  -8    0.74    0.10
   0  16   8    0.77    0.14
   0  16  -8    0.41    0.11
   0  16   8    0.41    0.10
  -2 -16  -8    0.91    0.12
   2  16   8    0.55    0.13
  -2  16  -8    0.70    0.12
   2  16   8    0.62    0.11
   4 -16   8    0.07    0.08
  -4  16  -8    0.40    0.08
   4  16   8    0.11    0.11
  -4  16  -8    0.12    0.09
   6 -16   8    0.66    0.15
   6 -16   8    0.57    0.14
   6 -16   8    0.67    0.12
   6  16   8    0.59    0.13
  -6  16  -8    0.77    0.11
   5 -17  -8    0.83    0.12
   5  17  -8    0.93    0.15
  -5  17   8    1.09    0.13
  -5  17   8    0.88    0.12
   3 -17  -8    0.48    0.09
   3  17  -8    0.40    0.11
  -3  17   8    0.37    0.09
  -3  17   8    0.51    0.11
   1 -17  -8    0.15    0.07
  -1  17   8    0.13    0.08
   1  17  -8    0.21    0.10
  -1  17   8    0.12    0.10
  -1 -17  -8    2.31    0.15
   1  17   8    1.77    0.20
   1  17   8    2.00    0.15
  -1  17  -8    2.12    0.17
  -3  17  -8    7.57    0.26
  -3  17  -8    7.24    0.29
   3  17   8    7.79    0.32
   5 -17   8   16.22    0.52
  -5  17  -8   15.21    0.44
   5  17   8   16.07    0.49
   4 -18  -8    0.11    0.08
  -4  18   8    0.24    0.10
   4  18  -8    0.18    0.11
  -4  18   8    0.40    0.10
   2 -18  -8    0.05    0.06
  -2  18   8    0.09    0.09
  -2  18   8    0.07    0.09
   2  18  -8    0.25    0.11
   0 -18  -8    2.77    0.17
   0  18   8    2.73    0.22
   0  18   8    2.68    0.18
   0  18  -8    2.88    0.20
   2  18   8    1.16    0.14
  -2  18  -8    1.16    0.15
   2  18   8    0.93    0.16
   4  18   8    0.31    0.13
  -4  18  -8    0.41    0.12
  -4  18  -8    0.46    0.09
   5 -19  -8    0.01    0.08
  -5  19   8    0.18    0.10
   3 -19  -8    0.16    0.08
  -3  19   8    0.25    0.11
  -3  19   8    0.13    0.09
   3  19  -8    0.23    0.11
   1 -19  -8    0.27    0.08
  -1  19   8    0.22    0.12
  -1  19   8    0.24    0.10
   1  19  -8    0.36    0.12
  -1 -19  -8    2.54    0.17
  -1  19  -8    2.52    0.20
   1  19   8    2.82    0.18
   1  19   8    2.48    0.21
   3  19   8    4.59    0.27
  -3  19  -8    4.27    0.24
   4 -20  -8    0.45    0.11
  -4  20   8    0.56    0.13
   2 -20  -8    0.33    0.09
   2  20  -8    0.43    0.12
  -2  20   8    0.40    0.11
  -2  20   8    0.46    0.14
   0 -20  -8    0.56    0.10
   0  20   8    0.39    0.14
   0  20   8    0.56    0.12
   0  20  -8    1.07    0.16
   2  20   8    2.34    0.21
  -2  20  -8    2.11    0.20
   1 -21  -8    0.22    0.08
  -1  21   8    0.16    0.12
  -1  21   8    0.14    0.11
   1  21   8    0.45    0.13
   1  21   8    0.50    0.16
 -10   0   9    0.18    0.11
  10   0  -9    0.12    0.11
 -10   0   9    0.43    0.12
  -8   0   9    0.05    0.09
  -8   0   9    0.19    0.09
   8   0  -9    0.18    0.09
   8   0  -9    0.09    0.09
  -6   0   9    0.00    0.07
  -6   0   9    0.08    0.08
   6   0  -9    0.20    0.07
   6   0  -9    0.14    0.06
   6   0  -9    0.07    0.08
   4   0  -9    0.06    0.06
  -4   0   9   -0.02    0.05
  -4   0   9    0.10    0.06
  -4   0   9    0.10    0.03
   2   0  -9    0.15    0.04
  -2   0   9    0.06    0.04
  -2   0   9    0.08    0.05
   0   0  -9   -0.03    0.04
   0   0  -9   -0.04    0.03
   0   0   9    0.01    0.03
   0   0   9    0.01    0.05
   0   0   9   -0.05    0.02
  -2   0  -9    0.69    0.09
   2   0   9    0.71    0.09
   4   0   9    0.15    0.06
  -4   0  -9    0.11    0.08
   4   0   9    0.18    0.05
   4   0   9    0.36    0.09
   6   0   9    0.08    0.09
   6   0   9    0.18    0.06
  -6   0  -9    0.08    0.09
   6   0   9    0.03    0.06
   8   0   9    0.02    0.06
   8   0   9   -0.11    0.09
  -8   0  -9   -0.03    0.11
   8   0   9    0.06    0.08
  -8   0  -9   -0.01    0.08
   8   0   9    0.03    0.06
   9  -1  -9    7.23    0.30
  -9  -1   9    7.62    0.31
  -9  -1   9    7.01    0.29
   9  -1  -9    7.67    0.36
  -9   1   9    7.84    0.32
  -9   1   9    7.03    0.29
   9   1  -9    7.36    0.30
   7  -1  -9    1.49    0.13
  -7  -1   9    1.60    0.14
   7  -1  -9    1.66    0.12
  -7  -1   9    1.59    0.13
   7  -1  -9    1.66    0.16
  -7   1   9    1.80    0.15
  -7   1   9    1.52    0.12
   7   1  -9    1.60    0.13
   7   1  -9    1.65    0.15
   5  -1  -9    5.49    0.17
   5  -1  -9    5.38    0.20
  -5  -1   9    5.45    0.21
  -5  -1   9    5.60    0.22
   5   1  -9    5.41    0.17
  -5   1   9    5.37    0.22
   5   1  -9    5.72    0.21
  -5   1   9    5.64    0.20
  -5   1   9    5.50    0.16
  -3  -1   9   -0.06    0.05
   3  -1  -9   -0.03    0.04
   3  -1  -9   -0.04    0.02
  -3   1   9   -0.01    0.03
  -3   1   9   -0.05    0.05
   3   1  -9   -0.02    0.04
  -3   1   9   -0.03    0.02
   3   1  -9   -0.06    0.02
   1  -1  -9  113.85    2.31
   1  -1  -9  119.10    2.32
  -1  -1   9  114.32    2.42
   1   1  -9  113.42    2.39
  -1   1   9  114.64    2.46
  -1   1   9  113.74    2.26
   1   1  -9  117.93    2.33
  -1   1   9  121.19    2.33
   1  -1   9   48.83    1.08
  -1  -1  -9   50.70    1.03
   1  -1   9   50.97    1.02
   1  -1   9   49.98    1.00
   1   1   9   48.82    1.08
   1   1   9   50.11    1.01
   1   1   9   52.21    0.99
  -1   1  -9   50.34    0.99
  -1   1  -9   51.68    1.02
  -3  -1  -9  188.04    3.63
   3  -1   9  189.24    3.75
   3  -1   9  182.29    3.97
   3  -1   9  187.56    3.70
   3   1   9  189.47    3.70
   3   1   9  182.16    3.98
  -3   1  -9  191.80    3.75
   3   1   9  184.08    3.59
   5  -1   9   79.90    1.73
   5  -1   9   80.39    1.66
   5  -1   9   80.61    1.64
  -5  -1  -9   80.59    1.67
  -5   1  -9   78.19    1.66
   5   1   9   79.77    1.66
   5   1   9   80.98    1.64
   5   1   9   81.14    1.72
   7  -1   9   63.90    1.37
  -7  -1  -9   62.60    1.40
   7  -1   9   62.10    1.39
   7  -1   9   62.59    1.43
   7   1   9   62.82    1.36
  -7   1  -9   64.27    1.40
  -7   1  -9   65.04    1.38
   7   1   9   65.14    1.43
   7   1   9   61.68    1.39
  -9  -1  -9    5.78    0.28
   9  -1   9    6.13    0.28
   9  -1   9    5.98    0.31
  -9  -1  -9    5.81    0.31
   9  -1   9    6.15    0.35
   9  -1   9    6.04    0.28
  -9   1  -9    5.55    0.31
   9   1   9    5.69    0.30
   9   1   9    6.44    0.29
   9   1   9    6.43    0.35
  -9   1  -9    5.52    0.28
 -10  -2   9    2.58    0.20
  10  -2  -9    2.81    0.22
  10  -2  -9    2.73    0.25
 -10   2   9    2.47    0.20
  10   2  -9    2.78    0.21
 -10   2   9    2.88    0.22
  -8  -2   9    0.45    0.10
   8  -2  -9    0.40    0.11
  -8  -2   9    0.40    0.11
   8  -2  -9    0.41    0.10
   8  -2  -9    0.33    0.11
  -8   2   9    0.42    0.11
   8   2  -9    0.44    0.11
  -8   2   9    0.42    0.11
   6  -2  -9    6.04    0.29
  -6  -2   9    6.29    0.26
  -6  -2   9    5.78    0.25
   6  -2  -9    6.48    0.22
   6  -2  -9    6.08    0.24
  -6   2   9    6.35    0.20
  -6   2   9    6.61    0.27
   6   2  -9    6.36    0.25
  -6   2   9    6.24    0.24
   4  -2  -9    0.69    0.10
   4  -2  -9    1.02    0.08
  -4  -2   9    1.03    0.13
   4   2  -9    0.95    0.10
  -4   2   9    0.82    0.09
   4   2  -9    1.12    0.07
  -4   2   9    0.92    0.13
  -4   2   9    0.92    0.07
   2  -2  -9   28.17    0.57
  -2  -2   9   26.57    0.63
   2  -2  -9   26.83    0.58
  -2   2   9   27.11    0.56
  -2   2   9   27.31    0.58
   2   2  -9   28.00    0.55
   2   2  -9   26.02    0.59
   0  -2   9   15.50    0.34
   0  -2   9   15.74    0.39
   0  -2  -9   16.85    0.34
   0  -2  -9   15.94    0.37
   0   2  -9   16.29    0.36
   0   2   9   16.46    0.34
   0   2  -9   15.42    0.36
   0   2   9   16.24    0.40
   0   2   9   15.74    0.36
  -2  -2  -9    6.74    0.22
   2  -2   9    6.64    0.20
   2  -2   9    6.63    0.20
   2  -2   9    6.35    0.19
  -2   2  -9    6.70    0.15
  -2   2  -9    6.14    0.20
   2   2   9    6.40    0.19
   2   2   9    6.36    0.20
  -4  -2  -9   10.80    0.33
   4  -2   9   10.49    0.30
   4  -2   9   10.64    0.31
   4  -2   9   10.78    0.32
  -4   2  -9   10.42    0.32
   4   2   9   10.51    0.31
   4   2   9   10.66    0.32
   4   2   9   10.65    0.30
   6  -2   9   10.63    0.36
   6  -2   9   10.77    0.34
   6  -2   9   10.48    0.34
  -6  -2  -9   10.68    0.37
   6   2   9   10.58    0.36
   6   2   9   11.02    0.34
  -6   2  -9   10.64    0.36
  -6   2  -9   10.29    0.34
   6   2   9   11.11    0.33
  -8  -2  -9    0.28    0.13
   8  -2   9    0.37    0.10
   8  -2   9    0.26    0.08
   8  -2   9    0.18    0.11
   8  -2   9    0.27    0.09
   8   2   9    0.36    0.09
  -8   2  -9    0.66    0.13
   8   2   9    0.26    0.10
   8   2   9    0.29    0.12
  -8   2  -9    0.20    0.09
  -9  -3   9    5.40    0.26
   9  -3  -9    5.55    0.26
   9  -3  -9    5.80    0.32
   9  -3  -9    5.88    0.25
  -9   3   9    5.44    0.27
   9   3  -9    5.63    0.26
  -9   3   9    5.59    0.25
   7  -3  -9    0.51    0.09
  -7  -3   9    0.49    0.09
  -7  -3   9    0.50    0.09
   7  -3  -9    0.47    0.10
   7  -3  -9    0.51    0.08
  -7   3   9    0.55    0.09
  -7   3   9    0.63    0.10
  -7   3   9    0.46    0.07
   7   3  -9    0.63    0.10
   5  -3  -9    3.79    0.17
   5  -3  -9    3.54    0.14
   5  -3  -9    3.74    0.21
  -5  -3   9    3.36    0.18
  -5   3   9    3.50    0.19
   5   3  -9    3.92    0.17
  -5   3   9    3.61    0.16
  -5   3   9    3.60    0.14
   3  -3  -9    5.74    0.18
  -3  -3   9    5.28    0.20
   3  -3  -9    5.32    0.16
  -3   3   9    5.46    0.17
   3   3  -9    5.37    0.19
   3   3  -9    5.25    0.13
  -3   3   9    5.29    0.16
   1  -3  -9   11.74    0.27
   1  -3  -9   11.94    0.28
  -1  -3   9   11.26    0.31
   1   3  -9   11.65    0.29
   1   3  -9   11.55    0.26
  -1   3   9   11.47    0.31
  -1   3   9   11.36    0.28
  -1   3   9   11.57    0.27
   1  -3   9   78.79    1.54
  -1  -3  -9   79.42    1.58
   1  -3   9   77.80    1.67
   1  -3   9   80.86    1.56
   1   3   9   77.70    1.66
  -1   3  -9   79.08    1.56
   1   3   9   80.16    1.58
  -1   3  -9   80.95    1.56
   1   3   9   78.41    1.56
  -3  -3  -9   87.79    1.77
   3  -3   9   87.56    1.85
   3  -3   9   85.57    1.72
   3  -3   9   88.00    1.75
   3   3   9   88.12    1.74
  -3   3  -9   88.78    1.76
   3   3   9   85.52    1.76
   5  -3   9  111.79    2.38
  -5  -3  -9  111.14    2.27
   5  -3   9  112.48    2.27
   5  -3   9  112.78    2.24
   5   3   9  112.16    2.36
  -5   3  -9  112.85    2.28
   5   3   9  112.40    2.24
   5   3   9  111.78    2.27
  -5   3  -9  112.78    2.24
   7  -3   9   33.54    0.84
  -7  -3  -9   32.96    0.83
   7  -3   9   33.98    0.81
   7  -3   9   33.93    0.99
   7  -3   9   33.22    0.83
   7   3   9   33.62    0.82
  -7   3  -9   34.10    0.84
  -7   3  -9   33.87    0.81
   7   3   9   34.04    0.81
   9  -3   9    7.26    0.34
   9  -3   9    7.96    0.33
  -9  -3  -9    7.31    0.32
   9  -3   9    7.81    0.40
   9  -3   9    7.60    0.33
  -9  -3  -9    8.13    0.37
  -9   3  -9    7.54    0.36
   9   3   9    8.16    0.39
  -9   3  -9    7.16    0.32
   9   3   9    7.53    0.34
   9   3   9    7.73    0.31
  10  -4  -9    4.30    0.31
 -10  -4   9    4.15    0.24
 -10   4   9    4.69    0.27
  10   4  -9    4.63    0.25
 -10   4   9    4.31    0.25
  -8  -4   9    1.03    0.14
   8  -4  -9    0.45    0.11
   8  -4  -9    0.64    0.11
  -8  -4   9    0.51    0.12
   8  -4  -9    0.43    0.12
   8   4  -9    0.61    0.11
  -8   4   9    0.81    0.14
  -8   4   9    0.49    0.11
  -6  -4   9   14.39    0.42
   6  -4  -9   14.20    0.40
   6  -4  -9   14.88    0.39
   6  -4  -9   13.86    0.50
  -6   4   9   14.26    0.36
  -6   4   9   14.31    0.40
  -6   4   9   15.16    0.45
   6   4  -9   14.47    0.42
  -4  -4   9    1.15    0.13
   4  -4  -9    0.99    0.10
   4  -4  -9    1.24    0.09
  -4   4   9    1.02    0.09
  -4   4   9    0.97    0.12
   4   4  -9    1.07    0.11
  -4   4   9    1.49    0.09
   2  -4  -9    1.37    0.08
   2  -4  -9    1.20    0.08
  -2  -4   9    1.75    0.13
  -2   4   9    1.29    0.11
  -2   4   9    1.22    0.07
  -2   4   9    1.23    0.09
   2   4  -9    1.31    0.10
   0  -4   9   42.13    0.84
   0  -4   9   41.37    0.92
   0  -4  -9   42.15    0.87
   0  -4   9   42.69    0.83
   0   4  -9   42.32    0.82
   0   4  -9   41.38    0.87
   0   4  -9   42.43    0.84
   0   4   9   42.42    0.93
   0   4   9   41.88    0.87
   0   4   9   43.73    0.85
   2  -4   9   28.76    0.61
   2  -4   9   28.68    0.62
   2  -4   9   28.33    0.65
  -2  -4  -9   28.00    0.64
  -2   4  -9   28.15    0.59
  -2   4  -9   28.70    0.62
   2   4   9   29.08    0.57
  -2   4  -9   27.51    0.60
   2   4   9   27.95    0.62
  -4  -4  -9   32.36    0.74
   4  -4   9   32.07    0.75
   4  -4   9   31.89    0.71
   4  -4   9   32.20    0.73
  -4   4  -9   31.92    0.73
   4   4   9   31.60    0.74
   4   4   9   30.69    0.71
  -4   4  -9   31.95    0.71
   6  -4   9    0.56    0.11
   6  -4   9    0.56    0.09
  -6  -4  -9    1.05    0.15
   6  -4   9    0.67    0.11
   6   4   9    0.78    0.13
  -6   4  -9    0.75    0.12
   6   4   9    0.86    0.11
  -6   4  -9    0.65    0.10
   8  -4   9    0.39    0.12
   8  -4   9    0.32    0.09
  -8  -4  -9    0.37    0.14
   8  -4   9    0.34    0.09
   8  -4   9    0.45    0.11
   8   4   9    0.33    0.13
   8   4   9    0.59    0.11
  -8   4  -9    0.47    0.12
  -8   4  -9    0.37    0.09
  -9  -5   9    2.04    0.17
   9  -5  -9    2.30    0.17
   9  -5  -9    2.28    0.21
  -9   5   9    2.39    0.17
  -9   5   9    2.21    0.18
   9   5  -9    2.28    0.18
   7  -5  -9    4.87    0.27
   7  -5  -9    4.21    0.20
  -7  -5   9    4.28    0.21
   7  -5  -9    4.46    0.19
  -7   5   9    4.37    0.23
  -7   5   9    4.15    0.18
   7   5  -9    4.50    0.21
  -7   5   9    4.40    0.20
   5  -5  -9    5.12    0.18
  -5  -5   9    4.57    0.21
   5  -5  -9    4.93    0.19
   5  -5  -9    4.61    0.24
  -5   5   9    4.67    0.17
  -5   5   9    5.13    0.18
  -5   5   9    4.46    0.22
   5   5  -9    4.93    0.21
  -3  -5   9    9.91    0.30
   3  -5  -9    9.85    0.26
  -3   5   9    9.73    0.26
  -3   5   9    9.68    0.30
   3   5  -9    9.47    0.29
  -3   5   9    9.89    0.26
   1  -5  -9   18.27    0.42
  -1  -5   9   18.21    0.45
  -1   5   9   18.25    0.45
  -1   5   9   18.77    0.40
   1   5  -9   18.34    0.43
  -1   5   9   18.09    0.42
  -1  -5  -9   83.84    1.72
   1  -5   9   87.82    1.69
   1  -5   9   85.89    1.81
   1  -5   9   85.90    1.67
  -1   5  -9   89.24    1.70
   1   5   9   86.04    1.70
  -1   5  -9   86.80    1.71
   1   5   9   84.85    1.70
   3  -5   9   98.07    1.94
   3  -5   9   97.31    1.97
  -3  -5  -9   99.39    1.99
   3  -5   9   98.34    2.08
   3   5   9   95.87    2.04
  -3   5  -9   99.63    1.93
  -3   5  -9  101.61    1.97
  -3   5  -9   98.77    1.94
   3   5   9   97.17    1.95
   5  -5   9   67.79    1.52
   5  -5   9   68.19    1.46
   5  -5   9   70.50    1.44
  -5  -5  -9   68.82    1.47
  -5   5  -9   68.16    1.46
   5   5   9   69.78    1.44
  -5   5  -9   69.57    1.43
   7  -5   9   20.71    0.58
  -7  -5  -9   20.74    0.58
   7  -5   9   20.89    0.68
   7  -5   9   20.03    0.56
   7  -5   9   19.84    0.57
   7   5   9   19.73    0.57
   7   5   9   20.18    0.55
  -7   5  -9   20.97    0.56
  -7   5  -9   20.41    0.58
   9  -5   9    6.38    0.31
   9  -5   9    5.91    0.32
  -9  -5  -9    6.66    0.34
   9  -5   9    6.51    0.30
   9  -5   9    6.42    0.37
   9   5   9    6.88    0.29
  -9   5  -9    6.24    0.33
  -9   5  -9    6.30    0.30
   9   5   9    6.68    0.33
   8  -6  -9    6.30    0.35
   8  -6  -9    6.81    0.28
  -8   6   9    7.21    0.25
   8   6  -9    6.66    0.28
  -8   6   9    6.32    0.30
  -8   6   9    6.46    0.27
   6  -6  -9    0.22    0.06
  -6  -6   9    0.35    0.09
   6  -6  -9    0.14    0.08
   6   6  -9    0.26    0.09
  -6   6   9    0.23    0.08
  -6   6   9    0.23    0.06
  -6   6   9    0.16    0.09
  -4  -6   9    8.05    0.27
   4  -6  -9    7.31    0.23
  -4   6   9    7.26    0.28
  -4   6   9    7.56    0.22
   4   6  -9    7.37    0.26
  -4   6   9    7.38    0.23
   2  -6  -9  104.39    2.03
  -2  -6   9  103.49    2.17
  -2   6   9  103.93    2.05
  -2   6   9  102.79    2.17
  -2   6   9  102.68    2.01
   2   6  -9  101.81    2.08
   0  -6   9  142.92    3.04
   0  -6   9  142.69    2.77
   0  -6  -9  143.43    2.83
   0  -6   9  151.62    2.85
   0   6  -9  145.03    2.86
   0   6   9  147.27    2.95
   0   6  -9  143.93    2.79
   0   6  -9  146.76    2.88
   0   6   9  143.59    2.80
   2  -6   9  121.68    2.36
   2  -6   9  124.38    2.39
   2  -6   9  121.45    2.54
  -2  -6  -9  124.08    2.42
   2   6   9  123.17    2.38
  -2   6  -9  123.41    2.40
   2   6   9  117.60    2.50
   2   6   9  119.56    2.38
  -2   6  -9  124.35    2.39
  -2   6  -9  118.78    2.35
   4  -6   9   34.43    0.76
  -4  -6  -9   33.86    0.79
   4  -6   9   33.89    0.80
   4  -6   9   33.42    0.77
  -4   6  -9   34.24    0.75
   4   6   9   33.41    0.76
   6  -6   9    9.34    0.34
  -6  -6  -9    9.21    0.35
   6  -6   9    8.68    0.32
   6  -6   9    8.84    0.31
   6  -6   9    8.91    0.38
  -6   6  -9    9.17    0.31
   6   6   9    9.24    0.31
  -6   6  -9    9.14    0.33
  -8  -6  -9    0.59    0.15
   8  -6   9    0.44    0.10
   8  -6   9    0.35    0.09
   8  -6   9    0.31    0.11
   8  -6   9    0.27    0.12
  -8   6  -9    0.55    0.10
  -8   6  -9    0.41    0.12
   8   6   9    0.37    0.10
  -9  -7   9    3.12    0.20
   9  -7  -9    3.54    0.26
   9  -7  -9    3.66    0.21
  -9   7   9    3.80    0.20
   9   7  -9    3.26    0.21
  -9   7   9    3.06    0.22
   7  -7  -9    3.14    0.17
   7  -7  -9    3.25    0.23
  -7   7   9    3.12    0.20
   7   7  -9    3.15    0.19
  -7   7   9    3.18    0.16
  -7   7   9    3.10    0.16
   5  -7  -9    0.12    0.05
  -5  -7   9    0.14    0.09
  -5   7   9    0.09    0.05
   5   7  -9    0.08    0.08
  -5   7   9    0.07    0.07
  -5   7   9    0.17    0.06
  -3  -7   9    4.95    0.22
   3  -7  -9    5.19    0.18
   3   7  -9    5.26    0.20
  -3   7   9    5.05    0.17
  -3   7   9    5.02    0.21
  -3   7   9    5.23    0.18
   1  -7  -9    0.07    0.04
  -1  -7   9    0.21    0.05
  -1   7   9    0.11    0.04
   1   7  -9    0.11    0.06
  -1   7   9    0.12    0.06
   1  -7   9   53.27    1.06
  -1  -7  -9   52.09    1.10
   1  -7   9   52.78    1.05
   1  -7   9   53.17    1.15
  -1   7  -9   53.50    1.09
   1   7   9   52.66    1.06
   1   7   9   51.87    1.09
   1   7   9   52.21    1.12
  -3  -7  -9   43.84    0.97
   3  -7   9   43.64    0.95
   3  -7   9   44.66    0.93
   3  -7   9   44.77    1.00
  -3   7  -9   44.96    0.92
  -3   7  -9   44.47    0.92
   3   7   9   43.95    0.95
   5  -7   9   44.27    0.99
   5  -7   9   44.70    0.97
   5  -7   9   43.34    1.03
  -5  -7  -9   44.03    1.00
  -5   7  -9   42.89    0.96
   5   7   9   44.81    0.98
  -7  -7  -9   16.82    0.51
   7  -7   9   16.84    0.51
   7  -7   9   16.29    0.51
   7  -7   9   16.37    0.49
   7  -7   9   16.70    0.60
  -7   7  -9   16.36    0.51
  -7   7  -9   16.77    0.48
   7   7   9   16.50    0.48
   8  -8  -9   11.69    0.38
   8  -8  -9   11.93    0.50
  -8   8   9   10.70    0.37
   8   8  -9   11.41    0.39
  -8   8   9   11.08    0.42
  -8   8   9   11.65    0.36
   6  -8  -9    1.80    0.13
   6  -8  -9    1.52    0.18
   6   8  -9    1.80    0.15
  -6   8   9    1.65    0.13
  -6   8   9    1.32    0.16
  -6   8   9    1.87    0.13
   4  -8  -9   12.31    0.34
  -4  -8   9   12.97    0.38
  -4   8   9   12.00    0.33
  -4   8   9   12.02    0.38
  -4   8   9   12.42    0.34
   4   8  -9   12.16    0.36
   2  -8  -9   73.86    1.47
  -2  -8   9   72.38    1.54
  -2   8   9   72.35    1.56
  -2   8   9   73.40    1.47
   2   8  -9   70.33    1.50
  -2   8   9   72.61    1.46
   0  -8  -9  209.46    4.18
   0  -8   9  208.61    4.31
   0  -8   9  211.46    4.05
   0   8  -9  207.31    4.00
   0   8   9  206.93    4.44
   0   8   9  209.56    4.19
   0   8  -9  215.44    4.10
   0   8  -9  205.46    4.18
   0   8   9  204.72    4.12
  -2  -8  -9  125.46    2.51
   2  -8   9  126.95    2.64
   2  -8   9  126.18    2.45
   2  -8   9  126.19    2.48
   2   8   9  127.79    2.48
   2   8   9  123.91    2.48
  -2   8  -9  126.12    2.51
  -2   8  -9  128.57    2.44
  -4  -8  -9   36.23    0.84
   4  -8   9   37.12    0.83
   4  -8   9   35.80    0.80
  -4   8  -9   35.78    0.79
   4   8   9   35.84    0.81
   6  -8   9   22.86    0.63
  -6  -8  -9   23.33    0.64
   6  -8   9   23.90    0.61
   6  -8   9   23.74    0.75
  -6   8  -9   23.56    0.59
   6   8   9   23.15    0.60
   8  -8   9    1.13    0.15
   8  -8   9    1.23    0.18
   8  -8   9    1.25    0.14
  -8  -8  -9    1.26    0.19
   8  -8   9    1.13    0.18
  -8   8  -9    1.25    0.14
  -8   8  -9    1.41    0.18
   8   8   9    1.03    0.13
   9  -9  -9    4.42    0.24
   9  -9  -9    4.59    0.31
   9   9  -9    4.21    0.24
  -9   9   9    4.34    0.27
  -9   9   9    4.13    0.21
  -9   9   9    4.55    0.23
   7  -9  -9    2.19    0.20
   7  -9  -9    1.81    0.14
   7   9  -9    1.83    0.16
  -7   9   9    2.07    0.14
  -7   9   9    1.88    0.17
  -7   9   9    1.92    0.14
   5  -9  -9    6.90    0.24
  -5   9   9    6.57    0.23
   5   9  -9    6.46    0.26
  -5   9   9    6.94    0.24
  -5   9   9    7.06    0.29
  -3  -9   9    0.03    0.07
   3  -9  -9    0.01    0.04
  -3   9   9   -0.06    0.05
   3   9  -9    0.03    0.06
  -3   9   9    0.04    0.05
  -3   9   9    0.03    0.07
   1  -9  -9   14.69    0.37
  -1  -9   9   15.17    0.38
   1   9  -9   15.16    0.39
  -1   9   9   14.88    0.39
  -1   9   9   14.71    0.36
  -1  -9  -9    9.27    0.28
   1  -9   9   10.06    0.26
   1  -9   9    9.55    0.28
   1   9   9    9.67    0.30
   1   9   9    9.61    0.25
  -1   9  -9    9.78    0.28
  -3  -9  -9   29.13    0.70
   3  -9   9   29.45    0.68
   3  -9   9   29.11    0.71
   3  -9   9   28.95    0.66
  -3   9  -9   29.62    0.65
   3   9   9   29.63    0.69
  -3   9  -9   29.60    0.65
   5  -9   9   25.97    0.64
   5  -9   9   25.59    0.68
  -5  -9  -9   26.89    0.68
   5  -9   9   26.05    0.80
   5  -9   9   26.01    0.66
  -5   9  -9   26.71    0.63
   5   9   9   26.31    0.64
   7  -9   9    9.24    0.42
   7  -9   9    8.43    0.33
  -7  -9  -9    8.79    0.36
   7  -9   9    8.65    0.36
   7  -9   9    8.87    0.35
   7   9   9    9.28    0.33
  -7   9  -9    8.84    0.32
   8 -10  -9    7.09    0.38
   8 -10  -9    7.75    0.30
  -8  10   9    7.10    0.28
   8  10  -9    7.70    0.31
  -8  10   9    6.87    0.33
  -8  10   9    6.95    0.27
   6 -10  -9    0.49    0.09
  -6  10   9    0.61    0.09
   6  10  -9    0.30    0.10
  -6  10   9    0.15    0.10
  -6  10   9    0.34    0.08
   4 -10  -9   13.34    0.37
  -4  10   9   12.73    0.41
  -4  10   9   13.11    0.36
   4  10  -9   12.77    0.39
  -4  10   9   13.23    0.35
  -2 -10   9   66.67    1.40
   2 -10  -9   65.80    1.35
   2  10  -9   66.04    1.39
  -2  10   9   65.49    1.35
  -2  10   9   63.33    1.34
   0 -10   9  132.92    2.75
   0 -10  -9  130.96    2.60
   0  10  -9  132.03    2.65
   0  10   9  129.99    2.61
   0  10   9  134.57    2.60
   2 -10   9  149.67    3.20
   2 -10   9  156.94    3.00
  -2 -10  -9  153.84    3.03
   2  10   9  151.91    3.03
   2  10   9  156.12    3.01
  -2  10  -9  154.15    3.05
  -2  10  -9  152.65    2.95
   4 -10   9   54.40    1.17
  -4 -10  -9   54.69    1.20
   4 -10   9   54.81    1.45
   4 -10   9   56.08    1.20
   4 -10   9   54.38    1.25
  -4  10  -9   55.64    1.15
   4  10   9   55.62    1.18
   6 -10   9   15.87    0.57
   6 -10   9   14.58    0.47
   6 -10   9   14.75    0.45
   6 -10   9   14.73    0.46
  -6 -10  -9   14.65    0.47
  -6  10  -9   15.24    0.43
   6  10   9   15.47    0.45
   8 -10   9    0.33    0.10
   8 -10   9    0.34    0.10
   8 -10   9    0.26    0.12
   8 -10   9    0.12    0.12
   8  10   9    0.34    0.10
  -8  10  -9    0.33    0.10
  -8  10  -9    0.45    0.12
   7 -11  -9    0.95    0.12
   7 -11  -9    1.08    0.16
  -7  11   9    1.22    0.16
   7  11  -9    1.03    0.14
  -7  11   9    1.11    0.12
  -7  11   9    0.89    0.11
   5 -11  -9    1.13    0.11
   5  11  -9    1.14    0.13
  -5  11   9    1.17    0.11
  -5  11   9    1.15    0.14
  -5  11   9    1.03    0.10
   3 -11  -9    0.71    0.09
  -3  11   9    0.60    0.09
  -3  11   9    0.66    0.10
   3  11  -9    0.68    0.11
  -3  11   9    0.76    0.11
  -1 -11   9   10.47    0.29
   1 -11  -9    9.95    0.29
  -1  11   9   10.11    0.30
  -1  11   9    9.95    0.32
   1  11  -9   10.10    0.31
  -1  11   9   10.11    0.28
   1 -11   9   37.46    0.84
  -1 -11  -9   36.75    0.82
  -1  11  -9   36.51    0.82
   1  11   9   36.70    0.79
   1  11   9   36.86    0.83
   3 -11   9   29.97    0.69
   3 -11   9   29.87    0.84
  -3 -11  -9   29.07    0.70
   3 -11   9   28.89    0.72
  -3  11  -9   29.84    0.68
  -3  11  -9   29.69    0.66
   3  11   9   29.77    0.71
   5 -11   9   10.55    0.37
   5 -11   9    9.93    0.35
  -5 -11  -9   10.42    0.36
   5 -11   9   10.33    0.34
   5 -11   9   10.96    0.44
  -5  11  -9   10.92    0.33
   5  11   9   10.77    0.35
  -7 -11  -9    4.22    0.27
   7 -11   9    3.98    0.23
   7 -11   9    4.06    0.23
   7 -11   9    4.04    0.26
   7 -11   9    4.23    0.29
   7  11   9    4.24    0.22
  -7  11  -9    4.13    0.21
   8 -12  -9    5.92    0.28
  -8  12   9    5.49    0.25
  -8  12   9    5.52    0.31
   8  12  -9    5.95    0.28
  -8  12   9    5.79    0.26
  -6  12   9    4.65    0.21
  -6  12   9    4.28    0.25
   6  12  -9    4.30    0.23
  -6  12   9    4.20    0.20
   4 -12  -9    8.62    0.28
  -4  12   9    8.36    0.28
  -4  12   9    8.25    0.27
  -4  12   9    8.48    0.32
   4  12  -9    8.20    0.30
   2 -12  -9   50.88    1.09
  -2  12   9   51.33    1.08
   2  12  -9   50.83    1.12
  -2  12   9   50.53    1.09
   0 -12   9  118.20    2.42
   0 -12  -9  115.64    2.30
   0  12   9  115.89    2.30
   0  12  -9  113.04    2.34
   0  12   9  113.53    2.31
   2 -12   9   71.93    1.58
  -2 -12  -9   72.27    1.50
  -2  12  -9   71.42    1.44
  -2  12  -9   72.46    1.51
   2  12   9   72.04    1.48
   2  12   9   72.75    1.51
  -4 -12  -9   60.04    1.31
   4 -12   9   58.21    1.38
   4 -12   9   60.76    1.60
   4 -12   9   61.47    1.32
   4  12   9   61.95    1.31
  -4  12  -9   62.04    1.27
   6 -12   9    6.80    0.30
   6 -12   9    7.30    0.37
   6 -12   9    6.73    0.29
  -6 -12  -9    7.19    0.31
   6  12   9    6.97    0.28
  -6  12  -9    6.90    0.27
   7 -13  -9    1.75    0.16
   7  13  -9    1.76    0.17
  -7  13   9    2.09    0.18
  -7  13   9    2.02    0.16
  -7  13   9    1.80    0.15
   5 -13  -9    3.27    0.18
   5  13  -9    3.56    0.21
  -5  13   9    3.13    0.18
  -5  13   9    3.78    0.22
  -5  13   9    3.07    0.17
   3 -13  -9    1.67    0.12
   3  13  -9    1.61    0.15
  -3  13   9    1.79    0.14
  -3  13   9    1.45    0.12
  -3  13   9    1.92    0.15
   1 -13  -9    1.38    0.11
  -1  13   9    1.14    0.11
   1  13  -9    1.18    0.13
  -1  13   9    1.21    0.15
  -1 -13  -9    2.41    0.14
   1 -13   9    2.86    0.15
   1  13   9    2.55    0.20
  -1  13  -9    2.66    0.16
   1  13   9    2.59    0.14
   3 -13   9    2.36    0.19
  -3 -13  -9    2.84    0.18
   3 -13   9    2.70    0.17
   3 -13   9    2.63    0.16
  -3  13  -9    2.43    0.13
  -3  13  -9    2.49    0.16
   3  13   9    2.22    0.19
  -5 -13  -9    3.01    0.20
   5 -13   9    2.55    0.22
   5 -13   9    2.38    0.17
   5 -13   9    2.60    0.19
   5  13   9    2.84    0.19
  -5  13  -9    2.48    0.15
   7 -13   9    1.03    0.19
   7 -13   9    0.84    0.17
   7 -13   9    0.90    0.15
   7  13   9    1.03    0.14
  -7  13  -9    1.01    0.13
   6 -14  -9    2.31    0.17
  -6  14   9    2.93    0.21
   6  14  -9    2.85    0.20
  -6  14   9    2.28    0.16
  -6  14   9    2.54    0.17
   4 -14  -9    6.64    0.26
   4  14  -9    6.55    0.28
  -4  14   9    6.94    0.29
  -4  14   9    6.50    0.24
  -4  14   9    6.92    0.26
   2 -14  -9   41.29    0.92
  -2  14   9   41.55    0.93
   2  14  -9   41.36    0.96
  -2  14   9   41.47    0.92
   0 -14  -9   58.91    1.25
   0  14  -9   58.19    1.28
   0  14   9   59.22    1.24
   0  14   9   58.28    1.26
  -2 -14  -9   78.05    1.59
   2 -14   9   76.93    1.68
   2  14   9   74.03    1.58
   2  14   9   76.74    1.61
  -2  14  -9   76.28    1.62
   4 -14   9   43.61    1.00
  -4 -14  -9   43.61    0.99
   4 -14   9   43.53    1.05
   4 -14   9   45.15    1.24
  -4  14  -9   43.99    0.95
   4  14   9   42.51    0.99
   6 -14   9    7.78    0.35
   6 -14   9    8.38    0.34
   6 -14   9    8.30    0.42
   6  14   9    8.62    0.33
  -6  14  -9    8.02    0.30
   7 -15  -9    2.43    0.18
  -7  15   9    2.68    0.19
  -7  15   9    2.72    0.22
   7  15  -9    2.32    0.21
   5 -15  -9    0.04    0.06
   5  15  -9   -0.04    0.09
  -5  15   9    0.19    0.09
  -5  15   9    0.06    0.07
  -5  15   9   -0.03    0.07
   3 -15  -9    3.06    0.17
  -3  15   9    3.04    0.18
   3  15  -9    3.05    0.19
  -3  15   9    2.70    0.16
   1 -15  -9    0.03    0.05
   1  15  -9    0.06    0.09
  -1  15   9    0.06    0.09
  -1  15   9    0.09    0.07
  -1 -15  -9    1.08    0.11
  -1  15  -9    1.09    0.13
   1  15   9    0.98    0.15
   1  15   9    0.81    0.12
  -3 -15  -9    0.15    0.07
   3 -15   9    0.01    0.06
   3  15   9    0.03    0.10
  -3  15  -9    0.21    0.10
  -3  15  -9    0.14    0.06
   5 -15   9    1.22    0.16
   5 -15   9    1.32    0.14
   5 -15   9    1.39    0.20
   5  15   9    1.18    0.15
  -5  15  -9    1.23    0.12
   6 -16  -9    0.28    0.09
  -6  16   9    0.37    0.10
   6  16  -9    0.27    0.12
  -6  16   9    0.14    0.08
  -6  16   9    0.19    0.11
   4 -16  -9    5.57    0.24
   4  16  -9    5.38    0.27
  -4  16   9    5.36    0.23
  -4  16   9    5.69    0.26
   2 -16  -9   29.71    0.70
   2  16  -9   28.08    0.73
  -2  16   9   29.21    0.72
  -2  16   9   28.17    0.69
   0 -16  -9   55.42    1.19
   0  16  -9   54.36    1.23
   0  16   9   55.12    1.21
   0  16   9   54.96    1.19
  -2 -16  -9   66.63    1.40
   2  16   9   65.85    1.42
  -2  16  -9   66.37    1.44
   2  16   9   63.99    1.40
   4 -16   9   33.93    0.86
   4  16   9   34.15    0.83
  -4  16  -9   32.97    0.77
   6 -16   9    8.27    0.42
   6 -16   9    6.74    0.33
   6 -16   9    7.08    0.32
  -6  16  -9    6.89    0.28
   6  16   9    7.33    0.32
   5 -17  -9   -0.01    0.06
  -5  17   9    0.00    0.08
  -5  17   9    0.02    0.08
   5  17  -9   -0.03    0.11
   3 -17  -9    1.39    0.13
  -3  17   9    1.64    0.16
   3  17  -9    1.54    0.16
  -3  17   9    1.18    0.13
   1 -17  -9    0.34    0.08
  -1  17   9    0.24    0.09
  -1  17   9    0.31    0.12
   1  17  -9    0.22    0.11
  -1 -17  -9    0.54    0.10
  -1  17  -9    0.41    0.11
   1  17   9    0.33    0.13
   1  17   9    0.44    0.10
  -3 -17  -9    0.43    0.10
   3  17   9    0.32    0.12
  -3  17  -9    0.34    0.11
   5 -17   9    0.51    0.11
   5  17   9    0.54    0.13
  -5  17  -9    0.69    0.11
   4 -18  -9    2.00    0.16
  -4  18   9    2.57    0.20
   4  18  -9    2.42    0.20
  -4  18   9    2.27    0.17
   2 -18  -9   28.55    0.71
  -2  18   9   28.28    0.71
  -2  18   9   28.54    0.73
   2  18  -9   28.73    0.75
   0 -18  -9   34.83    0.82
   0  18   9   34.01    0.85
   0  18  -9   34.07    0.86
   0  18   9   34.82    0.82
  -2 -18  -9   47.62    1.07
   2  18   9   47.54    1.10
  -2  18  -9   46.44    1.10
   4  18   9   14.19    0.46
   3 -19  -9    0.52    0.10
   3  19  -9    0.49    0.13
  -3  19   9    0.32    0.11
  -3  19   9    0.53    0.12
   1 -19  -9    0.50    0.10
  -1  19   9    0.51    0.12
   1  19  -9    0.58    0.13
  -1  19   9    0.32    0.13
  -1 -19  -9    1.15    0.12
  -1  19  -9    1.11    0.16
   1  19   9    0.91    0.16
   1  19   9    0.83    0.13
   3  19   9    1.14    0.17
  -3  19  -9    1.20    0.17
   2 -20  -9   11.23    0.38
   2  20  -9   10.81    0.42
  -2  20   9   11.38    0.39
  -2  20   9   11.45    0.42
   0 -20  -9   18.70    0.53
   0  20   9   19.33    0.54
   0  20  -9   18.28    0.56
   0  20   9   18.88    0.57
  -2  20  -9   29.06    0.77
   2  20   9   28.57    0.76
   1 -21  -9    0.63    0.11
  -1  21   9    0.67    0.16
  -1  21   9    0.55    0.13
   1  21   9    1.36    0.16
 -10   0  10    3.93    0.23
  10   0 -10    3.91    0.24
 -10   0  10    4.26    0.25
   8   0 -10    6.63    0.28
  -8   0  10    6.12    0.27
  -8   0  10    7.53    0.30
   8   0 -10    7.46    0.34
   6   0 -10   62.24    1.23
  -6   0  10   60.30    1.36
  -6   0  10   58.19    1.29
   6   0 -10   59.10    1.29
   4   0 -10  277.73    5.33
  -4   0  10  267.65    5.72
   4   0 -10  276.74    5.65
  -4   0  10  272.97    5.30
   2   0 -10  461.68    9.34
  -2   0  10  472.22    9.90
   2   0 -10  439.14    9.03
  -2   0  10  489.25    9.30
   0   0  10  712.60   17.19
   0   0  10  724.46   13.65
   0   0 -10  766.23   13.87
   0   0  10  707.17   14.80
   0   0 -10  650.60   13.88
   2   0  10  193.61    3.76
   2   0  10  196.19    3.71
   2   0  10  189.13    4.05
  -2   0 -10  197.79    3.76
   4   0  10  131.79    2.58
  -4   0 -10  130.21    2.58
   4   0  10  126.91    2.70
   4   0  10  128.37    2.54
   6   0  10    5.55    0.22
   6   0  10    5.33    0.26
  -6   0 -10    5.20    0.25
   6   0  10    5.01    0.22
   8   0  10    0.49    0.12
   8   0  10    0.92    0.16
   8   0  10    0.57    0.10
  -8   0 -10    0.60    0.11
  -8   0 -10    0.59    0.14
   8   0  10    0.59    0.10
  -9  -1  10    0.14    0.08
   9  -1 -10    0.16    0.09
  -9  -1  10    0.20    0.09
   9  -1 -10    0.18    0.08
   9   1 -10    0.11    0.09
  -9   1  10    0.12    0.09
  -9   1  10    0.10    0.08
   7  -1 -10    0.58    0.10
   7  -1 -10    0.56    0.08
  -7  -1  10    0.62    0.10
  -7  -1  10    0.51    0.09
   7  -1 -10    0.68    0.12
  -7   1  10    0.56    0.09
   7   1 -10    0.61    0.10
  -7   1  10    0.52    0.10
  -5  -1  10    1.37    0.13
  -5  -1  10    1.23    0.11
   5  -1 -10    1.55    0.09
   5  -1 -10    1.29    0.11
  -5   1  10    1.27    0.08
  -5   1  10    1.12    0.13
   5   1 -10    1.37    0.08
   5   1 -10    1.42    0.12
  -5   1  10    1.21    0.10
   3  -1 -10   12.68    0.33
   3  -1 -10   13.39    0.30
  -3  -1  10   12.82    0.36
   3   1 -10   12.67    0.29
  -3   1  10   12.96    0.33
  -3   1  10   13.36    0.29
   3   1 -10   12.65    0.33
   1  -1 -10    0.05    0.04
   1  -1 -10    0.12    0.04
  -1  -1  10    0.16    0.07
   1   1 -10    0.17    0.05
  -1   1  10    0.16    0.04
   1   1 -10    0.22    0.06
  -1   1  10    0.20    0.05
  -1   1  10    0.11    0.07
  -1  -1 -10    0.20    0.07
   1  -1  10    0.41    0.07
   1  -1  10    0.14    0.04
   1  -1  10    0.11    0.04
  -1   1 -10    0.18    0.04
   1   1  10    0.08    0.04
   1   1  10    0.21    0.02
   1   1  10    0.12    0.05
  -1   1 -10    0.20    0.06
  -3  -1 -10   14.01    0.37
   3  -1  10   13.63    0.37
   3  -1  10   13.53    0.35
   3  -1  10   13.50    0.36
   3   1  10   13.59    0.36
   3   1  10   13.70    0.36
  -3   1 -10   14.21    0.37
   3   1  10   13.74    0.37
   5  -1  10    3.38    0.21
  -5  -1 -10    3.18    0.20
   5  -1  10    3.29    0.17
   5  -1  10    3.33    0.16
   5   1  10    3.48    0.16
  -5   1 -10    3.18    0.19
   5   1  10    3.37    0.21
   5   1  10    3.30    0.17
   7  -1  10    0.48    0.12
   7  -1  10    0.73    0.12
  -7  -1 -10    0.61    0.14
   7  -1  10    0.57    0.10
  -7   1 -10    0.66    0.11
  -7   1 -10    0.51    0.12
   7   1  10    0.88    0.12
   7   1  10    0.80    0.11
   7   1  10    0.55    0.13
   9  -1  10    0.35    0.09
   9  -1  10    0.28    0.11
   9  -1  10    0.31    0.10
  -9  -1 -10    0.18    0.10
  -9  -1 -10    0.26    0.14
   9  -1  10    0.17    0.13
   9   1  10    0.18    0.14
   9   1  10    0.19    0.10
   9   1  10    0.26    0.09
  -9   1 -10    0.26    0.11
  -9   1 -10    0.04    0.12
  10  -2 -10    3.04    0.25
  10  -2 -10    2.83    0.22
 -10  -2  10    2.86    0.21
 -10   2  10    2.50    0.20
 -10   2  10    3.05    0.22
  10   2 -10    2.95    0.21
  -8  -2  10    3.12    0.20
  -8  -2  10    3.83    0.22
   8  -2 -10    3.49    0.25
   8  -2 -10    3.23    0.20
  -8   2  10    3.87    0.23
   8   2 -10    3.45    0.20
  -8   2  10    3.07    0.20
   6  -2 -10   70.00    1.37
  -6  -2  10   66.60    1.44
   6  -2 -10   65.36    1.43
  -6  -2  10   65.56    1.48
  -6   2  10   69.18    1.51
   6   2 -10   65.94    1.43
  -6   2  10   66.02    1.42
   4  -2 -10  271.85    5.50
  -4  -2  10  265.60    5.75
   4  -2 -10  270.57    5.37
  -4   2  10  273.02    5.48
   4   2 -10  272.91    5.25
   4   2 -10  266.12    5.32
  -4   2  10  269.87    5.20
  -4   2  10  260.26    5.76
   2  -2 -10  493.89    9.60
  -2  -2  10  488.69   10.30
   2  -2 -10  493.82    9.83
   2   2 -10  471.80    9.48
  -2   2  10  498.11    9.52
   2   2 -10  481.07    9.90
  -2   2  10  521.25    9.81
  -2   2  10  487.29   10.31
   0  -2  10  401.26    8.45
   0  -2 -10  469.92    8.65
   0  -2  10  428.99    9.32
   0  -2 -10  441.96    8.69
   0   2  10  462.14    8.62
   0   2 -10  415.34    8.68
   0   2 -10  459.44    8.64
   0   2  10  432.29    9.19
   0   2  10  438.10    8.51
   2  -2  10  212.04    4.18
  -2  -2 -10  208.91    4.11
   2  -2  10  203.26    4.42
   2  -2  10  203.41    4.10
   2   2  10  198.17    4.32
   2   2  10  210.48    4.13
  -2   2 -10  208.53    4.16
   4  -2  10   47.99    1.03
  -4  -2 -10   49.29    1.06
   4  -2  10   48.73    1.05
   4  -2  10   48.05    1.08
   4   2  10   49.37    1.06
   4   2  10   48.13    1.07
  -4   2 -10   48.35    1.05
   4   2  10   48.59    1.04
   6  -2  10    7.51    0.30
   6  -2  10    7.51    0.28
   6  -2  10    7.51    0.28
  -6  -2 -10    7.61    0.30
   6   2  10    7.76    0.28
  -6   2 -10    7.89    0.30
  -6   2 -10    7.52    0.28
   6   2  10    7.60    0.30
   6   2  10    7.68    0.26
  -8  -2 -10    2.03    0.20
   8  -2  10    2.20    0.16
   8  -2  10    1.86    0.18
   8  -2  10    1.88    0.15
   8  -2  10    1.92    0.19
  -8   2 -10    2.01    0.17
  -8   2 -10    2.29    0.21
   8   2  10    1.96    0.16
   8   2  10    1.78    0.19
  -9  -3  10    0.47    0.11
   9  -3 -10    0.59    0.12
  -9  -3  10    0.63    0.11
   9  -3 -10    0.67    0.12
  -9   3  10    0.63    0.11
   9   3 -10    0.62    0.12
  -9   3  10    0.63    0.12
  -7  -3  10    6.07    0.25
  -7  -3  10    5.92    0.25
   7  -3 -10    5.93    0.29
   7  -3 -10    5.89    0.24
   7  -3 -10    6.40    0.23
   7   3 -10    5.64    0.24
  -7   3  10    5.90    0.27
  -7   3  10    6.03    0.24
   5  -3 -10    1.23    0.10
  -5  -3  10    1.10    0.13
   5  -3 -10    1.16    0.08
  -5   3  10    1.24    0.13
  -5   3  10    1.26    0.10
   5   3 -10    1.13    0.11
  -5   3  10    1.19    0.08
  -3  -3  10    0.48    0.09
   3  -3 -10    0.72    0.08
   3  -3 -10    0.63    0.06
  -3   3  10    0.66    0.10
  -3   3  10    0.56    0.07
  -3   3  10    0.67    0.07
   3   3 -10    0.65    0.04
   3   3 -10    0.59    0.08
  -1  -3  10    0.08    0.07
   1  -3 -10    0.04    0.04
   1  -3 -10    0.07    0.04
  -1   3  10    0.05    0.05
   1   3 -10    0.08    0.04
  -1   3  10    0.07    0.06
   1   3 -10    0.07    0.05
  -1   3  10    0.06    0.03
  -1  -3 -10    2.12    0.14
   1  -3  10    2.30    0.11
   1  -3  10    2.05    0.09
   1  -3  10    2.24    0.11
  -1   3 -10    2.04    0.09
  -1   3 -10    2.21    0.11
   1   3  10    1.97    0.11
   1   3  10    2.07    0.06
   1   3  10    2.02    0.11
  -3  -3 -10    7.34    0.26
   3  -3  10    7.12    0.22
   3  -3  10    7.28    0.23
   3  -3  10    7.33    0.25
  -3   3 -10    7.20    0.24
   3   3  10    7.18    0.23
   3   3  10    6.90    0.21
   5  -3  10    0.26    0.08
  -5  -3 -10    0.31    0.11
   5  -3  10    0.32    0.07
   5  -3  10    0.36    0.10
  -5   3 -10    0.16    0.08
   5   3  10    0.43    0.11
   5   3  10    0.33    0.07
  -5   3 -10    0.32    0.10
   5   3  10    0.33    0.06
   7  -3  10    1.66    0.18
   7  -3  10    1.65    0.15
  -7  -3 -10    1.62    0.19
   7  -3  10    1.63    0.15
  -7   3 -10    1.58    0.17
   7   3  10    1.76    0.15
   7   3  10    1.59    0.19
  -7   3 -10    1.48    0.16
  -9  -3 -10    1.03    0.16
   9  -3  10    1.25    0.20
   9  -3  10    0.86    0.17
  -9  -3 -10    1.02    0.19
   9  -3  10    0.76    0.13
   9  -3  10    0.87    0.14
  -9   3 -10    0.82    0.14
  -9   3 -10    0.75    0.16
   9   3  10    1.22    0.15
   9   3  10    1.21    0.19
   9   3  10    0.90    0.17
 -10  -4  10    1.58    0.18
  10  -4 -10    1.42    0.21
  10   4 -10    1.55    0.17
 -10   4  10    1.41    0.19
  -8  -4  10    1.38    0.16
   8  -4 -10    2.05    0.16
   8  -4 -10    1.33    0.15
  -8  -4  10    2.03    0.17
   8  -4 -10    1.64    0.20
  -8   4  10    1.44    0.16
  -8   4  10    1.28    0.15
   8   4 -10    1.38    0.15
  -6  -4  10   24.99    0.64
   6  -4 -10   24.45    0.62
   6  -4 -10   25.09    0.58
  -6   4  10   24.93    0.66
  -6   4  10   24.43    0.61
   6   4 -10   25.02    0.63
  -6   4  10   25.13    0.57
  -4  -4  10  197.11    4.09
   4  -4 -10  197.97    3.96
   4  -4 -10  197.70    3.95
  -4   4  10  203.45    3.77
   4   4 -10  199.11    3.92
  -4   4  10  196.32    3.99
  -4   4  10  193.06    4.11
  -2  -4  10  374.39    7.90
   2  -4 -10  377.69    7.53
   2  -4 -10  380.94    7.44
  -2   4  10  379.89    7.53
  -2   4  10  380.14    7.38
  -2   4  10  368.71    7.93
   2   4 -10  382.90    7.72
   0  -4 -10  334.27    6.71
   0  -4  10  328.61    7.02
   0  -4  10  309.06    6.43
   0  -4  10  336.08    6.56
   0   4  10  335.48    7.17
   0   4  10  334.52    6.45
   0   4 -10  345.95    6.55
   0   4 -10  333.50    6.72
   0   4  10  354.19    6.63
   2  -4  10  264.10    5.27
   2  -4  10  266.84    5.72
  -2  -4 -10  267.70    5.25
   2  -4  10  266.35    5.30
  -2   4 -10  265.22    5.28
   2   4  10  269.28    5.28
  -2   4 -10  269.21    5.31
  -4  -4 -10   40.17    0.92
   4  -4  10   40.51    0.94
   4  -4  10   41.26    0.91
   4  -4  10   40.47    0.89
  -4   4 -10   40.61    0.91
   4   4  10   42.36    0.90
  -4   4 -10   40.21    0.88
   6  -4  10    3.66    0.18
   6  -4  10    3.25    0.20
  -6  -4 -10    3.47    0.23
   6  -4  10    3.27    0.18
   6   4  10    3.17    0.22
  -6   4 -10    3.08    0.18
  -6   4 -10    3.44    0.21
   6   4  10    3.26    0.18
   8  -4  10    0.53    0.12
   8  -4  10    0.72    0.12
  -8  -4 -10    0.72    0.16
   8  -4  10    0.76    0.11
   8  -4  10    0.61    0.14
   8   4  10    0.65    0.15
  -8   4 -10    0.55    0.13
   8   4  10    0.53    0.10
  -8   4 -10    0.92    0.12
   9  -5 -10    0.12    0.08
  -9  -5  10    0.01    0.07
   9  -5 -10   -0.03    0.07
  -9   5  10   -0.01    0.07
   9   5 -10    0.09    0.09
  -9   5  10    0.01    0.08
  -7  -5  10    0.34    0.09
   7  -5 -10    0.39    0.08
   7  -5 -10    0.36    0.09
   7  -5 -10    0.45    0.10
  -7   5  10    0.39    0.10
   7   5 -10    0.50    0.10
  -7   5  10    0.43    0.07
  -7   5  10    0.40    0.08
   5  -5 -10    0.66    0.09
  -5  -5  10    0.63    0.11
   5  -5 -10    0.71    0.08
  -5   5  10    0.63    0.08
  -5   5  10    0.68    0.11
  -5   5  10    0.85    0.09
   5   5 -10    0.82    0.11
  -3  -5  10    0.34    0.08
   3  -5 -10    0.41    0.06
   3   5 -10    0.39    0.07
  -3   5  10    0.58    0.07
  -3   5  10    0.34    0.06
  -3   5  10    0.50    0.08
  -1  -5  10    6.13    0.21
   1  -5 -10    6.23    0.19
   1   5 -10    6.05    0.15
  -1   5  10    5.90    0.21
  -1   5  10    6.08    0.17
   1   5 -10    6.08    0.19
  -1   5  10    5.96    0.19
   1  -5  10   32.30    0.67
   1  -5  10   31.57    0.72
  -1  -5 -10   30.55    0.69
   1  -5  10   31.84    0.65
   1   5  10   31.05    0.68
   1   5  10   30.97    0.64
  -1   5 -10   32.03    0.66
  -1   5 -10   31.57    0.67
  -3  -5 -10   14.43    0.41
   3  -5  10   13.97    0.36
   3  -5  10   14.52    0.38
   3  -5  10   14.47    0.39
   3   5  10   14.30    0.38
  -3   5 -10   14.27    0.36
   3   5  10   13.93    0.35
  -3   5 -10   14.71    0.38
   5  -5  10    8.09    0.30
   5  -5  10    8.09    0.28
  -5  -5 -10    8.39    0.31
   5  -5  10    8.11    0.28
  -5   5 -10    7.80    0.27
   5   5  10    7.93    0.28
  -5   5 -10    7.79    0.29
  -7  -5 -10    0.12    0.12
   7  -5  10    0.10    0.07
   7  -5  10    0.06    0.07
   7  -5  10    0.00    0.09
   7  -5  10    0.27    0.09
   7   5  10    0.13    0.07
  -7   5 -10    0.02    0.08
  -7   5 -10    0.00    0.10
   7   5  10    0.21    0.11
   8  -6 -10    0.13    0.08
   8  -6 -10    0.10    0.09
  -8   6  10    0.06    0.08
  -8   6  10    0.43    0.11
   8   6 -10    0.20    0.09
   6  -6 -10   41.68    0.92
  -6  -6  10   41.19    0.96
  -6   6  10   41.71    0.93
  -6   6  10   41.77    0.89
  -6   6  10   41.71    1.01
   6   6 -10   40.93    0.95
  -4  -6  10  126.37    2.67
   4  -6 -10  126.18    2.50
  -4   6  10  127.67    2.53
  -4   6  10  130.39    2.47
  -4   6  10  124.07    2.69
  -2  -6  10  282.10    5.97
   2  -6 -10  283.17    5.47
  -2   6  10  274.34    5.51
  -2   6  10  281.15    5.98
  -2   6  10  282.57    5.71
   2   6 -10  274.41    5.71
   0  -6  10  205.90    3.91
   0  -6  10  206.21    3.93
   0  -6 -10  199.31    3.95
   0  -6  10  198.87    4.18
   0   6 -10  197.02    3.95
   0   6  10  204.09    4.11
   0   6 -10  200.36    3.94
   0   6 -10  204.85    3.98
   0   6  10  199.74    3.86
   2  -6  10  234.05    4.80
  -2  -6 -10  232.76    4.56
   2  -6  10  239.88    4.71
   2  -6  10  230.82    4.48
  -2   6 -10  237.88    4.62
  -2   6 -10  224.96    4.45
   2   6  10  228.42    4.56
  -2   6 -10  234.93    4.47
   2   6  10  220.38    4.82
   4  -6  10   30.40    0.70
   4  -6  10   30.97    0.74
  -4  -6 -10   30.49    0.74
   4  -6  10   30.99    0.72
  -4   6 -10   30.20    0.69
  -4   6 -10   30.74    0.72
   4   6  10   30.69    0.71
   6  -6  10    1.23    0.13
  -6  -6 -10    1.23    0.17
   6  -6  10    0.99    0.12
   6  -6  10    1.37    0.17
  -6   6 -10    1.41    0.15
  -6   6 -10    0.98    0.12
   6   6  10    1.34    0.13
   8  -6  10    1.50    0.18
   8  -6  10    1.29    0.15
  -8  -6 -10    1.12    0.19
   8  -6  10    1.31    0.14
   8  -6  10    1.44    0.19
   8   6  10    1.31    0.14
  -8   6 -10    1.30    0.14
   9  -7 -10    0.08    0.09
   9  -7 -10    0.35    0.11
  -9  -7  10    0.31    0.10
   9   7 -10    0.25    0.10
  -9   7  10    0.30    0.09
  -9   7  10    0.27    0.10
   7  -7 -10    0.08    0.07
   7  -7 -10    0.03    0.07
  -7   7  10    0.08    0.08
  -7   7  10    0.00    0.05
   7   7 -10   -0.02    0.07
  -7   7  10    0.07    0.06
  -5  -7  10    0.32    0.10
   5  -7 -10    0.34    0.06
  -5   7  10    0.41    0.07
   5   7 -10    0.36    0.09
  -5   7  10    0.40    0.07
  -5   7  10    0.37    0.10
   3  -7 -10    1.57    0.10
  -3  -7  10    1.60    0.17
   3   7 -10    1.68    0.13
  -3   7  10    1.69    0.15
  -3   7  10    1.59    0.12
  -3   7  10    1.73    0.10
  -1  -7  10   17.18    0.43
   1  -7 -10   17.19    0.41
   1   7 -10   16.94    0.42
  -1   7  10   17.36    0.39
  -1   7  10   16.99    0.44
  -1   7  10   17.39    0.43
   1  -7  10   18.89    0.47
  -1  -7 -10   18.14    0.46
   1  -7  10   18.68    0.42
   1  -7  10   19.12    0.43
   1   7  10   18.74    0.47
  -1   7 -10   18.85    0.44
   1   7  10   18.58    0.41
  -1   7 -10   19.14    0.43
   1   7  10   18.12    0.45
   3  -7  10   34.93    0.77
   3  -7  10   33.85    0.80
   3  -7  10   33.77    0.74
  -3  -7 -10   34.40    0.79
  -3   7 -10   33.72    0.77
   3   7  10   34.05    0.76
  -3   7 -10   34.29    0.74
  -5  -7 -10   29.26    0.73
   5  -7  10   29.59    0.70
   5  -7  10   29.12    0.73
   5  -7  10   29.45    0.72
  -5   7 -10   29.42    0.72
  -5   7 -10   28.45    0.68
   5   7  10   29.33    0.70
   7  -7  10    0.47    0.13
   7  -7  10    0.30    0.09
   7  -7  10    0.51    0.10
  -7  -7 -10    0.44    0.14
   7  -7  10    0.41    0.11
  -7   7 -10    0.28    0.09
   7   7  10    0.49    0.10
  -7   7 -10    0.36    0.12
   8  -8 -10    2.93    0.18
   8  -8 -10    2.65    0.24
   8   8 -10    2.77    0.19
  -8   8  10    2.87    0.17
  -8   8  10    2.48    0.17
  -8   8  10    2.43    0.20
   6  -8 -10   23.64    0.58
  -6   8  10   22.10    0.57
  -6   8  10   22.62    0.64
  -6   8  10   23.95    0.56
   6   8 -10   22.36    0.60
   4  -8 -10   65.71    1.35
  -4  -8  10   67.28    1.44
  -4   8  10   64.56    1.35
  -4   8  10   63.78    1.46
  -4   8  10   64.81    1.33
   4   8 -10   65.44    1.40
  -2  -8  10  174.92    3.61
   2  -8 -10  174.64    3.40
  -2   8  10  175.03    3.37
   2   8 -10  173.31    3.47
  -2   8  10  175.57    3.62
  -2   8  10  174.67    3.47
   0  -8 -10  153.80    3.00
   0  -8  10  155.67    3.17
   0   8  10  152.48    2.98
   0   8 -10  153.08    3.04
   0   8  10  152.55    3.10
   0   8  10  152.04    3.17
   2  -8  10   87.56    1.73
   2  -8  10   87.73    1.87
  -2  -8 -10   87.07    1.79
   2  -8  10   89.22    1.76
  -2   8 -10   89.15    1.77
  -2   8 -10   87.21    1.72
   2   8  10   87.00    1.77
   4  -8  10   18.28    0.47
   4  -8  10   17.96    0.49
  -4  -8 -10   17.39    0.50
   4  -8  10   18.31    0.49
   4   8  10   18.60    0.48
  -4   8 -10   18.34    0.46
   6  -8  10    1.25    0.13
   6  -8  10    1.33    0.16
  -6  -8 -10    1.32    0.20
   6  -8  10    1.06    0.15
   6  -8  10    1.26    0.13
   6   8  10    1.43    0.14
  -6   8 -10    1.36    0.13
  -6   8 -10    1.45    0.15
   8  -8  10    0.12    0.09
   8  -8  10    0.00    0.11
   8  -8  10    0.05    0.08
  -8  -8 -10   -0.16    0.13
   8  -8  10    0.08    0.08
   8   8  10    0.00    0.07
  -8   8 -10    0.13    0.08
  -8   8 -10    0.27    0.12
   9  -9 -10   -0.02    0.09
   9  -9 -10    0.07    0.08
  -9   9  10    0.07    0.09
  -9   9  10    0.08    0.07
  -9   9  10    0.13    0.08
   9   9 -10   -0.04    0.09
   7  -9 -10    0.74    0.11
  -7   9  10    0.54    0.09
  -7   9  10    0.55    0.12
   7   9 -10    0.57    0.11
  -7   9  10    0.52    0.09
   5  -9 -10    1.84    0.12
   5   9 -10    1.92    0.15
  -5   9  10    1.88    0.13
  -5   9  10    1.87    0.17
  -5   9  10    1.87    0.12
  -3  -9  10    7.89    0.27
   3  -9 -10    8.07    0.25
   3   9 -10    7.75    0.27
  -3   9  10    7.40    0.23
  -3   9  10    7.89    0.26
  -3   9  10    7.85    0.29
  -1  -9  10    2.86    0.15
   1  -9 -10    2.91    0.14
  -1   9  10    3.09    0.13
   1   9 -10    3.03    0.16
  -1   9  10    3.02    0.17
   1  -9  10   86.95    1.67
  -1  -9 -10   82.28    1.71
   1  -9  10   84.50    1.80
   1   9  10   84.57    1.69
  -1   9 -10   82.72    1.64
  -1   9 -10   85.43    1.72
   1   9  10   84.63    1.71
  -3  -9 -10   23.13    0.59
   3  -9  10   23.83    0.57
   3  -9  10   23.50    0.55
   3  -9  10   23.04    0.59
   3   9  10   23.96    0.58
  -3   9 -10   23.96    0.54
  -5  -9 -10   21.47    0.59
   5  -9  10   21.14    0.55
   5  -9  10   21.79    0.69
   5  -9  10   21.19    0.58
   5  -9  10   21.70    0.59
   5   9  10   21.53    0.56
  -5   9 -10   21.97    0.54
   7  -9  10    0.19    0.12
   7  -9  10    0.32    0.11
   7  -9  10    0.20    0.09
   7  -9  10    0.33    0.09
  -7  -9 -10    0.50    0.16
  -7   9 -10    0.21    0.09
  -7   9 -10    0.15    0.10
   7   9  10    0.33    0.09
   8 -10 -10    2.49    0.18
   8  10 -10    2.64    0.20
  -8  10  10    2.34    0.16
  -8  10  10    2.52    0.22
  -8  10  10    2.86    0.17
   6 -10 -10   11.61    0.35
  -6  10  10   10.46    0.33
  -6  10  10   10.85    0.34
  -6  10  10   10.19    0.38
   6  10 -10   10.42    0.36
   4 -10 -10   49.47    1.06
  -4  10  10   49.81    1.06
  -4  10  10   49.00    1.05
   4  10 -10   50.22    1.10
  -4  10  10   47.22    1.14
  -2 -10  10   63.52    1.33
   2 -10 -10   59.69    1.28
  -2  10  10   60.92    1.27
  -2  10  10   63.37    1.36
  -2  10  10   60.79    1.28
   2  10 -10   62.10    1.32
   0 -10 -10  159.06    3.14
   0 -10  10  161.83    3.32
   0  10  10  163.87    3.13
   0  10  10  156.56    3.19
   0  10 -10  159.76    3.19
   2 -10  10   43.47    0.91
   2 -10  10   42.12    0.97
  -2 -10 -10   42.12    0.94
   2  10  10   44.08    0.95
  -2  10 -10   42.83    0.93
  -2  10 -10   41.77    0.88
   4 -10  10   40.49    0.95
   4 -10  10   39.12    1.10
   4 -10  10   39.87    0.88
  -4 -10 -10   39.62    0.92
   4 -10  10   39.26    0.90
   4  10  10   39.61    0.90
  -4  10 -10   39.94    0.86
   6 -10  10    0.41    0.12
   6 -10  10    0.49    0.09
  -6 -10 -10    0.48    0.14
   6 -10  10    0.61    0.11
   6 -10  10    0.78    0.14
  -6  10 -10    0.76    0.10
   6  10  10    0.54    0.10
   8 -10  10    0.01    0.08
   8 -10  10    0.07    0.10
   8 -10  10   -0.13    0.12
  -8 -10 -10    0.02    0.15
   8 -10  10   -0.06    0.07
  -8  10 -10    0.08    0.08
  -8  10 -10    0.17    0.12
   8  10  10    0.09    0.09
   7 -11 -10    1.19    0.13
  -7  11  10    1.53    0.14
   7  11 -10    1.39    0.15
  -7  11  10    1.53    0.16
  -7  11  10    1.25    0.12
   5 -11 -10    0.13    0.06
   5  11 -10    0.11    0.09
  -5  11  10    0.14    0.09
  -5  11  10    0.01    0.07
  -5  11  10    0.11    0.06
   3 -11 -10    0.25    0.06
  -3  11  10    0.26    0.09
  -3  11  10    0.25    0.07
  -3  11  10    0.24    0.08
   3  11 -10    0.27    0.09
  -1 -11  10   26.98    0.62
   1 -11 -10   26.14    0.61
  -1  11  10   24.68    0.62
   1  11 -10   25.19    0.62
  -1  11  10   25.94    0.59
  -1 -11 -10   22.63    0.55
   1 -11  10   22.57    0.56
  -1  11 -10   22.14    0.50
  -1  11 -10   23.13    0.56
   1  11  10   22.70    0.52
   1  11  10   23.38    0.58
   3 -11  10   34.49    0.77
   3 -11  10   33.30    0.81
  -3 -11 -10   32.03    0.78
   3 -11  10   33.61    0.94
  -3  11 -10   33.53    0.76
  -3  11 -10   34.74    0.74
   3  11  10   34.87    0.79
  -5 -11 -10   10.91    0.38
   5 -11  10   10.59    0.35
   5 -11  10   10.98    0.37
   5 -11  10   10.15    0.36
   5 -11  10   11.09    0.44
  -5  11 -10   10.32    0.33
   5  11  10   11.17    0.36
   7 -11  10    2.17    0.21
   7 -11  10    2.07    0.17
  -7 -11 -10    2.07    0.22
   7 -11  10    2.20    0.23
   7 -11  10    2.03    0.17
  -7  11 -10    2.16    0.17
   7  11  10    2.17    0.17
   8 -12 -10    0.59    0.12
  -8  12  10    0.86    0.13
  -8  12  10    0.82    0.13
  -8  12  10    0.70    0.14
   8  12 -10    0.70    0.14
   6 -12 -10    5.47    0.24
  -6  12  10    5.15    0.23
  -6  12  10    5.32    0.27
  -6  12  10    4.88    0.22
   6  12 -10    5.35    0.26
   4 -12 -10   14.05    0.40
  -4  12  10   14.25    0.41
  -4  12  10   14.69    0.45
   4  12 -10   14.46    0.43
  -4  12  10   14.00    0.39
   2 -12 -10   23.57    0.57
  -2  12  10   24.27    0.56
  -2  12  10   23.32    0.59
   2  12 -10   23.52    0.60
   0 -12  10   81.58    1.72
   0 -12 -10   79.46    1.64
   0  12 -10   78.92    1.67
   0  12  10   81.35    1.66
   0  12  10   79.37    1.63
   2 -12  10   15.63    0.44
  -2 -12 -10   15.57    0.43
  -2  12 -10   16.08    0.43
   2  12  10   16.67    0.46
   4 -12  10   13.86    0.44
   4 -12  10   14.52    0.43
  -4 -12 -10   14.69    0.44
   4 -12  10   14.85    0.52
   4  12  10   15.00    0.44
  -4  12 -10   14.37    0.39
   6 -12  10   -0.02    0.08
   6 -12  10   -0.06    0.10
  -6 -12 -10    0.20    0.12
   6 -12  10    0.03    0.06
  -6  12 -10    0.08    0.06
   6  12  10    0.05    0.09
   7 -13 -10    2.22    0.17
   7  13 -10    2.46    0.20
  -7  13  10    2.59    0.17
  -7  13  10    2.54    0.20
  -7  13  10    2.09    0.16
   5 -13 -10    0.08    0.06
  -5  13  10    0.18    0.07
  -5  13  10    0.10    0.08
  -5  13  10    0.12    0.08
   5  13 -10    0.07    0.09
   3 -13 -10    0.06    0.05
  -3  13  10    0.05    0.07
   3  13 -10    0.02    0.08
  -3  13  10   -0.04    0.07
  -3  13  10    0.02    0.06
   1 -13 -10   15.06    0.41
  -1  13  10   14.83    0.39
  -1  13  10   15.20    0.43
   1  13 -10   14.90    0.43
   1 -13  10   15.89    0.43
  -1 -13 -10   15.92    0.43
   1  13  10   16.22    0.46
  -1  13 -10   15.74    0.44
   1  13  10   16.10    0.41
   3 -13  10   38.89    1.06
  -3 -13 -10   38.61    0.88
   3 -13  10   37.32    0.91
   3  13  10   38.00    0.89
  -3  13 -10   38.00    0.87
  -3  13 -10   37.65    0.82
  -5 -13 -10    5.25    0.26
   5 -13  10    5.19    0.25
   5 -13  10    4.97    0.24
   5 -13  10    5.42    0.31
  -5  13 -10    4.93    0.21
   5  13  10    5.16    0.25
   7 -13  10    3.01    0.21
   7 -13  10    3.13    0.27
   7 -13  10    2.81    0.23
   7  13  10    3.03    0.21
  -7  13 -10    3.08    0.19
   6 -14 -10    1.42    0.14
  -6  14  10    1.46    0.14
   6  14 -10    1.65    0.17
  -6  14  10    1.39    0.13
  -6  14  10    1.29    0.18
   4 -14 -10    1.59    0.13
   4  14 -10    1.77    0.17
  -4  14  10    1.43    0.18
  -4  14  10    1.74    0.13
  -4  14  10    1.56    0.15
   2 -14 -10   11.69    0.35
  -2  14  10   11.49    0.37
  -2  14  10   11.77    0.34
   2  14 -10   11.26    0.37
   0 -14 -10    0.73    0.10
   0  14  10    0.56    0.12
   0  14 -10    0.82    0.13
   0  14  10    0.80    0.11
  -2 -14 -10    8.72    0.30
   2 -14  10    8.77    0.30
   2  14  10    8.77    0.33
  -2  14 -10    8.96    0.31
   4 -14  10    1.00    0.15
  -4 -14 -10    1.51    0.15
   4 -14  10    0.87    0.16
   4 -14  10    0.89    0.12
   4  14  10    0.99    0.15
  -4  14 -10    1.25    0.11
   6 -14  10    0.77    0.15
   6 -14  10    0.62    0.11
   6 -14  10    0.63    0.15
   6  14  10    0.71    0.13
  -6  14 -10    0.91    0.12
   7 -15 -10    0.32    0.10
  -7  15  10    0.52    0.11
  -7  15  10    0.61    0.13
   5 -15 -10    0.85    0.11
  -5  15  10    0.78    0.11
  -5  15  10    0.89    0.12
   5  15 -10    0.99    0.15
  -5  15  10    1.11    0.15
   3 -15 -10    1.43    0.12
  -3  15  10    1.07    0.12
   3  15 -10    1.31    0.15
  -3  15  10    1.23    0.14
   1 -15 -10   12.93    0.38
  -1  15  10   13.43    0.37
  -1  15  10   12.73    0.41
   1  15 -10   13.12    0.41
  -1 -15 -10   21.81    0.56
  -1  15 -10   21.62    0.57
   1  15  10   21.97    0.54
   1  15  10   21.32    0.58
   3 -15  10   19.28    0.55
  -3 -15 -10   20.07    0.53
  -3  15 -10   20.05    0.49
   3  15  10   19.87    0.55
  -3  15 -10   20.24    0.54
   5 -15  10    6.17    0.29
   5 -15  10    6.07    0.28
   5  15  10    6.15    0.28
  -5  15 -10    5.92    0.24
   6 -16 -10    0.25    0.09
  -6  16  10    0.56    0.13
  -6  16  10    0.43    0.11
   6  16 -10    0.62    0.14
  -6  16  10    0.37    0.10
   4 -16 -10    0.10    0.07
   4  16 -10    0.18    0.10
  -4  16  10    0.21    0.08
  -4  16  10    0.45    0.11
   2 -16 -10    1.06    0.12
  -2  16  10    1.11    0.12
   2  16 -10    0.98    0.15
  -2  16  10    0.94    0.15
   0 -16 -10    0.78    0.11
   0  16  10    0.68    0.13
   0  16 -10    0.97    0.14
   0  16  10    0.72    0.11
  -2 -16 -10    3.78    0.20
   2  16  10    3.54    0.24
  -2  16 -10    4.52    0.22
   4 -16  10    0.39    0.09
  -4 -16 -10    0.38    0.10
  -4  16 -10    0.47    0.08
   4  16  10    0.24    0.11
   5 -17 -10    0.61    0.11
  -5  17  10    0.77    0.13
   5  17 -10    0.68    0.14
  -5  17  10    0.59    0.12
   3 -17 -10    0.93    0.11
   3  17 -10    0.95    0.15
  -3  17  10    0.96    0.14
  -3  17  10    0.70    0.12
   1 -17 -10    3.29    0.18
   1  17 -10    3.29    0.21
  -1  17  10    3.11    0.21
  -1  17  10    3.02    0.17
  -1 -17 -10   14.71    0.42
  -1  17 -10   14.34    0.44
   1  17  10   14.13    0.45
   1  17  10   13.77    0.41
  -3 -17 -10   10.67    0.35
  -3  17 -10   10.41    0.36
   3  17  10   10.25    0.38
   5 -17  10    6.07    0.29
  -5  17 -10    6.56    0.26
   5  17  10    6.23    0.29
   4 -18 -10    0.30    0.09
   4  18 -10    0.61    0.14
  -4  18  10    0.29    0.11
  -4  18  10    0.30    0.09
   2 -18 -10    0.99    0.12
  -2  18  10    0.81    0.14
  -2  18  10    1.26    0.14
   2  18 -10    1.30    0.16
   0 -18 -10    1.14    0.12
   0  18 -10    0.81    0.14
   0  18  10    0.80    0.15
   0  18  10    0.98    0.13
  -2 -18 -10    0.20    0.07
  -2  18 -10    0.26    0.11
   2  18  10    0.08    0.12
   4  18  10    0.13    0.12
   3 -19 -10    1.74    0.15
   3  19 -10    1.90    0.19
  -3  19  10    1.69    0.18
  -3  19  10    1.78    0.16
   1 -19 -10    3.49    0.19
  -1  19  10    3.49    0.25
  -1  19  10    3.68    0.21
   1  19 -10    3.68    0.23
  -1 -19 -10    9.31    0.33
   1  19  10    8.83    0.32
   1  19  10    8.35    0.35
  -1  19 -10    8.86    0.35
   3  19  10    5.81    0.29
  -3  19 -10    5.97    0.29
   2 -20 -10    2.13    0.17
  -2  20  10    2.04    0.22
  -2  20  10    2.39    0.19
   0 -20 -10    1.23    0.13
   0  20  10    1.02    0.18
   0  20  10    1.27    0.15
   0  20 -10    1.37    0.18
   2  20  10    1.66    0.20
  -2  20 -10    2.25    0.20
  10   0 -11    0.02    0.10
 -10   0  11    0.08    0.10
 -10   0  11    0.25    0.11
  -8   0  11    0.19    0.10
   8   0 -11    0.17    0.10
  -6   0  11    0.03    0.08
   6   0 -11    0.08    0.08
  -6   0  11    0.23    0.09
  -4   0  11    0.15    0.08
   4   0 -11    0.15    0.08
  -4   0  11   -0.08    0.07
  -2   0  11   -0.09    0.04
   2   0 -11   -0.04    0.05
  -2   0  11    0.01    0.04
  -2   0  11    0.00    0.06
   0   0  11    0.12    0.06
   0   0  11    0.04    0.03
   2   0  11    0.21    0.05
   2   0  11    0.10    0.07
  -2   0 -11    0.08    0.06
   2   0  11    0.09    0.04
   4   0  11    0.06    0.05
   4   0  11    0.08    0.08
   4   0  11    0.08    0.05
  -4   0 -11    0.36    0.09
   6   0  11    0.17    0.10
  -6   0 -11    0.21    0.10
   6   0  11    0.10    0.06
   6   0  11    0.02    0.06
   8   0  11    0.12    0.07
   8   0  11    0.07    0.11
  -8   0 -11   -0.12    0.10
  -8   0 -11    0.07    0.08
   8   0  11    0.00    0.06
  -9  -1  11    0.35    0.10
   9  -1 -11    0.22    0.09
  -9  -1  11    0.24    0.09
  -9   1  11    0.38    0.11
   9   1 -11    0.27    0.10
  -9   1  11    0.24    0.09
  -7  -1  11    3.75    0.21
   7  -1 -11    3.95    0.20
  -7  -1  11    3.64    0.19
   7   1 -11    3.47    0.19
  -7   1  11    3.95    0.22
  -7   1  11    3.77    0.19
  -5  -1  11    0.63    0.11
  -5  -1  11    1.09    0.11
   5  -1 -11    0.89    0.10
   5  -1 -11    0.77    0.07
   5   1 -11    1.01    0.11
  -5   1  11    0.87    0.09
  -5   1  11    0.91    0.13
  -3  -1  11    2.35    0.15
   3  -1 -11    2.61    0.13
   3  -1 -11    2.37    0.10
   3   1 -11    2.47    0.12
  -3   1  11    2.33    0.10
  -3   1  11    2.79    0.12
   3   1 -11    2.54    0.09
  -3   1  11    2.56    0.15
  -1  -1  11   49.89    0.99
  -1  -1  11   49.48    1.12
   1  -1 -11   50.23    1.02
   1  -1 -11   50.86    1.02
   1   1 -11   50.02    1.03
  -1   1  11   52.82    1.02
  -1   1  11   50.63    1.00
  -1   1  11   49.55    1.12
   1   1 -11   50.50    1.01
   1  -1  11   31.58    0.74
   1  -1  11   32.65    0.68
  -1  -1 -11   33.00    0.71
  -1   1 -11   32.02    0.70
   1   1  11   31.66    0.74
  -1   1 -11   33.19    0.66
   1   1  11   34.28    0.64
   1   1  11   32.46    0.69
   3  -1  11   19.38    0.47
  -3  -1 -11   19.37    0.49
   3  -1  11   19.79    0.49
   3  -1  11   19.30    0.48
   3   1  11   19.73    0.48
   3   1  11   19.36    0.49
   3   1  11   19.87    0.48
  -3   1 -11   20.01    0.49
  -5  -1 -11    3.57    0.21
   5  -1  11    3.77    0.18
   5  -1  11    3.59    0.21
   5  -1  11    4.02    0.19
  -5   1 -11    3.62    0.20
   5   1  11    3.51    0.20
   5   1  11    3.49    0.18
   5   1  11    3.55    0.17
   7  -1  11   12.06    0.41
   7  -1  11   12.18    0.39
  -7  -1 -11   12.58    0.42
   7  -1  11   12.14    0.39
   7   1  11   12.16    0.39
  -7   1 -11   11.53    0.41
   7   1  11   12.73    0.39
   7   1  11   12.78    0.42
  -7   1 -11   12.02    0.40
   9  -1  11   19.13    0.58
   9  -1  11   19.57    0.70
  -9  -1 -11   19.88    0.62
   9  -1  11   19.33    0.61
  -9   1 -11   18.60    0.61
   9   1  11   19.31    0.60
   9   1  11   19.29    0.57
   9   1  11   19.76    0.70
  10   2 -11    0.65    0.14
 -10   2  11    1.01    0.18
   8  -2 -11    3.38    0.22
  -8  -2  11    4.13    0.23
  -8  -2  11    3.65    0.22
  -8   2  11    4.41    0.25
  -8   2  11    3.40    0.21
   8   2 -11    3.99    0.22
   6  -2 -11    2.92    0.17
  -6  -2  11    3.17    0.20
   6  -2 -11    3.39    0.16
  -6  -2  11    3.69    0.20
  -6   2  11    3.08    0.20
  -6   2  11    2.82    0.17
   6   2 -11    3.83    0.19
  -4  -2  11   37.55    0.87
   4  -2 -11   37.45    0.82
   4  -2 -11   36.93    0.78
  -4   2  11   37.42    0.88
  -4   2  11   38.39    0.77
   4   2 -11   36.49    0.83
  -4   2  11   37.06    0.82
   2  -2 -11    0.34    0.06
   2  -2 -11    0.49    0.06
  -2  -2  11    0.73    0.12
   2   2 -11    0.43    0.05
  -2   2  11    0.30    0.08
   2   2 -11    0.29    0.06
  -2   2  11    0.33    0.05
   0  -2 -11   30.73    0.68
   0  -2  11   31.63    0.73
   0  -2  11   31.46    0.65
   0  -2 -11   33.46    0.66
   0   2  11   32.32    0.74
   0   2 -11   31.22    0.67
   0   2  11   31.54    0.67
   0   2 -11   32.40    0.67
   0   2  11   32.80    0.65
   2  -2  11   13.66    0.36
   2  -2  11   13.39    0.35
  -2  -2 -11   13.83    0.37
   2  -2  11   13.77    0.34
   2   2  11   13.78    0.35
   2   2  11   13.50    0.35
  -2   2 -11   13.86    0.35
   4  -2  11    0.54    0.10
  -4  -2 -11    0.55    0.11
   4  -2  11    0.46    0.07
   4  -2  11    0.54    0.09
   4   2  11    0.42    0.08
   4   2  11    1.04    0.15
   4   2  11    0.55    0.08
  -4   2 -11    0.52    0.10
   6  -2  11    0.57    0.12
   6  -2  11    0.76    0.10
  -6  -2 -11    0.93    0.15
   6  -2  11    0.85    0.11
   6   2  11    0.92    0.10
   6   2  11    0.80    0.12
   6   2  11    0.62    0.13
  -6   2 -11    0.95    0.12
  -6   2 -11    0.65    0.12
   8  -2  11    0.22    0.08
   8  -2  11    0.10    0.11
   8  -2  11    0.18    0.07
  -8  -2 -11    0.08    0.12
   8  -2  11    0.12    0.09
   8   2  11    0.13    0.12
  -8   2 -11    0.17    0.09
  -8   2 -11    0.19    0.12
   8   2  11    0.24    0.08
   9  -3 -11    2.21    0.18
  -9  -3  11    2.27    0.18
  -9  -3  11    2.59    0.19
   9   3 -11    2.00    0.17
  -9   3  11    2.19    0.18
  -9   3  11    2.26    0.17
   7  -3 -11    0.82    0.10
  -7  -3  11    0.73    0.11
  -7  -3  11    0.91    0.11
   7  -3 -11    0.63    0.10
  -7   3  11    0.79    0.12
   7   3 -11    0.88    0.12
  -7   3  11    0.74    0.10
   5  -3 -11    1.79    0.10
  -5  -3  11    1.70    0.17
   5  -3 -11    1.92    0.13
  -5   3  11    1.87    0.10
  -5   3  11    1.64    0.15
   5   3 -11    1.80    0.13
  -5   3  11    2.00    0.12
   3  -3 -11   27.71    0.59
   3  -3 -11   27.57    0.61
  -3  -3  11   27.13    0.66
   3   3 -11   26.72    0.63
  -3   3  11   26.95    0.66
  -3   3  11   27.38    0.60
  -3   3  11   27.71    0.58
   1  -3 -11   21.73    0.48
   1  -3 -11   22.33    0.48
  -1  -3  11   21.39    0.54
   1   3 -11   21.94    0.46
   1   3 -11   21.76    0.49
  -1   3  11   21.31    0.54
  -1   3  11   21.57    0.48
  -1   3  11   22.34    0.47
   1  -3  11   66.12    1.32
   1  -3  11   66.11    1.41
  -1  -3 -11   66.79    1.35
   1  -3  11   66.43    1.30
   1   3  11   64.41    1.41
  -1   3 -11   64.39    1.31
   1   3  11   67.39    1.29
  -1   3 -11   67.03    1.32
   1   3  11   65.20    1.32
   3  -3  11   10.78    0.31
   3  -3  11   11.01    0.30
   3  -3  11   10.78    0.31
  -3  -3 -11   10.88    0.33
   3   3  11   10.58    0.29
   3   3  11   11.01    0.31
  -3   3 -11   10.72    0.31
   5  -3  11    0.85    0.10
  -5  -3 -11    0.80    0.14
   5  -3  11    0.84    0.13
   5  -3  11    0.77    0.11
  -5   3 -11    0.82    0.11
   5   3  11    0.87    0.10
   5   3  11    0.77    0.12
   5   3  11    1.02    0.10
  -5   3 -11    1.16    0.15
  -7  -3 -11    8.91    0.36
   7  -3  11    8.61    0.34
   7  -3  11    8.74    0.32
   7  -3  11    8.94    0.32
   7   3  11    8.91    0.32
  -7   3 -11    8.29    0.34
  -7   3 -11    8.86    0.33
   7   3  11    8.72    0.35
   8  -4 -11    5.75    0.28
  -8  -4  11    6.95    0.29
  -8  -4  11    6.01    0.28
   8  -4 -11    6.77    0.26
  -8   4  11    7.30    0.31
   8   4 -11    6.59    0.28
  -8   4  11    5.70    0.27
  -6  -4  11   45.46    1.06
   6  -4 -11   46.97    0.98
   6  -4 -11   45.44    1.03
  -6   4  11   46.40    0.96
   6   4 -11   45.18    1.03
  -6   4  11   45.82    1.09
  -6   4  11   44.48    1.01
   4  -4 -11   64.15    1.28
  -4  -4  11   62.77    1.39
  -4   4  11   63.39    1.30
  -4   4  11   60.67    1.40
  -4   4  11   64.12    1.26
   4   4 -11   61.90    1.33
  -2  -4  11   42.55    0.96
   2  -4 -11   41.79    0.88
   2  -4 -11   43.10    0.88
   2   4 -11   40.70    0.90
  -2   4  11   41.80    0.95
  -2   4  11   42.01    0.87
  -2   4  11   42.71    0.87
   0  -4 -11   48.63    1.01
   0  -4  11   48.27    1.07
   0  -4  11   47.24    0.95
   0   4  11   48.53    1.08
   0   4 -11   49.90    0.98
   0   4 -11   48.43    1.00
   0   4  11   48.73    1.00
   0   4  11   49.90    0.97
  -2  -4 -11    7.76    0.27
   2  -4  11    7.10    0.22
   2  -4  11    7.53    0.24
  -2   4 -11    7.49    0.24
   2   4  11    7.36    0.24
   2   4  11    7.08    0.22
   4  -4  11    0.32    0.07
  -4  -4 -11    0.50    0.12
   4  -4  11    0.44    0.08
   4  -4  11    0.38    0.10
  -4   4 -11    0.46    0.10
  -4   4 -11    0.38    0.08
   4   4  11    0.46    0.08
   6  -4  11    2.83    0.19
   6  -4  11    3.14    0.17
  -6  -4 -11    3.14    0.23
   6  -4  11    2.91    0.17
  -6   4 -11    2.95    0.18
  -6   4 -11    3.02    0.21
   6   4  11    3.08    0.18
   8  -4  11    0.43    0.09
  -8  -4 -11    0.34    0.15
   8  -4  11    0.35    0.13
   8  -4  11    0.37    0.11
   8  -4  11    0.23    0.09
  -8   4 -11    0.31    0.09
   8   4  11    0.29    0.14
  -8   4 -11    0.36    0.12
   8   4  11    0.38    0.10
  -9  -5  11    1.03    0.14
   9  -5 -11    0.91    0.13
  -9   5  11    1.06    0.13
  -9   5  11    1.04    0.16
   9   5 -11    1.02    0.14
   7  -5 -11    0.10    0.07
   7  -5 -11    0.03    0.06
  -7  -5  11   -0.01    0.08
   7   5 -11   -0.03    0.07
  -7   5  11    0.09    0.06
  -7   5  11    0.18    0.09
   5  -5 -11    0.13    0.07
   5  -5 -11    0.03    0.04
  -5  -5  11    0.07    0.09
  -5   5  11   -0.03    0.08
  -5   5  11    0.15    0.06
  -5   5  11    0.16    0.06
   5   5 -11    0.02    0.07
   3  -5 -11    1.40    0.09
   3  -5 -11    2.04    0.11
  -3  -5  11    1.53    0.17
   3   5 -11    1.51    0.12
  -3   5  11    1.45    0.14
  -3   5  11    1.49    0.11
   1  -5 -11   16.63    0.40
  -1  -5  11   16.83    0.44
   1   5 -11   16.37    0.41
  -1   5  11   16.81    0.44
  -1   5  11   16.93    0.41
  -1   5  11   17.06    0.38
   1   5 -11   16.70    0.36
   1  -5  11   23.57    0.56
  -1  -5 -11   23.05    0.55
   1  -5  11   23.00    0.50
   1  -5  11   24.12    0.52
  -1   5 -11   22.80    0.51
  -1   5 -11   23.48    0.52
   1   5  11   23.48    0.48
   1   5  11   23.29    0.54
   3  -5  11    0.51    0.09
  -3  -5 -11    0.55    0.11
   3  -5  11    0.48    0.07
   3  -5  11    0.83    0.11
  -3   5 -11    0.50    0.09
   3   5  11    0.73    0.10
   5  -5  11    0.20    0.09
   5  -5  11    0.02    0.06
  -5  -5 -11    0.17    0.11
   5  -5  11    0.30    0.07
   5   5  11    0.44    0.09
  -5   5 -11    0.08    0.08
  -5   5 -11    0.03    0.06
   7  -5  11   10.30    0.38
   7  -5  11   10.42    0.44
   7  -5  11   10.36    0.37
  -7  -5 -11   10.20    0.39
   7  -5  11   10.37    0.36
  -7   5 -11   10.19    0.38
  -7   5 -11   10.25    0.36
   7   5  11   10.31    0.36
   8  -6 -11   10.52    0.34
   8   6 -11    9.94    0.36
  -8   6  11    8.95    0.33
  -8   6  11    9.34    0.37
   6  -6 -11   45.06    0.98
  -6  -6  11   44.38    1.04
  -6   6  11   42.83    0.99
  -6   6  11   46.49    0.96
   6   6 -11   45.08    1.03
  -6   6  11   45.16    1.09
  -4  -6  11   61.37    1.35
   4  -6 -11   60.18    1.24
  -4   6  11   60.14    1.26
   4   6 -11   59.99    1.30
  -4   6  11   58.71    1.36
  -4   6  11   62.03    1.23
   2  -6 -11  108.49    2.11
  -2  -6  11  108.83    2.26
  -2   6  11  107.77    2.27
  -2   6  11  105.63    2.12
   2   6 -11  103.12    2.16
  -2   6  11  108.16    2.10
   0  -6 -11   21.08    0.50
   0  -6  11   21.28    0.46
   0  -6  11   21.72    0.45
   0  -6  11   20.98    0.52
   0   6 -11   21.19    0.44
   0   6  11   21.32    0.50
   0   6 -11   20.77    0.49
   0   6 -11   20.85    0.46
   0   6  11   21.53    0.46
   2  -6  11   10.79    0.29
  -2  -6 -11   11.28    0.34
   2  -6  11   10.97    0.32
   2  -6  11   11.37    0.31
   2   6  11   10.80    0.29
  -2   6 -11   10.98    0.29
   2   6  11   11.29    0.32
  -2   6 -11   11.44    0.29
  -2   6 -11   11.29    0.31
   4  -6  11    0.79    0.12
   4  -6  11    0.61    0.10
  -4  -6 -11    0.52    0.13
   4  -6  11    0.60    0.09
  -4   6 -11    0.69    0.10
  -4   6 -11    0.56    0.10
   4   6  11    0.82    0.12
   6  -6  11    4.80    0.23
  -6  -6 -11    4.47    0.25
   6  -6  11    4.45    0.21
   6  -6  11    4.87    0.25
  -6   6 -11    4.80    0.24
  -6   6 -11    4.65    0.21
   6   6  11    4.34    0.21
  -8  -6 -11    3.78    0.27
   8  -6  11    4.12    0.23
   8  -6  11    3.98    0.28
   8  -6  11    4.39    0.24
   8  -6  11    4.15    0.26
  -8   6 -11    4.21    0.23
   8   6  11    4.16    0.23
  -8   6 -11    4.00    0.26
   9  -7 -11    0.85    0.14
  -9  -7  11    0.84    0.13
  -9   7  11    0.80    0.14
   9   7 -11    0.90    0.15
  -9   7  11    1.09    0.13
   7  -7 -11    1.06    0.11
  -7   7  11    1.09    0.14
  -7   7  11    1.03    0.10
   7   7 -11    1.08    0.12
  -7   7  11    1.06    0.11
   5  -7 -11    0.07    0.04
  -5  -7  11    0.13    0.10
  -5   7  11    0.05    0.08
  -5   7  11    0.07    0.05
   5   7 -11    0.08    0.07
  -5   7  11    0.09    0.06
  -3  -7  11   10.46    0.34
   3  -7 -11   10.04    0.28
   3   7 -11    9.83    0.31
  -3   7  11   10.07    0.29
  -3   7  11   10.19    0.27
  -3   7  11   10.19    0.33
  -1  -7  11   12.09    0.34
   1  -7 -11   12.41    0.32
  -1   7  11   12.42    0.30
  -1   7  11   12.51    0.34
   1   7 -11   12.32    0.34
  -1   7  11   12.15    0.35
   1  -7  11   49.61    0.99
   1  -7  11   50.91    1.01
   1  -7  11   48.39    1.08
  -1  -7 -11   48.04    1.04
   1   7  11   50.25    1.04
  -1   7 -11   50.16    1.01
   1   7  11   47.23    1.06
  -1   7 -11   49.25    1.03
   1   7  11   48.17    0.99
   3  -7  11    4.17    0.19
  -3  -7 -11    3.77    0.22
   3  -7  11    4.05    0.17
   3  -7  11    3.85    0.18
  -3   7 -11    3.94    0.19
   3   7  11    4.29    0.19
  -3   7 -11    4.20    0.17
  -5  -7 -11    0.82    0.14
   5  -7  11    0.73    0.11
   5   7  11    0.67    0.11
  -5   7 -11    0.53    0.10
  -5   7 -11    0.65    0.12
   7  -7  11    6.87    0.29
  -7  -7 -11    6.86    0.33
   7  -7  11    7.11    0.29
   7  -7  11    6.89    0.36
   7  -7  11    6.42    0.30
   7   7  11    6.47    0.28
  -7   7 -11    6.95    0.28
  -7   7 -11    6.62    0.31
   8  -8 -11   10.74    0.36
  -8   8  11   10.45    0.41
  -8   8  11   10.47    0.36
   8   8 -11   11.03    0.39
  -8   8  11   11.11    0.35
   6  -8 -11   52.42    1.12
  -6   8  11   51.78    1.10
  -6   8  11   51.65    1.23
   6   8 -11   50.62    1.16
  -6   8  11   51.22    1.13
  -4  -8  11   47.06    1.07
   4  -8 -11   46.11    0.99
  -4   8  11   45.98    1.08
   4   8 -11   45.69    1.03
  -4   8  11   46.38    0.98
  -4   8  11   45.31    0.99
  -2  -8  11  122.61    2.54
   2  -8 -11  122.06    2.39
   2   8 -11  118.92    2.44
  -2   8  11  122.89    2.55
  -2   8  11  120.27    2.40
  -2   8  11  119.32    2.38
   0  -8 -11   32.44    0.72
   0  -8  11   32.88    0.75
   0   8  11   32.77    0.69
   0   8  11   32.59    0.73
   0   8 -11   33.05    0.73
   0   8  11   32.52    0.76
   2  -8  11    9.57    0.27
  -2  -8 -11    9.69    0.32
   2  -8  11    9.77    0.29
   2  -8  11    9.61    0.30
  -2   8 -11    9.91    0.28
   2   8  11    9.76    0.31
  -2   8 -11    9.89    0.29
  -2   8 -11   10.01    0.26
   4  -8  11    0.16    0.07
   4  -8  11    0.07    0.08
  -4  -8 -11    0.06    0.10
   4  -8  11    0.08    0.05
   4   8  11    0.26    0.08
  -4   8 -11    0.44    0.09
  -4   8 -11    0.16    0.06
   6  -8  11    2.65    0.17
   6  -8  11    2.38    0.20
  -6  -8 -11    2.33    0.22
   6  -8  11    2.60    0.21
   6  -8  11    2.67    0.17
  -6   8 -11    2.61    0.20
   6   8  11    2.51    0.17
  -6   8 -11    2.58    0.17
   8  -8  11    7.09    0.31
  -8  -8 -11    7.56    0.37
   8  -8  11    7.24    0.39
   8  -8  11    6.47    0.33
   8  -8  11    6.87    0.31
  -8   8 -11    7.68    0.36
   8   8  11    7.52    0.31
  -8   8 -11    7.24    0.31
   9  -9 -11   -0.15    0.08
  -9   9  11    0.03    0.10
   9   9 -11   -0.03    0.09
   7  -9 -11    1.32    0.13
   7   9 -11    1.21    0.14
  -7   9  11    1.44    0.13
  -7   9  11    1.34    0.16
  -7   9  11    1.32    0.11
   5  -9 -11    0.52    0.08
   5   9 -11    0.66    0.11
  -5   9  11    0.55    0.08
  -5   9  11    0.62    0.10
  -5   9  11    0.52    0.10
  -3  -9  11    2.22    0.17
   3  -9 -11    2.30    0.13
  -3   9  11    2.53    0.13
  -3   9  11    2.11    0.15
   3   9 -11    2.33    0.16
  -3   9  11    2.53    0.17
  -1  -9  11   12.07    0.34
   1  -9 -11   12.09    0.33
   1   9 -11   11.39    0.34
  -1   9  11   12.17    0.30
  -1   9  11   12.10    0.36
  -1  -9 -11    0.13    0.08
   1  -9  11    0.10    0.05
   1   9  11    0.04    0.09
  -1   9 -11    0.05    0.07
   1   9  11    0.03    0.05
  -1   9 -11    0.21    0.06
  -1   9 -11    0.02    0.03
   3  -9  11    5.48    0.20
   3  -9  11    5.39    0.22
  -3  -9 -11    5.22    0.24
   3  -9  11    5.25    0.21
  -3   9 -11    5.18    0.19
   3   9  11    5.54    0.24
  -3   9 -11    5.15    0.22
  -5  -9 -11    0.65    0.14
   5  -9  11    0.43    0.11
   5  -9  11    0.66    0.10
   5  -9  11    0.72    0.11
   5  -9  11    0.83    0.14
   5   9  11    0.92    0.13
  -5   9 -11    0.58    0.11
  -5   9 -11    0.64    0.10
   7  -9  11    1.67    0.19
   7  -9  11    1.95    0.17
   7  -9  11    2.15    0.22
  -7  -9 -11    1.97    0.23
   7  -9  11    2.31    0.17
  -7   9 -11    1.98    0.19
  -7   9 -11    2.12    0.16
   7   9  11    2.27    0.17
   8 -10 -11   15.10    0.47
  -8  10  11   16.17    0.54
  -8  10  11   16.07    0.46
  -8  10  11   14.88    0.46
   8  10 -11   15.97    0.50
   6 -10 -11   66.77    1.42
  -6  10  11   64.17    1.42
   6  10 -11   66.35    1.46
  -6  10  11   67.56    1.40
  -6  10  11   66.73    1.54
   4 -10 -11   92.01    1.87
  -4  10  11   91.37    1.86
  -4  10  11   92.19    1.88
   4  10 -11   93.00    1.93
  -4  10  11   91.21    2.02
  -2 -10  11  148.18    3.04
   2 -10 -11  146.24    2.88
  -2  10  11  144.49    2.89
  -2  10  11  147.46    3.06
   2  10 -11  142.11    2.94
  -2  10  11  147.15    2.86
   0 -10 -11   31.07    0.69
   0 -10  11   29.46    0.70
   0  10  11   30.04    0.70
   0  10  11   29.70    0.65
   0  10 -11   29.91    0.70
   2 -10  11   18.59    0.45
  -2 -10 -11   17.43    0.48
   2 -10  11   18.35    0.48
  -2  10 -11   18.31    0.46
   2  10  11   18.31    0.49
   4 -10  11    0.94    0.11
   4 -10  11    0.95    0.12
  -4 -10 -11    0.94    0.15
   4 -10  11    0.90    0.13
  -4  10 -11    0.97    0.10
   4  10  11    0.85    0.12
  -6 -10 -11    6.43    0.30
   6 -10  11    6.52    0.28
   6 -10  11    6.47    0.27
   6 -10  11    6.49    0.34
   6 -10  11    6.39    0.30
  -6  10 -11    6.82    0.27
   6  10  11    6.56    0.28
   7 -11 -11    0.47    0.10
  -7  11  11    0.54    0.12
  -7  11  11    0.52    0.10
   7  11 -11    0.52    0.12
  -7  11  11    0.58    0.10
   5 -11 -11    0.79    0.10
  -5  11  11    0.93    0.11
  -5  11  11    0.89    0.13
  -5  11  11    0.91    0.09
   5  11 -11    0.96    0.12
   3 -11 -11    1.94    0.12
   3  11 -11    2.05    0.16
  -3  11  11    1.92    0.15
  -3  11  11    2.23    0.16
  -3  11  11    2.10    0.12
   1 -11 -11    3.36    0.16
  -1 -11  11    3.45    0.16
  -1  11  11    3.39    0.21
   1  11 -11    3.16    0.18
  -1  11  11    3.50    0.15
   1 -11  11    1.10    0.11
  -1 -11 -11    0.85    0.11
   1  11  11    0.92    0.09
   1  11  11    1.01    0.15
  -1  11 -11    0.82    0.12
   3 -11  11    1.16    0.14
  -3 -11 -11    1.59    0.15
   3 -11  11    1.18    0.11
   3  11  11    1.34    0.15
  -5 -11 -11    1.32    0.17
   5 -11  11    1.00    0.16
   5 -11  11    1.52    0.18
   5 -11  11    1.26    0.13
   5 -11  11    1.08    0.12
  -5  11 -11    1.34    0.12
   5  11  11    1.40    0.15
   7 -11  11    1.06    0.18
  -7 -11 -11    0.52    0.16
   7 -11  11    0.49    0.15
   7 -11  11    0.60    0.11
   7 -11  11    0.54    0.12
   7  11  11    0.68    0.12
  -7  11 -11    0.74    0.12
  -7  11 -11    0.72    0.14
   8 -12 -11   16.92    0.53
  -8  12  11   16.94    0.50
  -8  12  11   17.02    0.58
   8  12 -11   18.43    0.55
   6 -12 -11   36.22    0.86
   6  12 -11   36.56    0.91
  -6  12  11   37.55    0.86
  -6  12  11   37.11    0.95
  -6  12  11   35.04    0.85
   4 -12 -11  129.99    2.61
  -4  12  11  125.78    2.62
   4  12 -11  126.96    2.67
  -4  12  11  129.61    2.58
  -4  12  11  136.33    2.80
   2 -12 -11   82.38    1.69
   2  12 -11   81.57    1.73
  -2  12  11   80.05    1.69
  -2  12  11   83.95    1.68
   0 -12 -11  108.45    2.19
   0 -12  11  109.97    2.30
   0  12 -11  106.73    2.22
   0  12  11  108.85    2.18
   0  12  11  108.62    2.19
  -2 -12 -11    6.71    0.25
   2 -12  11    6.49    0.25
   2  12  11    6.84    0.27
  -2  12 -11    6.47    0.24
   4 -12  11    0.03    0.09
   4 -12  11    0.11    0.07
  -4 -12 -11    0.42    0.12
   4 -12  11    0.37    0.10
   4  12  11    0.11    0.09
  -4  12 -11    0.08    0.06
   6 -12  11    3.12    0.23
  -6 -12 -11    3.59    0.24
   6 -12  11    3.44    0.25
   6 -12  11    3.17    0.20
   6  12  11    3.46    0.21
  -6  12 -11    3.53    0.19
   7 -13 -11    0.08    0.08
  -7  13  11    0.13    0.08
  -7  13  11    0.14    0.10
  -7  13  11    0.05    0.08
   7  13 -11    0.17    0.11
   5 -13 -11    0.11    0.06
   5  13 -11   -0.08    0.08
  -5  13  11    0.02    0.06
  -5  13  11    0.11    0.07
  -5  13  11    0.17    0.09
   3 -13 -11    0.11    0.06
  -3  13  11    0.16    0.07
  -3  13  11    0.06    0.08
  -3  13  11    0.10    0.08
   3  13 -11   -0.03    0.08
   1 -13 -11    0.28    0.07
   1  13 -11    0.43    0.10
  -1  13  11    0.38    0.11
  -1  13  11    0.42    0.08
  -1 -13 -11    0.28    0.07
   1 -13  11    0.39    0.07
  -1  13 -11    0.36    0.09
   1  13  11    0.25    0.08
   1  13  11    0.24    0.11
  -3 -13 -11    0.29    0.09
   3 -13  11    0.15    0.07
  -3  13 -11    0.17    0.06
   3  13  11    0.18    0.10
   5 -13  11    0.06    0.09
   5 -13  11    0.18    0.09
   5 -13  11    0.10    0.07
  -5 -13 -11    0.33    0.11
  -5  13 -11    0.09    0.06
   5  13  11    0.04    0.09
   6 -14 -11   40.25    0.96
  -6  14  11   42.27    0.96
  -6  14  11   40.93    1.04
  -6  14  11   39.14    0.94
   4 -14 -11   98.49    2.08
  -4  14  11  107.54    2.23
  -4  14  11   99.61    2.09
  -4  14  11   99.29    2.07
   4  14 -11  101.29    2.15
   2 -14 -11   78.34    1.63
  -2  14  11   78.18    1.63
  -2  14  11   79.40    1.64
   2  14 -11   76.81    1.67
   0 -14 -11   71.55    1.51
   0  14  11   72.14    1.50
   0  14 -11   71.38    1.55
   0  14  11   74.23    1.54
   2 -14  11    8.28    0.29
  -2 -14 -11    7.60    0.28
  -2  14 -11    7.63    0.29
   2  14  11    7.66    0.31
   4 -14  11    0.02    0.06
  -4 -14 -11    0.18    0.09
  -4  14 -11    0.08    0.06
   4  14  11   -0.01    0.08
  -6 -14 -11    3.55    0.23
   6 -14  11    3.44    0.22
   6 -14  11    3.14    0.23
   6 -14  11    3.01    0.26
  -6  14 -11    3.35    0.19
   6  14  11    3.30    0.21
   7 -15 -11    0.24    0.10
  -7  15  11    0.35    0.12
  -7  15  11    0.26    0.10
   5 -15 -11    0.04    0.06
  -5  15  11    0.14    0.09
   5  15 -11    0.05    0.10
  -5  15  11    0.02    0.07
  -5  15  11    0.20    0.09
   3 -15 -11    0.55    0.09
  -3  15  11    0.48    0.12
   3  15 -11    0.51    0.12
  -3  15  11    0.52    0.09
   1 -15 -11    0.79    0.10
   1  15 -11    1.08    0.15
  -1  15  11    1.06    0.11
  -1  15  11    1.10    0.16
  -1 -15 -11    0.97    0.12
   1  15  11    0.93    0.14
  -1  15 -11    0.88    0.14
   1  15  11    1.00    0.12
  -3 -15 -11    1.41    0.13
   3 -15  11    1.33    0.14
   3  15  11    1.39    0.16
  -5 -15 -11    0.58    0.11
   5 -15  11    0.38    0.10
  -5  15 -11    0.42    0.09
   5  15  11    0.40    0.12
   6 -16 -11   22.80    0.65
  -6  16  11   24.75    0.66
   6  16 -11   25.53    0.71
  -6  16  11   24.07    0.71
   4 -16 -11   55.24    1.23
  -4  16  11   54.24    1.23
   4  16 -11   54.68    1.27
  -4  16  11   55.46    1.22
   2 -16 -11   59.48    1.28
  -2  16  11   57.97    1.28
   2  16 -11   59.53    1.33
  -2  16  11   58.76    1.30
   0 -16 -11   32.01    0.77
   0  16  11   32.87    0.80
   0  16  11   31.55    0.75
   0  16 -11   32.22    0.80
  -2 -16 -11    7.72    0.29
   2  16  11    7.61    0.32
  -2  16 -11    8.20    0.31
   4 -16  11    0.03    0.07
  -4 -16 -11    0.15    0.08
   4  16  11    0.06    0.10
   5 -17 -11    0.07    0.07
  -5  17  11    0.02    0.08
   5  17 -11    0.12    0.11
  -5  17  11    0.10    0.09
   3 -17 -11    0.17    0.08
  -3  17  11    0.14    0.08
  -3  17  11    0.11    0.10
   3  17 -11    0.15    0.11
   1 -17 -11    1.16    0.13
   1  17 -11    0.94    0.15
  -1  17  11    1.15    0.18
  -1  17  11    0.99    0.12
  -1 -17 -11    0.19    0.08
  -1  17 -11    0.07    0.10
   1  17  11    0.11    0.11
  -3 -17 -11    0.55    0.10
   3  17  11    0.41    0.13
   4 -18 -11   28.09    0.73
  -4  18  11   27.99    0.74
  -4  18  11   28.81    0.72
   4  18 -11   28.48    0.77
   2 -18 -11   46.83    1.07
  -2  18  11   47.37    1.10
  -2  18  11   47.36    1.07
   2  18 -11   45.00    1.11
   0 -18 -11   20.36    0.55
   0  18  11   19.66    0.58
   0  18  11   20.15    0.54
   0  18 -11   20.07    0.58
  -2 -18 -11    5.15    0.24
  -2  18 -11    4.64    0.25
   2  18  11    4.57    0.27
   4  18  11    0.24    0.12
   3 -19 -11    0.16    0.08
   3  19 -11    0.07    0.11
  -3  19  11    0.04    0.12
  -3  19  11    0.10    0.09
   1 -19 -11    0.78    0.12
  -1  19  11    0.56    0.15
  -1  19  11    0.62    0.12
   1  19 -11    0.75    0.15
  -1 -19 -11    1.95    0.16
  -1  19 -11    1.87    0.19
   1  19  11    1.54    0.21
   3  19  11    0.30    0.13
   2 -20 -11   26.87    0.71
  -2  20  11   28.32    0.72
  -2  20  11   26.09    0.73
   0 -20 -11   11.87    0.39
   0  20 -11   11.94    0.43
   0  20  11   12.07    0.40
   0  20  11   11.18    0.43
 -10   0  12   19.19    0.59
   8   0 -12  103.79    2.18
  -8   0  12  106.89    2.27
  -8   0  12   98.17    2.16
  -6   0  12   73.02    1.62
   6   0 -12   71.96    1.55
   4   0 -12  276.17    5.45
  -4   0  12  284.22    5.43
  -4   0  12  268.59    5.89
   4   0 -12  278.82    5.65
   2   0 -12   60.98    1.19
  -2   0  12   59.75    1.17
  -2   0  12   61.84    1.23
   2   0 -12   59.15    1.23
  -2   0  12   57.94    1.32
   0   0 -12    6.22    0.16
   0   0  12    5.92    0.18
   0   0  12    5.92    0.22
   0   0 -12    6.15    0.20
   0   0  12    6.59    0.16
   2   0  12   16.49    0.40
  -2   0 -12   16.31    0.42
   2   0  12   16.26    0.42
   4   0  12   26.96    0.67
   4   0  12   27.85    0.66
   4   0  12   29.58    0.68
  -4   0 -12   27.67    0.68
   6   0  12   60.28    1.28
   6   0  12   57.13    1.29
   6   0  12   59.66    1.32
  -6   0 -12   57.05    1.30
   8   0  12    5.29    0.25
   8   0  12    5.44    0.26
  -8   0 -12    5.24    0.30
  -8   0 -12    5.26    0.26
   8   0  12    5.70    0.29
  -9  -1  12    0.14    0.09
   9  -1 -12   -0.01    0.08
  -9  -1  12    0.03    0.08
   9   1 -12   -0.06    0.08
  -9   1  12    0.08    0.08
  -9   1  12    0.12    0.09
   7  -1 -12    0.11    0.07
  -7  -1  12   -0.04    0.08
  -7  -1  12    0.14    0.07
  -7   1  12    0.08    0.07
  -7   1  12   -0.01    0.08
   7   1 -12    0.01    0.07
   5  -1 -12    3.93    0.14
  -5  -1  12    3.63    0.21
  -5  -1  12    3.70    0.18
   5  -1 -12    3.88    0.18
  -5   1  12    4.02    0.18
  -5   1  12    3.76    0.21
   5   1 -12    3.91    0.18
   3  -1 -12    2.14    0.09
   3  -1 -12    2.00    0.12
  -3  -1  12    2.01    0.16
  -3   1  12    1.98    0.15
   3   1 -12    2.09    0.08
  -3   1  12    2.05    0.10
  -3   1  12    2.10    0.11
   3   1 -12    2.02    0.12
  -1  -1  12   20.83    0.44
   1  -1 -12   21.08    0.47
   1  -1 -12   20.60    0.46
  -1   1  12   20.87    0.46
  -1   1  12   21.31    0.46
   1   1 -12   21.08    0.46
   1   1 -12   21.00    0.47
  -1   1  12   20.45    0.54
  -1  -1 -12    0.33    0.07
   1  -1  12    0.37    0.06
   1  -1  12    0.30    0.06
  -1   1 -12    0.27    0.04
   1   1  12    0.28    0.06
   1   1  12    0.30    0.06
  -1   1 -12    0.29    0.07
  -3  -1 -12    1.80    0.15
   3  -1  12    1.81    0.11
   3  -1  12    1.79    0.14
   3  -1  12    1.72    0.11
   3   1  12    1.71    0.15
  -3   1 -12    1.59    0.14
   3   1  12    1.62    0.11
   3   1  12    1.80    0.12
   5  -1  12    1.09    0.11
   5  -1  12    0.94    0.11
  -5  -1 -12    1.06    0.15
   5  -1  12    1.06    0.14
   5   1  12    1.19    0.12
   5   1  12    1.09    0.15
  -5   1 -12    1.22    0.16
   5   1  12    1.09    0.11
   7  -1  12    1.19    0.13
   7  -1  12    1.04    0.16
  -7  -1 -12    1.07    0.17
   7  -1  12    1.36    0.13
  -7   1 -12    1.19    0.17
   7   1  12    1.44    0.14
   7   1  12    1.39    0.18
   7   1  12    1.43    0.14
  -7   1 -12    1.26    0.14
  -8  -2  12   72.83    1.67
   8  -2 -12   74.89    1.68
  -8  -2  12   82.35    1.75
  -8   2  12   74.43    1.67
   8   2 -12   79.08    1.69
  -8   2  12   79.42    1.76
   6  -2 -12  171.79    3.18
  -6  -2  12  164.11    3.43
   6  -2 -12  156.59    3.27
   6   2 -12  160.78    3.28
  -6   2  12  161.33    3.27
  -6   2  12  160.76    3.44
  -4  -2  12  194.95    4.09
   4  -2 -12  198.28    3.96
   4  -2 -12  193.78    3.80
   4   2 -12  196.97    3.90
  -4   2  12  199.91    3.86
  -4   2  12  194.19    4.10
  -4   2  12  201.58    3.95
  -2  -2  12  115.39    2.45
   2  -2 -12  117.04    2.25
   2  -2 -12  116.20    2.29
   2   2 -12  116.10    2.26
  -2   2  12  116.93    2.29
  -2   2  12  115.01    2.44
   2   2 -12  113.97    2.31
  -2   2  12  114.47    2.23
   0  -2  12   37.25    0.77
   0  -2  12   38.35    0.87
   0  -2 -12   37.94    0.81
   0  -2 -12   38.94    0.78
   0   2  12   38.67    0.77
   0   2 -12   37.31    0.79
   0   2  12   38.29    0.87
   0   2  12   38.37    0.79
   0   2 -12   38.09    0.79
   2  -2  12   17.98    0.42
   2  -2  12   17.16    0.43
   2  -2  12   17.28    0.44
  -2  -2 -12   17.49    0.45
   2   2  12   17.77    0.43
  -2   2 -12   17.49    0.44
   2   2  12   17.08    0.43
   4  -2  12   37.54    0.87
   4  -2  12   36.76    0.83
   4  -2  12   37.64    0.85
  -4  -2 -12   37.39    0.86
   4   2  12   37.26    0.86
   4   2  12   37.45    0.85
   4   2  12   36.82    0.83
  -4   2 -12   37.07    0.85
   6  -2  12   49.00    1.13
   6  -2  12   49.25    1.08
  -6  -2 -12   48.94    1.12
   6  -2  12   47.31    1.10
   6   2  12   49.24    1.11
  -6   2 -12   47.89    1.11
   6   2  12   47.10    1.10
   6   2  12   47.64    1.08
  -6   2 -12   48.86    1.09
  -8  -2 -12    8.56    0.38
   8  -2  12    8.57    0.36
   8  -2  12    8.72    0.34
   8  -2  12    8.89    0.34
   8  -2  12    8.69    0.41
  -8   2 -12    8.80    0.35
   8   2  12    8.79    0.33
   8   2  12    8.55    0.36
  -8   2 -12    8.20    0.36
  -9  -3  12    0.22    0.10
   9  -3 -12    0.08    0.08
  -9  -3  12    0.01    0.08
   9   3 -12   -0.14    0.08
  -9   3  12    0.12    0.10
  -9   3  12    0.05    0.08
  -7  -3  12    0.63    0.11
   7  -3 -12    0.71    0.10
   7  -3 -12    0.69    0.11
  -7  -3  12    0.73    0.11
  -7   3  12    0.72    0.10
  -7   3  12    0.59    0.11
   7   3 -12    0.73    0.12
   5  -3 -12   10.00    0.27
   5  -3 -12    9.87    0.31
  -5  -3  12    9.85    0.33
  -5   3  12    9.41    0.34
  -5   3  12   10.15    0.30
  -5   3  12   10.23    0.27
   5   3 -12   10.32    0.32
  -3  -3  12    0.61    0.11
   3  -3 -12    0.66    0.06
   3  -3 -12    0.64    0.08
  -3   3  12    0.72    0.12
  -3   3  12    0.64    0.08
   3   3 -12    0.66    0.09
  -3   3  12    0.64    0.07
   1  -3 -12   31.89    0.67
  -1  -3  12   31.19    0.74
   1  -3 -12   31.95    0.66
   1   3 -12   30.94    0.68
  -1   3  12   31.02    0.74
  -1   3  12   30.51    0.67
   1   3 -12   31.38    0.65
  -1   3  12   31.70    0.65
   1  -3  12    5.52    0.17
   1  -3  12    5.57    0.20
  -1  -3 -12    5.66    0.21
   1  -3  12    5.57    0.19
   1   3  12    5.43    0.20
  -1   3 -12    5.65    0.19
   1   3  12    5.79    0.19
  -1   3 -12    5.64    0.16
   3  -3  12    1.20    0.10
  -3  -3 -12    1.33    0.15
   3  -3  12    1.34    0.11
   3  -3  12    1.26    0.13
   3   3  12    1.44    0.10
   3   3  12    1.45    0.12
  -3   3 -12    1.55    0.14
   5  -3  12    5.60    0.25
   5  -3  12    5.58    0.23
   5  -3  12    5.64    0.23
   5   3  12    5.88    0.27
   5   3  12    5.37    0.23
  -5   3 -12    5.85    0.26
  -5   3 -12    5.73    0.23
   5   3  12    5.60    0.21
   7  -3  12    0.55    0.13
  -7  -3 -12    0.56    0.14
   7  -3  12    0.83    0.13
   7  -3  12    0.54    0.11
  -7   3 -12    0.54    0.12
   7   3  12    0.90    0.12
  -7   3 -12    0.56    0.14
   7   3  12    0.50    0.13
   8  -4 -12   58.97    1.36
  -8  -4  12   57.25    1.37
   8  -4 -12   65.18    1.32
  -8  -4  12   63.67    1.41
  -8   4  12   57.72    1.35
  -8   4  12   61.15    1.43
   8   4 -12   61.17    1.37
  -6  -4  12  170.53    3.70
   6  -4 -12  172.79    3.55
   6  -4 -12  189.47    3.47
  -6   4  12  177.90    3.74
  -6   4  12  173.44    3.53
   4  -4 -12  154.63    2.98
   4  -4 -12  151.75    3.05
  -4  -4  12  152.38    3.21
  -4   4  12  154.19    2.95
  -4   4  12  151.73    3.23
   4   4 -12  152.14    3.07
  -4   4  12  154.52    3.04
   2  -4 -12  148.58    2.96
  -2  -4  12  149.55    3.11
   2  -4 -12  149.53    2.88
   2   4 -12  145.84    2.95
  -2   4  12  148.27    3.10
  -2   4  12  149.84    3.04
  -2   4  12  147.10    2.85
   0  -4  12   19.61    0.49
   0  -4 -12   19.03    0.47
   0  -4  12   20.26    0.42
   0   4  12   19.69    0.50
   0   4 -12   19.16    0.45
   0   4  12   19.72    0.42
   0   4 -12   20.28    0.44
   0   4  12   19.88    0.46
   2  -4  12    7.03    0.20
   2  -4  12    6.25    0.22
  -2  -4 -12    6.14    0.24
   2  -4  12    6.04    0.22
   2   4  12    6.15    0.20
   2   4  12    6.06    0.22
  -2   4 -12    6.02    0.21
  -4  -4 -12   36.20    0.84
   4  -4  12   36.05    0.84
   4  -4  12   34.89    0.79
   4  -4  12   34.86    0.81
   4   4  12   35.61    0.81
  -4   4 -12   35.11    0.82
  -4   4 -12   36.22    0.80
  -6  -4 -12   13.42    0.45
   6  -4  12   14.12    0.42
   6  -4  12   13.70    0.43
   6  -4  12   13.35    0.41
   6   4  12   12.95    0.41
  -6   4 -12   13.53    0.41
  -6   4 -12   13.34    0.43
   6   4  12   13.62    0.44
   8  -4  12    7.36    0.31
   8  -4  12    7.23    0.37
   8  -4  12    6.89    0.33
  -8  -4 -12    6.95    0.35
   8   4  12    6.87    0.34
   8   4  12    7.18    0.30
  -8   4 -12    6.85    0.33
  -9  -5  12    1.82    0.17
  -9   5  12    1.65    0.18
  -9   5  12    1.60    0.15
   9   5 -12    1.87    0.17
  -7  -5  12    0.11    0.09
   7  -5 -12    0.07    0.06
   7  -5 -12    0.11    0.07
   7   5 -12    0.08    0.08
  -7   5  12    0.11    0.08
  -7   5  12    0.09    0.06
   5  -5 -12    1.02    0.10
   5  -5 -12    0.90    0.09
  -5  -5  12    0.96    0.16
  -5   5  12    0.94    0.10
  -5   5  12    1.01    0.10
  -5   5  12    0.85    0.14
   5   5 -12    0.98    0.12
   3  -5 -12    2.54    0.13
   3  -5 -12    2.57    0.12
  -3  -5  12    2.60    0.20
  -3   5  12    2.48    0.17
  -3   5  12    2.62    0.12
  -3   5  12    2.68    0.14
   3   5 -12    2.27    0.14
   1  -5 -12    8.13    0.24
  -1  -5  12    8.41    0.27
  -1   5  12    8.07    0.21
   1   5 -12    7.77    0.24
  -1   5  12    8.02    0.25
  -1   5  12    8.29    0.28
   1  -5  12    1.29    0.10
   1  -5  12    1.25    0.08
  -1  -5 -12    1.41    0.13
   1  -5  12    1.36    0.11
   1   5  12    1.27    0.12
   1   5  12    1.44    0.12
  -1   5 -12    1.27    0.10
  -1   5 -12    1.39    0.11
   3  -5  12    0.04    0.05
   3  -5  12    0.12    0.08
  -3  -5 -12    0.17    0.10
   3  -5  12    0.02    0.05
  -3   5 -12    0.10    0.06
   3   5  12    0.11    0.07
  -3   5 -12    0.34    0.09
  -5  -5 -12    7.71    0.32
   5  -5  12    7.96    0.29
   5  -5  12    7.90    0.28
   5  -5  12    8.38    0.31
   5   5  12    8.37    0.30
  -5   5 -12    8.16    0.31
  -5   5 -12    8.24    0.29
   7  -5  12    5.01    0.25
   7  -5  12    4.92    0.27
[truncated: 192,478 more chars]
