# Supplementary material for: Crystal structure of tetra­ethyl­ammonium chloride 3,4,5,6-tetra­fluoro-1,2-di­iodo­benzene
Source: Acta Crystallogr E Crystallogr Commun. 2015 Apr 18;71(Pt 5):o319–20. doi: 10.1107/S205698901500732X (PMC4420113; doi:10.1107/S205698901500732X)
Supplement: Supplementary file 2 [file e-71-0o319-Isup2.hkl]

# 
# h,k,l, Fc-squared, Fo-squared, sigma(Fo-squared) and status flag 
# 
data_I
_shelx_title ' db081 in C2/c' 
_shelx_refln_list_code          4 
_shelx_F_calc_maximum      729.06 
_exptl_crystal_F_000      1792.00 
_reflns_d_resolution_high  0.7486 
 
loop_ 
 _symmetry_equiv_pos_as_xyz 
 'x, y, z' 
 '-x, y, -z+1/2' 
 'x+1/2, y+1/2, z' 
 '-x+1/2, y+1/2, -z+1/2' 
 '-x, -y, -z' 
 'x, -y, z-1/2' 
 '-x+1/2, -y+1/2, -z' 
 'x+1/2, -y+1/2, z-1/2' 
 
_cell_length_a     7.8930 
_cell_length_b    16.8088 
_cell_length_c    20.9962 
_cell_angle_alpha  90.000 
_cell_angle_beta   97.803 
_cell_angle_gamma  90.000 
 
_shelx_F_squared_multiplier     1.000 
 
loop_ 
 _refln_index_h 
 _refln_index_k 
 _refln_index_l 
 _refln_F_squared_calc 
 _refln_F_squared_meas 
 _refln_F_squared_sigma 
 _refln_observed_status 
   2   0   0   386568.25   320105.22   6766.63 o 
   4   0   0   221319.11   211619.56   2820.10 o 
   6   0   0    16658.78    17453.68    147.60 o 
   8   0   0      278.19      231.34     23.62 o 
  10   0   0     1532.86     1657.66     38.95 o 
   1   1   0        3.67       -3.96      3.96 o 
   3   1   0    10776.62    11099.03     93.34 o 
   5   1   0      687.40      877.98     13.00 o 
   7   1   0      417.26      393.04     12.67 o 
   9   1   0       53.62       65.71     10.70 o 
   0   2   0   407347.25   306843.75   6684.68 o 
   2   2   0   367755.50   313834.66   3308.26 o 
   4   2   0   131175.86   129255.61    807.79 o 
   6   2   0    21912.82    22216.44    124.79 o 
   8   2   0      472.15      392.26     17.11 o 
  10   2   0      933.81      995.11     35.03 o 
   1   3   0    19385.56    20298.96    396.74 o 
   3   3   0     5669.69     6152.12     43.49 o 
   5   3   0       70.77      118.15      7.77 o 
   7   3   0     4246.14     4186.91     36.40 o 
   9   3   0      169.48      235.81     22.78 o 
   0   4   0   308180.19   270233.12   6489.64 o 
   2   4   0   318826.97   279677.81   2368.97 o 
   4   4   0    68046.21    66802.35    392.90 o 
   6   4   0     8253.33     8202.22     66.49 o 
   8   4   0       33.04       52.91     14.96 o 
  10   4   0      895.08      915.18     35.10 o 
   1   5   0     2481.70     2578.02     33.76 o 
   3   5   0      214.28      241.86     17.43 o 
   5   5   0     3478.79     3627.67     30.91 o 
   7   5   0     1686.12     1614.11     27.25 o 
   9   5   0        0.30      -15.12     15.12 o 
   0   6   0   182262.75   176139.75   1983.82 o 
   2   6   0   207346.84   195883.06   2276.50 o 
   4   6   0    48271.81    48205.36    308.47 o 
   6   6   0     4072.53     4037.23     41.12 o 
   8   6   0      376.72      359.88     25.87 o 
  10   6   0      777.05      819.04     37.68 o 
   1   7   0        8.60       24.16      9.16 o 
   3   7   0    12207.10    13048.31    119.46 o 
   5   7   0    10036.41    10246.05     82.52 o 
   7   7   0      991.36      997.83     25.99 o 
   9   7   0      215.88      209.21     25.13 o 
   0   8   0   114967.97   114735.23   1764.88 o 
   2   8   0   119495.27   116818.20    883.59 o 
   4   8   0    43601.21    44948.08    349.91 o 
   6   8   0     7313.77     7336.37     83.95 o 
   8   8   0      132.45      147.38     39.67 o 
   1   9   0     1189.40     1178.40     18.10 o 
   3   9   0     1344.16     1306.29     22.57 o 
   5   9   0     4883.65     4789.07     60.45 o 
   7   9   0      278.01      284.47     24.46 o 
   9   9   0       56.39       33.99     20.24 o 
   0  10   0   121959.90   120656.30   2679.57 o 
   2  10   0    53634.05    55107.50    392.45 o 
   4  10   0    35492.20    36134.27    312.72 o 
   6  10   0    10623.13    10711.93    114.17 o 
   8  10   0      203.83      168.37     23.00 o 
   1  11   0      854.62      889.15     16.63 o 
   3  11   0     6415.73     6532.15     72.05 o 
   5  11   0     4090.42     4036.47     55.39 o 
   7  11   0     2659.45     2528.50     51.11 o 
   9  11   0       31.29       54.01     21.39 o 
   0  12   0    39808.51    40285.46    463.94 o 
   2  12   0    22315.20    22699.20    172.24 o 
   4  12   0     9936.91     9855.53    103.51 o 
   6  12   0     2943.28     2784.89     48.02 o 
   8  12   0      367.12      362.54     44.15 o 
   1  13   0     1177.25     1220.71     25.28 o 
   3  13   0    14405.39    14263.80    137.65 o 
   5  13   0     5734.79     5789.59     72.87 o 
   7  13   0     1323.77     1260.78     38.12 o 
   0  14   0     1751.95     2014.57     48.49 o 
   2  14   0     6711.96     7054.65     82.79 o 
   4  14   0     2668.45     2775.55     55.36 o 
   6  14   0     1238.95     1233.18     47.25 o 
   8  14   0       19.18       66.47     28.79 o 
   1  15   0     1037.61     1065.69     29.07 o 
   3  15   0     1381.17     1336.82     36.87 o 
   5  15   0     2300.21     2216.80     42.93 o 
   7  15   0      924.04      953.90     36.41 o 
   0  16   0       57.82      141.85     39.90 o 
   2  16   0     1121.09     1256.19     51.19 o 
   4  16   0        7.35       55.71     28.12 o 
   6  16   0        2.16       55.15     23.50 o 
   1  17   0      916.79      911.27     34.87 o 
   3  17   0     2832.30     2648.61     54.69 o 
   5  17   0     3304.14     3235.11     65.08 o 
   0  18   0      745.49      795.95     50.15 o 
   2  18   0      297.85      384.93     38.83 o 
   4  18   0      131.86      230.72     27.51 o 
   6  18   0        1.30       52.17     34.72 o 
   1  19   0     1582.33     1490.48     43.56 o 
   3  19   0      471.29      448.39     29.19 o 
   5  19   0     1778.68     1731.09     50.62 o 
   0  20   0      569.33      900.53    132.98 o 
   2  20   0     1968.44     2118.73     61.00 o 
   4  20   0       83.05      175.62     25.13 o 
   1  21   0      113.21       98.92     28.93 o 
   3  21   0      473.99      581.64     51.08 o 
  -9   1   1     2152.42     2101.72     29.39 o 
  -7   1   1    17120.33    17704.89    108.17 o 
  -5   1   1    15322.82    15741.53     93.02 o 
  -3   1   1    28662.44    30658.79    193.76 o 
  -1   1   1     1941.86     1927.02     28.15 o 
   1   1   1      554.27      623.45     19.95 o 
   3   1   1    13759.83    14307.00     91.54 o 
   5   1   1      282.24      367.67     10.08 o 
   7   1   1     1370.70     1476.89     22.53 o 
   9   1   1     8523.56     8711.45     72.05 o 
 -10   2   1        2.83       -6.35     19.24 o 
  -8   2   1       93.78      134.73     13.59 o 
  -6   2   1        6.09       35.18     10.71 o 
  -4   2   1    38625.72    40541.68    260.15 o 
  -2   2   1      425.91      371.53     17.39 o 
   0   2   1     9142.52     9495.08    136.32 o 
   2   2   1     3221.83     3354.38     46.79 o 
   4   2   1        2.25       14.98      5.51 o 
   6   2   1      327.98      369.06     14.53 o 
   8   2   1        2.01       28.33     13.46 o 
  10   2   1     1271.80     1441.00     35.34 o 
  -9   3   1     5600.89     5495.20     76.02 o 
  -7   3   1    11943.66    12103.26     73.43 o 
  -5   3   1    24425.55    25497.27    160.69 o 
  -3   3   1     4451.03     4829.77     56.68 o 
  -1   3   1     1907.87     2091.28     34.72 o 
   1   3   1    23097.77    24464.20    279.76 o 
   3   3   1     6588.56     6970.50     48.61 o 
   5   3   1       11.40       36.89      5.90 o 
   7   3   1     8819.59     8703.75     69.80 o 
   9   3   1     8599.80     8753.83     82.85 o 
 -10   4   1        1.43        3.22     17.18 o 
  -8   4   1     2004.58     2056.26     36.50 o 
  -6   4   1     5779.42     5966.24     50.18 o 
  -4   4   1    51908.44    52734.64    321.65 o 
  -2   4   1    55494.25    54598.85    551.54 o 
   0   4   1    37080.02    37264.52    446.68 o 
   2   4   1    12632.26    12472.08     91.60 o 
   4   4   1     1000.29     1261.39     26.43 o 
   6   4   1     3880.09     3899.57     37.46 o 
   8   4   1      228.19      283.85     16.57 o 
  10   4   1     1888.62     1888.92     50.75 o 
  -9   5   1     3975.55     3836.90     68.12 o 
  -7   5   1    15412.68    15206.22    119.07 o 
  -5   5   1    20729.91    20995.13    138.58 o 
  -3   5   1    25630.21    25817.58    188.31 o 
  -1   5   1    12135.51    12643.75    129.59 o 
   1   5   1     6594.20     7075.41     81.81 o 
   3   5   1     2491.19     2361.46     24.15 o 
   5   5   1     2227.66     2197.32     23.74 o 
   7   5   1     4294.86     4522.23     48.56 o 
   9   5   1     4332.91     4201.89     72.88 o 
 -10   6   1        0.77       21.35     18.99 o 
  -8   6   1     1999.26     2089.89     53.40 o 
  -6   6   1    15369.51    15766.50    120.96 o 
  -4   6   1    39890.76    39392.89    269.04 o 
  -2   6   1    83776.07    80991.42    684.81 o 
   0   6   1    52259.28    51014.59    458.21 o 
   2   6   1    26672.53    26267.26    189.62 o 
   4   6   1      732.61      770.63     21.72 o 
   6   6   1     1100.10     1160.73     23.39 o 
   8   6   1     5788.56     5637.22     74.82 o 
  10   6   1      584.55      580.70     93.09 o 
  -9   7   1     2545.84     2421.03     61.19 o 
  -7   7   1     2952.95     3140.40     48.83 o 
  -5   7   1    16820.34    17269.28    136.70 o 
  -3   7   1     2939.43     3015.22     37.66 o 
  -1   7   1     2419.09     2455.45     27.65 o 
   3   7   1       41.83       58.69     13.37 o 
   5   7   1      160.39      153.50      9.68 o 
   7   7   1     2660.56     2678.42     41.34 o 
   9   7   1     3263.63     3106.36     63.53 o 
  -8   8   1     3649.70     3754.93     80.20 o 
  -6   8   1    31418.75    31912.52    283.65 o 
  -4   8   1    57651.50    58460.25    449.73 o 
  -2   8   1   184589.36   177295.91   1459.97 o 
   0   8   1    74386.88    72066.88    615.15 o 
   2   8   1    26389.48    25809.99    188.89 o 
   4   8   1     1471.37     1751.44     27.48 o 
   6   8   1      798.12      872.36     37.67 o 
   8   8   1     7930.59     7976.21    123.06 o 
  -9   9   1      699.76      697.60     41.59 o 
  -7   9   1     6106.76     5926.03     75.44 o 
  -5   9   1     5526.49     5558.57     66.40 o 
  -3   9   1     4342.07     4554.77     47.96 o 
  -1   9   1      532.13      570.13     14.03 o 
   1   9   1      172.83      209.49      9.77 o 
   3   9   1     5231.72     5341.90     50.83 o 
   5   9   1     2671.19     2673.52     38.14 o 
   7   9   1      282.73      264.99     20.22 o 
   9   9   1     3858.19     3685.01     78.86 o 
  -8  10   1     3879.95     4072.17     70.31 o 
  -6  10   1    37233.61    37120.16    328.67 o 
  -4  10   1    52829.48    51936.05    440.27 o 
  -2  10   1   135266.66   131302.06   1058.05 o 
   0  10   1    73401.84    73134.71    570.96 o 
   2  10   1    19378.41    18962.59    143.71 o 
   4  10   1      289.39      385.80     26.10 o 
   6  10   1     2928.06     3065.87     49.40 o 
   8  10   1     4762.78     4581.06     87.76 o 
  -9  11   1       64.09       86.85     22.36 o 
  -7  11   1     2351.06     2346.98     45.18 o 
  -5  11   1     1414.01     1498.67     32.04 o 
  -3  11   1     3877.99     4021.94     51.01 o 
  -1  11   1     1131.95     1195.21     19.13 o 
   1  11   1     1461.12     1508.79     21.72 o 
   3  11   1        1.18        3.88      7.14 o 
   5  11   1     1267.49     1227.94     29.89 o 
   7  11   1      359.05      326.32     22.81 o 
   9  11   1     1178.04     1180.07     47.76 o 
  -8  12   1     4414.23     4582.90     76.94 o 
  -6  12   1    11595.53    11901.75    126.26 o 
  -4  12   1    81881.02    81105.41    677.92 o 
  -2  12   1    59283.11    57654.86    483.17 o 
   0  12   1    93355.09    92408.32    738.17 o 
   2  12   1    29764.52    30247.37    224.17 o 
   4  12   1     3031.22     3149.62     43.35 o 
   6  12   1     2355.73     2307.58     43.47 o 
   8  12   1     2830.24     2839.62     68.54 o 
  -7  13   1      188.96      158.07     19.26 o 
  -5  13   1      901.14      909.27     27.76 o 
  -3  13   1      372.17      380.99     18.76 o 
  -1  13   1        1.52        4.71     14.21 o 
   1  13   1      204.17      193.36     13.43 o 
   3  13   1       39.03       58.65     11.81 o 
   5  13   1     1216.10     1151.45     30.47 o 
   7  13   1       76.28       56.40     17.06 o 
  -8  14   1     3401.46     3490.09     68.08 o 
  -6  14   1    15640.71    15626.36    159.96 o 
  -4  14   1    53355.39    52176.71    521.42 o 
  -2  14   1    55273.00    53851.43    538.43 o 
   0  14   1    56775.40    56875.52    459.21 o 
   2  14   1    20841.79    20652.13    202.55 o 
   4  14   1     1111.35     1226.63     49.70 o 
   6  14   1     3464.38     3331.29     55.30 o 
   8  14   1     2199.79     2179.18     69.87 o 
  -7  15   1      251.68      265.61     24.04 o 
  -5  15   1      449.18      461.74     23.17 o 
  -3  15   1        4.90       -1.97     11.89 o 
  -1  15   1     2609.77     2623.72     43.93 o 
   1  15   1        0.89       -4.13     11.80 o 
   3  15   1     2150.26     2004.67     39.83 o 
   5  15   1      219.93      162.60     16.72 o 
   7  15   1      536.99      478.13     28.13 o 
  -6  16   1    15908.78    16028.98    166.35 o 
  -4  16   1    31191.04    30292.32    527.80 o 
  -2  16   1    51084.77    49943.75    506.30 o 
   0  16   1    47732.98    47215.12    483.07 o 
   2  16   1    11178.30    11308.98    167.65 o 
   4  16   1      694.87      764.62     29.06 o 
   6  16   1     2486.47     2420.27     53.75 o 
  -5  17   1       40.27       27.58     16.29 o 
  -3  17   1       47.35       37.88     16.06 o 
  -1  17   1      101.84       79.53     15.86 o 
   1  17   1      777.93      779.05     32.54 o 
   3  17   1     1085.47     1006.17     35.12 o 
   5  17   1        9.07      -14.49     14.49 o 
  -6  18   1    10960.84    10771.58    155.16 o 
  -4  18   1    17614.88    17053.82    202.61 o 
  -2  18   1    37009.45    36338.95    455.19 o 
   0  18   1    18740.17    18098.26    259.13 o 
   2  18   1    12474.44    12204.29    151.86 o 
   4  18   1      640.04      721.74     38.80 o 
   6  18   1      274.85      409.36     53.65 o 
  -5  19   1      560.76      586.62     34.09 o 
  -3  19   1       17.94       16.48     17.85 o 
  -1  19   1      414.58      433.81     34.06 o 
   1  19   1       85.81       84.82     20.44 o 
   3  19   1      382.06      319.00     31.27 o 
   5  19   1      230.92      195.57     25.55 o 
  -4  20   1     9843.02     9653.21    135.00 o 
  -2  20   1    17722.05    17272.83    239.57 o 
   0  20   1    15259.29    15001.87    212.33 o 
   2  20   1     4118.12     3979.79     85.98 o 
   4  20   1      398.62      455.38     35.84 o 
  -3  21   1       32.45       44.79     28.68 o 
  -1  21   1       21.87      -22.93     23.80 o 
   1  21   1     2247.51     2116.42     63.88 o 
   3  21   1      373.39      374.02     43.55 o 
 -10   0   2     4471.98     4828.05     91.15 o 
  -8   0   2    52582.59    53039.79    572.78 o 
  -6   0   2    77418.07    76254.55    581.53 o 
  -4   0   2   131201.89   123408.63    962.25 o 
  -2   0   2   166728.42   149191.59   2068.40 o 
   2   0   2    32754.23    34570.72    412.77 o 
   4   0   2    52958.81    53348.23    726.47 o 
   6   0   2    93081.12    93393.90    710.57 o 
   8   0   2    24497.56    25326.71    233.55 o 
  10   0   2     9962.60    10459.76    132.94 o 
  -9   1   2        7.79       12.07      9.61 o 
  -7   1   2        8.06       38.62      7.56 o 
  -5   1   2      141.24      133.43      6.52 o 
  -3   1   2     1045.97     1128.00     12.67 o 
  -1   1   2    16231.38    16147.88    476.53 o 
   1   1   2    12316.43    12465.07    261.54 o 
   3   1   2     9890.55    10516.34     71.12 o 
   5   1   2      221.19      273.55     14.12 o 
   7   1   2      689.95      708.30     17.93 o 
   9   1   2      314.39      394.06     23.28 o 
 -10   2   2     6011.54     6380.25     86.41 o 
  -8   2   2    34677.56    35141.04    213.92 o 
  -6   2   2   105415.84   104269.61    543.37 o 
  -4   2   2   173761.44   165699.50   1117.63 o 
  -2   2   2   137546.88   131639.31   1352.05 o 
   0   2   2     6522.97     6531.09    101.83 o 
   2   2   2     1259.72     1115.55     15.10 o 
   4   2   2    24906.55    24357.78    159.70 o 
   6   2   2    69753.74    69858.68    393.90 o 
   8   2   2    26956.20    27452.63    185.72 o 
  10   2   2     9385.33     9756.70     88.11 o 
  -9   3   2     1014.24     1028.40     32.56 o 
  -7   3   2     2845.82     2950.69     28.08 o 
  -5   3   2     2116.07     2361.55     24.80 o 
  -3   3   2     5426.89     5492.08     39.54 o 
  -1   3   2    12152.90    12786.39    149.28 o 
   1   3   2     1556.81     1305.37     22.39 o 
   3   3   2    11209.82    11895.00     78.15 o 
   5   3   2     1321.32     1345.10     18.49 o 
   7   3   2      549.41      657.01     20.31 o 
   9   3   2     2570.27     2680.08     40.73 o 
 -10   4   2     7635.08     7916.74    112.90 o 
  -8   4   2    23943.13    24139.36    192.53 o 
  -6   4   2   119763.81   119365.98    762.27 o 
  -4   4   2   185776.33   182222.17   1175.41 o 
  -2   4   2   197406.08   183602.45   2587.90 o 
   0   4   2   148705.08   144233.56   1497.67 o 
   2   4   2      616.54      551.36     14.26 o 
   4   4   2    32399.46    31627.91    195.64 o 
   6   4   2    26399.73    26459.17    165.58 o 
   8   4   2    23441.74    23523.97    176.95 o 
  10   4   2     5816.73     6154.85     86.40 o 
  -9   5   2     2389.23     2374.71     53.83 o 
  -7   5   2     2891.71     2974.70     43.26 o 
  -5   5   2     5758.17     5995.93     50.38 o 
  -3   5   2      814.02      868.62     13.75 o 
  -1   5   2     9038.71     9532.09    116.80 o 
   1   5   2     2898.79     3089.99     32.25 o 
   3   5   2      118.84      155.43      8.63 o 
   5   5   2     6791.57     7051.48     54.30 o 
   7   5   2     3879.79     4049.88     49.74 o 
   9   5   2     3458.21     3701.59     61.82 o 
 -10   6   2     8010.68     8086.39    115.86 o 
  -8   6   2    21766.02    21311.24    221.10 o 
  -6   6   2    95784.15    96245.94    800.54 o 
  -4   6   2    87044.18    86845.30    554.50 o 
  -2   6   2    89277.45    87276.94    885.15 o 
   0   6   2    23173.67    23930.17    236.01 o 
   2   6   2    10744.36    11655.74     90.18 o 
   4   6   2    40459.11    40971.66    264.60 o 
   6   6   2     6938.17     7092.27     89.22 o 
   8   6   2    14023.36    14302.95    147.54 o 
  -9   7   2     4268.55     4283.17     75.59 o 
  -7   7   2     3466.08     3556.50     52.90 o 
  -5   7   2     4745.07     4831.05     53.32 o 
  -3   7   2      724.36      673.50     14.03 o 
  -1   7   2     6293.06     6614.79     61.02 o 
   1   7   2     9941.55    10438.82     84.66 o 
   3   7   2     1507.10     1462.38     21.37 o 
   5   7   2     1741.42     1914.37     27.01 o 
   7   7   2     8523.99     8645.71     84.06 o 
   9   7   2     4535.44     4520.97     78.37 o 
  -8   8   2    12765.61    12403.74    146.76 o 
  -6   8   2    35136.64    35970.44    831.49 o 
  -4   8   2    82873.95    82044.97    683.77 o 
  -2   8   2    68625.80    68819.49    535.93 o 
   0   8   2    24558.18    24402.91    185.61 o 
   2   8   2     6300.06     6827.60     58.70 o 
   4   8   2    12599.01    13040.92    214.55 o 
   6   8   2    18653.89    18970.35    152.03 o 
   8   8   2     8819.88     8823.27    116.20 o 
  -9   9   2     6919.16     6779.55    102.87 o 
  -7   9   2     6018.59     6001.93     76.41 o 
  -5   9   2    22377.02    22535.20    205.73 o 
  -3   9   2       17.22       14.52      9.10 o 
  -1   9   2        4.24        8.80      4.82 o 
   1   9   2     9580.02    10227.29    109.40 o 
   3   9   2       50.63       52.23      8.19 o 
   5   9   2      989.63     1061.61     23.01 o 
   7   9   2     6595.38     6786.84     94.00 o 
   9   9   2     4813.33     4839.08     94.28 o 
  -8  10   2     9677.02     9513.21    122.48 o 
  -6  10   2     6097.55     6108.05     75.73 o 
  -4  10   2    30079.58    29972.16    240.69 o 
  -2  10   2    14558.33    15011.16    125.55 o 
   0  10   2     4283.06     4558.89     46.98 o 
   2  10   2     5234.26     5497.07     55.31 o 
   4  10   2     4397.70     4572.61     48.80 o 
   6  10   2    18239.64    18557.88    177.12 o 
   8  10   2     4966.11     4795.70     89.77 o 
  -9  11   2     4440.73     4409.14     80.78 o 
  -7  11   2     9053.81     9033.93    104.09 o 
  -5  11   2     2821.68     2831.13     45.00 o 
  -3  11   2     1253.16     1265.84     24.27 o 
  -1  11   2      806.03      847.71     18.83 o 
   1  11   2      137.18      129.50      9.02 o 
   3  11   2      190.22      179.12     11.21 o 
   5  11   2     3419.32     3543.46     51.17 o 
   7  11   2     5593.42     5499.35     94.84 o 
  -8  12   2     5014.70     4897.08     81.94 o 
  -6  12   2     1330.87     1473.66     58.19 o 
  -4  12   2    14076.32    14331.82    182.69 o 
  -2  12   2     6513.70     6648.52     86.90 o 
   0  12   2     2280.18     2434.30     38.57 o 
   2  12   2     1014.02     1090.80     21.47 o 
   4  12   2     2195.16     2272.33     35.94 o 
   6  12   2     5993.28     6005.42     75.82 o 
   8  12   2     1074.99     1121.81     45.18 o 
  -7  13   2     7791.43     7568.60     98.85 o 
  -5  13   2      975.21      943.84     28.41 o 
  -3  13   2     2595.27     2447.33     39.46 o 
  -1  13   2     2903.99     2910.02     43.89 o 
   1  13   2      161.58      160.75     14.05 o 
   3  13   2      303.66      281.87     15.81 o 
   5  13   2     4458.76     4515.65     56.82 o 
   7  13   2     5742.26     5892.71    102.49 o 
  -8  14   2      378.96      415.40     46.73 o 
  -6  14   2     5026.03     5009.74     71.18 o 
  -4  14   2     3131.86     3314.46     67.35 o 
  -2  14   2     4408.97     4562.79     75.50 o 
   0  14   2     1249.90     1343.47     31.70 o 
   4  14   2      542.95      624.46     22.77 o 
   6  14   2       76.16      158.71     41.58 o 
   8  14   2      862.13      838.66     68.11 o 
  -7  15   2     7200.11     6997.88     92.41 o 
  -5  15   2     1766.78     1723.08     45.60 o 
  -3  15   2      852.71      783.25     26.34 o 
  -1  15   2      456.51      446.94     23.62 o 
   1  15   2       18.06       22.95     10.70 o 
   3  15   2        0.05        4.96     11.55 o 
   5  15   2     1552.63     1562.83     36.43 o 
   7  15   2     3133.94     3136.25     72.72 o 
  -6  16   2      648.15      683.50     31.33 o 
  -2  16   2      524.55      596.45     29.09 o 
   0  16   2        1.24       13.30     15.04 o 
   2  16   2     1718.72     1642.38     37.00 o 
   4  16   2      368.85      441.75     25.04 o 
   6  16   2      831.13      946.32     52.52 o 
  -5  17   2     3323.32     3220.54     59.77 o 
  -3  17   2      168.20      129.50     19.15 o 
  -1  17   2       44.25       51.97     15.03 o 
   1  17   2      552.36      546.54     29.61 o 
   3  17   2      185.79      175.32     19.41 o 
   5  17   2      451.33      478.48     27.33 o 
  -4  18   2      115.82      192.42     21.72 o 
  -2  18   2      216.64      354.77     38.39 o 
   0  18   2      409.13      459.10     30.71 o 
   2  18   2      233.28      254.80     24.72 o 
   4  18   2      687.33      798.52     39.85 o 
   6  18   2      152.18      192.79     24.72 o 
  -5  19   2     1305.02     1214.69     43.01 o 
  -3  19   2       96.13       98.22     20.11 o 
  -1  19   2      133.64      113.19     25.34 o 
   1  19   2       34.57       13.08     21.05 o 
   3  19   2      475.31      421.42     34.52 o 
   5  19   2      460.42      465.17     36.43 o 
  -4  20   2      986.80     1107.95     49.80 o 
  -2  20   2     1058.64     1138.43     49.44 o 
   0  20   2      446.74      442.14     38.22 o 
   2  20   2        1.05       20.55     22.75 o 
   4  20   2     1167.74     1216.02     50.02 o 
  -3  21   2      393.96      478.74     66.49 o 
  -1  21   2      166.35      183.72     31.50 o 
   1  21   2        1.90       -6.52     27.01 o 
   3  21   2       31.69       44.79     50.98 o 
   0  22   2      460.30      385.65     66.49 o 
  -9   1   3    13150.87    13575.33    116.94 o 
  -7   1   3    31182.08    31118.56    167.15 o 
  -5   1   3     2372.01     2456.03     22.61 o 
  -3   1   3     1999.27     1932.41     17.93 o 
  -1   1   3    11987.30    11777.35    245.68 o 
   1   1   3    12148.74    13002.55    130.77 o 
   3   1   3    34098.37    34321.54    206.40 o 
   5   1   3    64677.86    65283.49    363.87 o 
   7   1   3    27963.71    28125.25    178.51 o 
   9   1   3    21361.17    21059.54    144.71 o 
 -10   2   3      115.64      235.73     33.04 o 
  -8   2   3     4661.32     4583.37     38.34 o 
  -6   2   3     4423.78     4811.11     38.44 o 
  -4   2   3      976.98      913.34     29.09 o 
   0   2   3     3415.53     3779.27    113.04 o 
   2   2   3    35104.41    34675.36    230.31 o 
   6   2   3      935.06     1113.65     32.41 o 
   8   2   3      303.86      376.88     22.05 o 
  10   2   3        0.92        3.32     12.84 o 
  -9   3   3    12600.63    12948.49    138.46 o 
  -7   3   3     9376.55     9683.22     67.77 o 
  -5   3   3     5864.21     6171.77     56.76 o 
  -3   3   3     7720.71     8160.73     62.45 o 
  -1   3   3     2450.84     2140.45     59.41 o 
   1   3   3    49707.18    49669.89    409.27 o 
   3   3   3    11749.41    12020.04     81.24 o 
   5   3   3    30351.48    30826.18    213.82 o 
   7   3   3    27618.03    27871.37    206.66 o 
   9   3   3    11304.81    11178.79     95.41 o 
 -10   4   3     1283.47     1459.38     44.70 o 
  -8   4   3     8263.05     8299.06     77.90 o 
  -6   4   3     4257.86     4614.39     49.55 o 
  -4   4   3    11758.97    11844.38     79.38 o 
  -2   4   3      602.25      613.53     14.14 o 
   0   4   3    40997.57    42634.94    431.56 o 
   2   4   3    31123.93    32452.32    227.98 o 
   4   4   3     6140.38     6056.79     46.18 o 
   6   4   3    13614.43    13515.04     97.20 o 
   8   4   3     2099.36     2349.66     37.62 o 
  10   4   3      128.63      159.58     16.60 o 
  -9   5   3    11842.11    11677.72    129.36 o 
  -7   5   3     4918.89     4879.54     63.45 o 
  -5   5   3     8876.85     9027.35     74.19 o 
  -3   5   3     8414.71     8345.73     59.44 o 
  -1   5   3        2.00       -9.38      9.38 o 
   1   5   3     2264.61     2409.00     25.04 o 
   3   5   3    26813.54    27017.29    212.85 o 
   5   5   3    25351.00    25234.10    161.77 o 
   7   5   3    26899.57    27017.27    210.55 o 
   9   5   3    10403.54    10010.60    106.57 o 
 -10   6   3     4381.00     4674.83     81.27 o 
  -8   6   3     5911.64     6080.92     72.68 o 
  -6   6   3    16163.58    16342.96    173.87 o 
  -4   6   3     4009.93     4080.63     44.33 o 
  -2   6   3      446.74      402.01     17.59 o 
   0   6   3    24601.34    24577.60    200.45 o 
   2   6   3    48143.55    48753.77    326.55 o 
   4   6   3    48593.53    49516.41    355.02 o 
   6   6   3    24773.48    24802.21    180.50 o 
   8   6   3     3976.33     4182.89     54.17 o 
  -9   7   3     6977.84     6752.65     89.00 o 
  -7   7   3     4054.31     4072.72     57.93 o 
  -5   7   3     7281.13     7464.45     72.99 o 
  -3   7   3       44.63       86.58      6.74 o 
  -1   7   3      986.65     1121.98     17.67 o 
   1   7   3      840.88      840.48     14.00 o 
   3   7   3    15084.06    16225.96    117.21 o 
   5   7   3    13125.33    13284.84    109.59 o 
   7   7   3    22369.92    22030.19    177.51 o 
   9   7   3     5367.87     5032.13     83.73 o 
  -8   8   3     8446.14     8624.33     94.29 o 
  -6   8   3    10345.61    10713.56    123.63 o 
  -4   8   3    15509.20    15437.37    144.23 o 
  -2   8   3       28.65       37.64     13.54 o 
   0   8   3    47073.17    47329.74    384.55 o 
   2   8   3    26464.49    26165.26    192.17 o 
   4   8   3    73796.91    74024.34    495.15 o 
   6   8   3    25693.35    26008.77    201.56 o 
   8   8   3     6103.34     6490.89     92.04 o 
  -9   9   3     3078.65     2915.67     54.77 o 
  -7   9   3     6199.66     6100.04     77.49 o 
  -5   9   3      498.90      507.11     23.99 o 
  -3   9   3     9056.54     9284.47     83.59 o 
  -1   9   3     1420.08     1592.62     20.14 o 
   1   9   3     1952.16     1862.25     24.03 o 
   3   9   3     2172.65     2146.83     28.26 o 
   5   9   3    10137.79    10134.14     89.39 o 
   7   9   3     8029.12     7823.45    113.43 o 
   9   9   3     6140.99     5851.17    106.07 o 
  -8  10   3    11009.41    11007.21    115.59 o 
  -6  10   3    14854.69    14732.60    147.76 o 
  -4  10   3     6579.31     6699.93     98.79 o 
  -2  10   3      463.01      556.84     35.63 o 
   0  10   3    11081.95    10994.56     91.84 o 
   2  10   3    30882.00    30928.67    227.04 o 
   4  10   3    48998.25    48627.20    353.75 o 
   6  10   3    21471.28    21634.03    202.37 o 
   8  10   3     7765.24     7741.88    122.80 o 
  -9  11   3      968.19      896.09     33.40 o 
  -7  11   3     2017.08     2038.89     39.12 o 
  -5  11   3     2728.99     2766.23     44.66 o 
  -3  11   3      472.62      432.03     17.72 o 
  -1  11   3     2630.41     2944.93     34.04 o 
   1  11   3     1964.28     1999.38     26.23 o 
   3  11   3     5815.84     5722.44     56.27 o 
   5  11   3     9602.88     9595.24     93.79 o 
   7  11   3     2811.55     2739.39     55.06 o 
  -8  12   3    15087.74    15262.08    163.85 o 
  -6  12   3    23917.94    23749.23    223.49 o 
  -4  12   3    19199.75    19040.33    178.39 o 
  -2  12   3     1128.46     1144.08     29.53 o 
   0  12   3    10188.58    10324.48     96.06 o 
   2  12   3    64641.49    63900.47    456.39 o 
   4  12   3    36145.67    36607.75    293.64 o 
   6  12   3    26890.81    26895.02    247.26 o 
   8  12   3     5415.49     5653.74    104.29 o 
  -7  13   3     1445.31     1374.90     34.95 o 
  -5  13   3      884.65      841.47     27.54 o 
  -3  13   3     2963.56     2973.59     41.54 o 
  -1  13   3     1272.12     1332.25     33.56 o 
   1  13   3     1300.23     1279.54     25.90 o 
   3  13   3      645.13      699.69     20.03 o 
   5  13   3      872.12      875.54     26.24 o 
   7  13   3     1739.39     1712.22     52.38 o 
  -8  14   3    11224.12    11230.52    145.30 o 
  -6  14   3    17492.78    17147.20    253.68 o 
  -4  14   3     9994.56    10078.33    137.72 o 
  -2  14   3      160.37      249.47     20.62 o 
   0  14   3     6265.34     6258.89     75.20 o 
   2  14   3    33541.82    33978.52    265.47 o 
   4  14   3    24896.14    25006.75    210.70 o 
   6  14   3    15664.09    15899.59    179.59 o 
  -7  15   3       21.67        3.06     13.51 o 
  -5  15   3     1390.23     1340.20     32.26 o 
  -3  15   3      101.00       89.59     16.90 o 
  -1  15   3     2784.34     2802.96     52.47 o 
   1  15   3       47.69       46.19     12.44 o 
   3  15   3     1897.83     1719.39     34.75 o 
   5  15   3        3.85       28.89     15.20 o 
   7  15   3      937.15      915.37     41.92 o 
  -6  16   3    10517.00    10632.67    113.28 o 
  -4  16   3     5041.32     4840.07     83.84 o 
  -2  16   3       22.50      124.78     34.74 o 
   0  16   3     7516.14     7580.10    101.31 o 
   2  16   3    19637.80    19204.20    191.00 o 
   4  16   3    23040.97    22989.69    307.60 o 
   6  16   3    11650.29    11951.98    160.14 o 
  -5  17   3      716.65      702.26     30.48 o 
  -3  17   3      135.04      140.25     19.47 o 
  -1  17   3      884.51      850.30     37.75 o 
   1  17   3      871.84      859.86     33.65 o 
   3  17   3      493.44      459.29     24.46 o 
   5  17   3       55.56       76.10     19.63 o 
  -6  18   3     8052.24     8200.34    158.90 o 
  -4  18   3     3294.20     3301.92     65.75 o 
  -2  18   3      590.20      644.11     30.91 o 
   0  18   3    13800.27    13264.66    189.35 o 
   2  18   3     8167.57     8055.19    110.61 o 
   4  18   3    21597.79    21331.77    462.90 o 
  -5  19   3       14.22       12.14     18.63 o 
  -3  19   3     1429.07     1386.42     47.35 o 
  -1  19   3      580.33      560.78     37.48 o 
   1  19   3      762.54      660.07     35.07 o 
   3  19   3        8.09       10.21     20.87 o 
   5  19   3       51.05       88.37     39.64 o 
  -4  20   3     1889.83     1949.18     62.04 o 
  -2  20   3       30.40      133.27     58.58 o 
   0  20   3     2322.18     2204.30     64.80 o 
   2  20   3     7418.98     7288.54    107.71 o 
   4  20   3     8614.28     8374.96    139.65 o 
  -3  21   3      545.99      598.43     70.93 o 
  -1  21   3       14.53       26.18     26.37 o 
   1  21   3     1200.71     1161.76     53.62 o 
   3  21   3      290.27      383.13     70.93 o 
   0  22   3      662.85      700.38     84.22 o 
 -10   0   4     7358.04     7358.43    192.83 o 
  -8   0   4    13355.62    14008.05    185.35 o 
  -6   0   4     6705.26     6916.23     65.20 o 
  -4   0   4     3092.69     3933.23     70.57 o 
  -2   0   4   146490.81   137225.73   1595.93 o 
   0   0   4   111585.59    81758.80   1609.11 o 
   2   0   4   462750.00   374336.84   8198.58 o 
   4   0   4   164005.20   160293.22   2055.10 o 
   6   0   4    57600.87    56911.62    478.84 o 
   8   0   4     3475.36     3407.70     54.54 o 
  10   0   4      346.71      354.43     27.65 o 
  -9   1   4       24.37       29.23     11.90 o 
  -7   1   4       68.38       71.96      7.82 o 
  -5   1   4      215.66      253.16      8.54 o 
  -3   1   4      260.43      207.78      7.81 o 
  -1   1   4     1591.32     1784.45     27.92 o 
   1   1   4     2211.64     2234.38     35.23 o 
   3   1   4     1805.90     1787.45     17.94 o 
   5   1   4     1856.88     1938.00     21.71 o 
   7   1   4       15.21       57.01      8.96 o 
   9   1   4      309.14      392.46     24.80 o 
 -10   2   4     8245.60     8522.53    154.95 o 
  -8   2   4    11359.95    11470.66     85.79 o 
  -6   2   4      736.89      790.43     20.97 o 
  -4   2   4     6306.38     6234.33     42.56 o 
  -2   2   4   184349.27   171915.05   1298.86 o 
   0   2   4   365806.38   312970.50   3796.91 o 
   2   2   4   230196.12   205960.73   1774.19 o 
   4   2   4   182555.39   176034.61   1171.32 o 
   6   2   4    23728.91    23773.85    174.00 o 
   8   2   4     4128.46     4313.89     53.28 o 
  10   2   4       47.72       37.23     13.39 o 
  -9   3   4       51.94       97.88     13.00 o 
  -7   3   4      629.06      615.04     14.73 o 
  -5   3   4     4383.13     4787.74     36.53 o 
  -3   3   4       55.76       61.73      5.61 o 
  -1   3   4     1399.54     1488.92     22.00 o 
   1   3   4    11176.13    11667.36     90.88 o 
   3   3   4      807.04      725.38     12.44 o 
   5   3   4     8809.42     9293.10     71.08 o 
   7   3   4     1300.65     1323.02     27.05 o 
   9   3   4     1077.23     1122.53     27.88 o 
 -10   4   4     6273.04     6673.90     99.55 o 
  -8   4   4     8941.74     8971.36     87.86 o 
  -6   4   4     3019.91     3016.78     30.08 o 
  -4   4   4    22314.32    23498.51    141.93 o 
  -2   4   4    64453.67    62091.93    803.15 o 
   0   4   4   515963.09   429633.03   6332.85 o 
   2   4   4   363134.44   316539.16   2918.21 o 
   4   4   4   150722.88   144949.70    887.25 o 
   6   4   4    40388.74    40314.23    298.41 o 
   8   4   4     8741.48     8864.60     86.68 o 
  -9   5   4      373.23      417.87     24.10 o 
  -7   5   4      123.74      145.29     13.42 o 
  -5   5   4      122.41      125.82      7.83 o 
  -3   5   4      379.18      395.93     11.81 o 
  -1   5   4     3932.09     4119.40     62.70 o 
   1   5   4     1681.58     1654.05     18.28 o 
   3   5   4    28289.83    29255.46    209.23 o 
   5   5   4     2422.18     2373.77     26.20 o 
   7   5   4     4317.89     4371.23     50.86 o 
   9   5   4      642.40      644.17     22.71 o 
 -10   6   4     4710.31     4695.63     81.39 o 
  -8   6   4     4903.41     4887.58     63.66 o 
  -6   6   4     1912.52     2003.30     36.54 o 
  -4   6   4    32823.62    34027.70    222.63 o 
  -2   6   4    38142.53    38574.80    751.85 o 
   0   6   4   207790.12   190629.11   4182.77 o 
   2   6   4   173568.77   168126.09   1178.90 o 
   4   6   4   108989.20   107632.06    787.36 o 
   6   6   4    47075.26    46228.11    339.78 o 
   8   6   4     8260.62     8023.50     83.30 o 
  -9   7   4     2923.01     2912.97     53.39 o 
  -7   7   4       82.15       85.72     12.40 o 
  -5   7   4       85.57       94.97     10.94 o 
  -3   7   4     1514.72     1631.72     20.75 o 
  -1   7   4     3061.97     3345.81     35.69 o 
   1   7   4       13.49       50.13     12.43 o 
   3   7   4     5287.15     5010.52     44.57 o 
   5   7   4     6352.91     6540.38     59.06 o 
   7   7   4    11866.93    11712.88    106.68 o 
   9   7   4     1970.42     1943.60     44.23 o 
  -8   8   4     4021.94     4090.67     71.82 o 
  -6   8   4        2.69       58.69     19.45 o 
  -4   8   4     1752.04     1793.97     32.51 o 
  -2   8   4    63136.31    62396.72    536.98 o 
   0   8   4    94526.52    91458.35   1221.41 o 
   2   8   4   103510.65   102604.71    738.64 o 
   4   8   4    47389.23    47839.89    325.40 o 
   6   8   4    16943.48    16738.28    149.39 o 
   8   8   4     2303.66     2112.03     43.94 o 
  -9   9   4     1313.33     1289.73     37.12 o 
  -7   9   4       35.80       42.91     11.71 o 
  -5   9   4      807.50      806.41     22.38 o 
  -3   9   4     2580.48     2712.92     39.31 o 
  -1   9   4       46.05       46.47      9.21 o 
   1   9   4     4610.53     4595.34     43.18 o 
   3   9   4    35663.39    36073.00    263.95 o 
   5   9   4    12737.15    12645.40    114.76 o 
   7   9   4    13059.03    12766.38    134.99 o 
   9   9   4      915.02      948.69     44.41 o 
  -8  10   4     2923.35     2856.83     48.85 o 
  -6  10   4     2057.48     2084.74     46.09 o 
  -4  10   4      879.81      953.08     63.11 o 
  -2  10   4    28461.90    29133.72    243.68 o 
   0  10   4    17200.04    17620.00    156.69 o 
   2  10   4    46843.15    46210.14    332.77 o 
   4  10   4    23706.29    24054.25    184.80 o 
   6  10   4    13475.86    13018.17    132.49 o 
   8  10   4      471.12      394.29     29.97 o 
  -9  11   4     1086.57     1097.80     35.82 o 
  -7  11   4      367.77      389.16     21.25 o 
  -5  11   4     1223.56     1224.89     27.72 o 
  -3  11   4      193.76      174.15     12.03 o 
  -1  11   4       84.82       93.87     15.15 o 
   1  11   4     4442.89     4608.03     45.58 o 
   3  11   4    10000.16    10139.67     87.21 o 
   5  11   4    15410.63    15658.80    140.37 o 
   7  11   4     6635.44     6583.91     94.24 o 
  -8  12   4      791.93      921.65     34.15 o 
  -6  12   4      168.38      223.89     35.81 o 
  -4  12   4      143.90      177.16     27.91 o 
  -2  12   4    12893.48    12893.43    111.09 o 
   0  12   4     9014.34     9329.01     98.54 o 
   2  12   4    15951.93    16598.90    131.54 o 
   4  12   4    10755.20    11021.73    125.82 o 
   6  12   4     5192.94     5231.29     70.54 o 
   8  12   4      149.88      135.37     28.20 o 
  -7  13   4      633.14      603.68     25.29 o 
  -5  13   4       15.95        3.04     11.37 o 
  -3  13   4      937.38      900.04     23.48 o 
  -1  13   4      366.44      371.34     20.33 o 
   1  13   4     4672.03     4588.74     49.59 o 
   3  13   4     3916.24     4037.47     46.11 o 
   5  13   4    18757.02    18308.05    176.42 o 
   7  13   4     5262.86     5085.06     93.48 o 
  -8  14   4       55.48      121.43     28.41 o 
  -6  14   4        0.14       78.06     32.71 o 
  -4  14   4     1059.26     1110.15     47.94 o 
  -2  14   4     1206.55     1402.92     36.99 o 
   0  14   4     4147.92     4471.07     68.54 o 
   2  14   4     4822.57     4964.10     65.55 o 
   4  14   4     2587.17     2815.43     42.70 o 
   6  14   4     1549.03     1485.62     41.61 o 
  -7  15   4      382.28      401.03     23.92 o 
  -5  15   4      283.85      255.01     17.62 o 
  -3  15   4        3.67       -7.35     13.29 o 
  -1  15   4      121.87      111.87     16.59 o 
   1  15   4     4486.00     4559.11     71.25 o 
   3  15   4    12472.35    12431.83    142.73 o 
   5  15   4    12787.51    12591.02    132.55 o 
   7  15   4     3971.82     3910.64     82.92 o 
  -6  16   4        1.68       41.00     23.07 o 
  -4  16   4      695.44      748.23     32.54 o 
  -2  16   4      117.25      161.46     18.74 o 
   0  16   4     1682.90     1973.57     84.10 o 
   2  16   4       85.10      165.30     20.09 o 
   4  16   4      658.50      767.05     27.36 o 
   6  16   4      427.08      409.15     36.93 o 
  -5  17   4       24.61       10.46     15.47 o 
  -3  17   4     1067.46     1020.76     35.36 o 
  -1  17   4      149.26      155.80     19.74 o 
   1  17   4     1218.41     1172.82     36.06 o 
   3  17   4     4807.66     4738.66     76.90 o 
   5  17   4     7463.96     7522.48    131.80 o 
  -6  18   4       18.27       68.42     22.66 o 
  -4  18   4       51.74      124.58     20.83 o 
  -2  18   4      325.89      348.59     26.85 o 
   0  18   4        5.55       67.76     24.65 o 
   2  18   4      127.81      238.05     48.80 o 
  -5  19   4       41.98        6.84     21.38 o 
  -3  19   4      331.41      292.61     26.96 o 
  -1  19   4      704.39      686.91     32.88 o 
   1  19   4      221.61      203.73     30.50 o 
   3  19   4     3785.05     3771.94     70.54 o 
   5  19   4     2664.20     2625.71     82.67 o 
  -4  20   4      512.69      603.70     42.64 o 
  -2  20   4      338.52      458.15     48.44 o 
   0  20   4     1640.15     1653.75     56.30 o 
   2  20   4     1015.04     1118.14     43.01 o 
   4  20   4      921.27     1176.24     59.31 o 
  -3  21   4       23.56       16.90     24.49 o 
  -1  21   4       11.45       -6.01     27.22 o 
   1  21   4      530.20      585.25     42.60 o 
   3  21   4     1832.03     1899.34     71.28 o 
   0  22   4     4005.79     4060.46    159.58 o 
  -9   1   5        3.51       22.16     12.30 o 
  -7   1   5     2578.42     2464.35     26.28 o 
  -5   1   5     3281.73     3316.44     29.49 o 
  -3   1   5      378.00      339.27      8.91 o 
  -1   1   5     1469.51     1202.48     41.34 o 
   1   1   5    44003.32    43413.61    308.88 o 
   3   1   5    18272.40    19248.39    124.40 o 
   5   1   5    26171.56    26213.77    195.21 o 
   7   1   5      711.16      806.36     30.26 o 
   9   1   5      135.46      223.89     15.20 o 
 -10   2   5       19.72       17.73     25.59 o 
  -8   2   5      175.76      160.26     12.18 o 
  -6   2   5     7739.08     8089.98     53.76 o 
  -4   2   5     1684.24     1758.53     35.69 o 
  -2   2   5    25382.83    26113.28    223.29 o 
   0   2   5    23772.51    23987.59    243.04 o 
   2   2   5    28621.76    27855.99    196.17 o 
   4   2   5      200.84      269.50      9.37 o 
   6   2   5     8227.53     8627.64     75.74 o 
   8   2   5      256.19      241.17     13.94 o 
  -9   3   5      136.21      155.49     15.03 o 
  -7   3   5     1183.27     1261.22     23.99 o 
  -5   3   5     2259.74     2373.17     23.30 o 
  -3   3   5    12638.60    12919.56    100.47 o 
  -1   3   5    25990.42    25534.99    228.53 o 
   1   3   5     5166.10     4933.00     45.17 o 
   3   3   5    48640.18    48694.28    319.93 o 
   5   3   5    16198.33    16653.10    139.44 o 
   7   3   5     4938.43     4979.69     51.92 o 
   9   3   5      206.92      316.00     24.70 o 
 -10   4   5       68.84       63.35     27.22 o 
  -8   4   5      287.03      334.95     23.67 o 
  -6   4   5     6512.11     6855.02     60.61 o 
  -4   4   5    18382.59    19301.91    137.84 o 
  -2   4   5    93772.74    91046.31    963.23 o 
   0   4   5   180568.03   172784.78   1831.43 o 
   2   4   5    22541.97    22451.88    159.73 o 
   4   4   5    14128.15    14336.77     98.97 o 
   6   4   5     4825.88     4938.41     55.22 o 
   8   4   5      608.31      607.89     21.89 o 
  -9   5   5      701.72      712.19     23.43 o 
  -7   5   5       74.70      128.48     12.73 o 
  -5   5   5       44.74       68.24      8.54 o 
  -3   5   5      229.41      238.36      9.62 o 
  -1   5   5     4592.45     4803.67     58.09 o 
   1   5   5     8285.94     8286.09     63.57 o 
   3   5   5    32533.37    32113.30    215.72 o 
   5   5   5     8118.64     8352.29     66.52 o 
   7   5   5     2203.61     2275.41     45.68 o 
   9   5   5      495.86      568.84     25.31 o 
 -10   6   5      513.90      567.80     52.58 o 
  -8   6   5      342.25      479.12     42.94 o 
  -6   6   5     1368.50     1402.84     42.95 o 
  -4   6   5    47478.34    47348.27    323.82 o 
  -2   6   5    53520.30    52255.07    485.20 o 
   0   6   5    62374.99    60964.82    594.85 o 
   2   6   5    26822.71    25254.56    180.69 o 
   4   6   5     5383.20     5405.06     48.93 o 
   6   6   5      178.28      171.27     21.06 o 
   8   6   5        1.49       19.97     13.82 o 
  -9   7   5      175.87      197.70     16.63 o 
  -7   7   5      605.60      561.51     20.84 o 
  -5   7   5       41.22       34.68      8.93 o 
  -3   7   5     1961.76     2112.88     28.96 o 
  -1   7   5    15440.00    15916.04    149.02 o 
   1   7   5    18675.61    19408.97    150.45 o 
   3   7   5    20828.83    21324.02    151.04 o 
   5   7   5     6615.31     6814.85     69.73 o 
   7   7   5      565.21      649.41     31.21 o 
   9   7   5      430.05      521.64     30.07 o 
  -8   8   5      284.83      405.25     46.17 o 
  -4   8   5    36935.49    37249.68    297.63 o 
  -2   8   5    62316.12    61746.28    485.35 o 
   0   8   5    82329.36    79788.45    622.84 o 
   2   8   5    60269.94    59931.04    426.17 o 
   4   8   5    20074.68    20257.33    147.51 o 
   6   8   5        7.28       22.12     12.32 o 
   8   8   5        3.82        5.61     14.54 o 
  -9   9   5       63.55       66.18     15.42 o 
  -7   9   5       65.05       70.34     12.77 o 
  -5   9   5     6119.35     6010.63     66.68 o 
  -3   9   5       24.07       51.98      9.90 o 
  -1   9   5       87.80      114.03      6.84 o 
   1   9   5    10263.00    10742.33     86.01 o 
   3   9   5     5499.09     5707.05     54.99 o 
   5   9   5     3389.11     3421.57     42.37 o 
   7   9   5      327.17      410.41     28.33 o 
   9   9   5        0.63       37.17     18.92 o 
  -8  10   5       30.33       69.84     21.52 o 
  -6  10   5     2960.71     3048.42     46.23 o 
  -4  10   5    56642.71    56040.02    441.03 o 
  -2  10   5    79345.87    77257.12    754.54 o 
   0  10   5   121583.91   119789.27    908.63 o 
   2  10   5    57219.46    56883.03    406.21 o 
   4  10   5    19102.56    19220.37    151.72 o 
   6  10   5      810.26      870.04     33.81 o 
   8  10   5      223.44      188.22     21.26 o 
  -9  11   5       15.55        0.35     14.88 o 
  -7  11   5      414.50      405.85     21.06 o 
  -5  11   5      339.68      324.24     17.39 o 
  -3  11   5     1072.94     1085.42     23.63 o 
  -1  11   5     1393.41     1441.01     25.01 o 
   1  11   5     6501.78     6448.76     58.37 o 
   3  11   5      107.99      135.12     11.07 o 
   5  11   5      637.81      845.31     26.14 o 
  -8  12   5       26.81       74.16     25.52 o 
  -6  12   5    17367.21    17264.01    182.16 o 
  -4  12   5    23309.98    23451.79    199.78 o 
  -2  12   5   107658.20   107057.76    954.76 o 
   0  12   5    87225.21    85845.62    764.43 o 
   2  12   5    76066.23    75210.32    534.89 o 
   4  12   5    14360.77    14894.13    124.28 o 
   6  12   5     3157.46     3276.46     59.61 o 
   8  12   5      456.13      383.38     35.83 o 
  -7  13   5       37.47       29.09     13.47 o 
  -5  13   5      555.29      548.52     21.57 o 
  -3  13   5        2.75        7.40     10.81 o 
  -1  13   5       88.68      132.00     14.51 o 
   1  13   5      590.07      623.67     24.45 o 
   3  13   5      290.17      371.20     16.52 o 
   5  13   5      236.30      317.49     20.22 o 
   7  13   5        0.10       29.62     15.60 o 
  -8  14   5       29.27       75.98     16.66 o 
  -6  14   5    12559.66    12153.50    146.51 o 
  -4  14   5    27245.10    26669.44    239.05 o 
  -2  14   5    72883.72    71363.71    706.88 o 
   0  14   5    85276.59    83965.22    824.35 o 
   2  14   5    51949.53    51812.80    395.08 o 
   4  14   5    17260.68    16846.73    150.80 o 
   6  14   5     2525.08     2627.14     54.86 o 
  -7  15   5       22.85       28.49     14.84 o 
  -5  15   5      600.83      653.79     24.04 o 
  -3  15   5        9.09        7.46     13.98 o 
  -1  15   5     1567.09     1524.12     39.22 o 
   1  15   5       23.62       55.31     19.19 o 
   3  15   5      397.18      409.58     21.09 o 
   5  15   5      406.13      408.34     23.94 o 
   7  15   5        1.60        8.60     19.19 o 
  -6  16   5     3931.67     3939.26     75.40 o 
  -4  16   5    17998.76    17375.53    202.11 o 
  -2  16   5    43387.49    41402.50    427.64 o 
   0  16   5    47773.12    46832.72    477.53 o 
   2  16   5    37539.69    36528.84    378.82 o 
   4  16   5    11118.22    11148.34    128.13 o 
   6  16   5     1298.80     1477.72     50.17 o 
  -5  17   5     1352.49     1301.26     42.38 o 
  -3  17   5       76.21       66.54     18.35 o 
  -1  17   5        0.39      -12.00     14.27 o 
   1  17   5      399.68      368.96     22.75 o 
   3  17   5      403.44      366.24     26.13 o 
   5  17   5      249.45      221.06     21.44 o 
  -6  18   5     1738.87     1867.97     68.33 o 
  -4  18   5    12505.19    11914.55    153.91 o 
  -2  18   5    20899.62    19863.41    227.09 o 
   0  18   5    28733.62    28108.76    304.63 o 
   2  18   5    18390.34    18208.40    208.65 o 
   4  18   5     9242.00     9299.72    143.97 o 
  -5  19   5      322.99      277.91     32.17 o 
  -3  19   5      119.27       93.35     24.24 o 
  -1  19   5        2.82        3.83     17.74 o 
   1  19   5      870.93      784.59     44.03 o 
   3  19   5      374.78      407.20     31.35 o 
  -4  20   5     8823.41     8577.49    248.24 o 
  -2  20   5    14438.93    14181.00    177.21 o 
   0  20   5    17915.52    17457.67    243.11 o 
   2  20   5    11489.63    11487.58    176.59 o 
   4  20   5     3444.10     3506.78     98.40 o 
  -3  21   5      558.98      505.97     46.70 o 
  -1  21   5       61.26       61.80     29.78 o 
   1  21   5       75.24       10.26     28.93 o 
   0  22   5     8867.69     9096.13    265.97 o 
 -10   0   6     3841.58     3729.81     76.75 o 
  -8   0   6    10613.44    10598.40    233.53 o 
  -6   0   6   132381.55   130548.35   1368.17 o 
  -4   0   6   298272.22   276681.88   4184.23 o 
  -2   0   6   531533.81   400049.53   9706.76 o 
   0   0   6   259618.48   222204.19   8386.87 o 
   2   0   6   152901.55   141087.70   1861.92 o 
   4   0   6     1227.33     1504.29     33.64 o 
   6   0   6      528.45      590.49     37.11 o 
   8   0   6     8427.90     8512.63     99.65 o 
  -9   1   6       25.97       22.16     11.57 o 
  -7   1   6      143.37      135.29      9.83 o 
  -5   1   6     1528.33     1534.32     18.28 o 
  -3   1   6    10757.28    10631.41    101.30 o 
  -1   1   6     7628.46     8110.89     72.52 o 
   1   1   6    13586.59    14059.27    102.35 o 
   3   1   6     1479.07     1441.46     16.64 o 
   5   1   6     2026.30     2153.12     30.58 o 
   7   1   6      466.19      520.64     18.40 o 
 -10   2   6     1755.73     1726.32     53.44 o 
  -8   2   6    20872.27    21079.61    219.02 o 
  -6   2   6   101230.55    99936.84    583.20 o 
  -4   2   6   242758.39   226982.48   1954.20 o 
  -2   2   6   268516.38   235370.05   3485.42 o 
   0   2   6   172086.67   158553.53   1415.96 o 
   2   2   6    95759.66    92473.12    659.87 o 
   4   2   6     1594.35     1676.63     27.46 o 
   6   2   6     1820.59     2056.04     35.80 o 
   8   2   6     7745.27     8138.22     91.11 o 
  -9   3   6      626.95      627.20     25.14 o 
  -7   3   6       59.69       75.13      9.83 o 
  -5   3   6     2321.14     2373.97     25.83 o 
  -3   3   6     2144.22     1863.06     28.27 o 
  -1   3   6     3245.57     3659.01     37.84 o 
   1   3   6     4768.26     5100.30     49.84 o 
   3   3   6       33.22       72.84      6.38 o 
   5   3   6     3285.34     3391.35     43.46 o 
   7   3   6     1753.50     1858.41     32.14 o 
 -10   4   6      853.90      904.71     43.91 o 
  -8   4   6    20384.10    19985.15    261.35 o 
  -6   4   6    70598.34    70187.25    481.05 o 
  -4   4   6   155736.36   149506.89   1216.83 o 
  -2   4   6   296389.75   273090.41   2929.02 o 
   0   4   6   176692.75   168511.44   1811.64 o 
   2   4   6    38427.69    38334.74    253.08 o 
   4   4   6     2474.43     2597.69     41.10 o 
   6   4   6     4880.48     5085.17     60.17 o 
   8   4   6     6553.54     6779.03     67.44 o 
  -9   5   6      444.08      448.80     22.41 o 
  -7   5   6      515.62      542.45     21.30 o 
  -5   5   6     2821.36     2852.85     37.64 o 
  -3   5   6     1554.86     1777.71     24.99 o 
  -1   5   6      753.54      973.11     17.00 o 
   1   5   6    13177.08    14406.34    113.35 o 
   3   5   6     5180.88     5468.99     45.34 o 
   5   5   6      818.01      800.11     21.32 o 
   7   5   6     1329.56     1471.86     31.16 o 
   9   5   6     1660.30     1774.16     38.27 o 
 -10   6   6      203.75      186.40     27.48 o 
  -8   6   6    17256.55    17368.38    160.24 o 
  -6   6   6    48321.37    48098.55    384.18 o 
  -4   6   6   130609.13   124769.28    916.16 o 
  -2   6   6   189251.94   180345.73   1487.20 o 
   0   6   6   128522.30   127397.10    967.81 o 
   2   6   6     3015.71     2740.56     30.23 o 
   4   6   6     6646.16     6850.12     66.54 o 
   6   6   6    10069.22    10298.50     94.75 o 
   8   6   6     4149.31     4163.95     55.76 o 
  -9   7   6      896.40      850.71     27.55 o 
  -7   7   6     3850.07     3915.76     53.03 o 
  -5   7   6     3187.50     3329.79     46.09 o 
  -3   7   6       64.60      109.43      8.72 o 
  -1   7   6     3101.44     2872.68     37.18 o 
   1   7   6    14053.15    15312.32    131.70 o 
   3   7   6     3669.79     3900.31     39.13 o 
   5   7   6       18.47       54.34     17.35 o 
   7   7   6      573.74      659.85     24.89 o 
   9   7   6     3663.68     3836.09     61.10 o 
  -8   8   6     8086.18     7952.93     89.42 o 
  -6   8   6    22210.48    22527.81    194.46 o 
  -4   8   6    71907.18    71124.18    550.42 o 
  -2   8   6    86013.48    85547.91    701.14 o 
   0   8   6   115131.88   115131.31    912.68 o 
   2   8   6    32838.54    33983.00    241.55 o 
   4   8   6     1465.49     1622.86     26.49 o 
   6   8   6     1316.38     1410.30     33.72 o 
   8   8   6     2771.82     2951.18     50.15 o 
  -9   9   6      471.87      469.00     25.85 o 
  -7   9   6     4825.96     4812.46     62.03 o 
  -5   9   6       26.67       25.68     10.12 o 
  -3   9   6     6888.88     6870.97     78.63 o 
  -1   9   6     5883.47     5953.32     55.02 o 
   1   9   6     2063.76     1998.29     27.25 o 
   3   9   6     4364.34     4467.20     43.19 o 
   5   9   6        9.63       31.49     10.32 o 
   7   9   6     1259.75     1409.23     34.17 o 
   9   9   6     3433.89     3630.47    190.61 o 
  -8  10   6     2531.78     2566.74     50.21 o 
  -6  10   6    23748.84    23521.65    204.88 o 
  -4  10   6    42723.21    42530.81    340.46 o 
  -2  10   6    52000.26    52088.83    516.88 o 
   0  10   6    34700.86    35625.00    270.22 o 
   2  10   6    23467.45    23713.42    179.02 o 
   6  10   6      137.52      224.24     17.99 o 
   8  10   6      650.11      789.48     45.79 o 
  -9  11   6     1511.06     1495.93     40.85 o 
  -7  11   6     2470.82     2306.16     42.17 o 
  -5  11   6     2993.08     2991.72     44.05 o 
  -3  11   6     1094.92     1083.04     27.72 o 
  -1  11   6     1619.60     1711.69     28.14 o 
   1  11   6     7319.53     7686.75     73.32 o 
   3  11   6     5126.10     5177.92     52.80 o 
   5  11   6      380.13      373.29     19.47 o 
   7  11   6     1426.18     1565.37     42.90 o 
  -8  12   6     1303.46     1408.07     47.68 o 
  -6  12   6     8294.24     8236.58    121.74 o 
  -4  12   6    13417.16    13495.12    168.99 o 
  -2  12   6    28601.13    28387.53    267.05 o 
   0  12   6    14029.15    14092.49    127.98 o 
   2  12   6     5896.56     6105.26     59.06 o 
   4  12   6        1.66       21.38     11.07 o 
   6  12   6        2.47       28.52     15.32 o 
   8  12   6       85.14      182.41     25.17 o 
  -7  13   6     1628.51     1527.13     39.69 o 
  -5  13   6     6778.04     6703.40     85.51 o 
  -3  13   6       64.42       88.49     21.07 o 
  -1  13   6     1203.01     1226.78     39.03 o 
   1  13   6    10758.33    10650.19    102.94 o 
   3  13   6      976.91     1087.28     24.08 o 
   5  13   6      469.97      404.46     22.20 o 
   7  13   6     1234.80     1274.92     40.73 o 
  -8  14   6     1010.14     1043.65     40.96 o 
  -6  14   6      421.76      572.32     49.63 o 
  -4  14   6     5675.32     5700.31    125.42 o 
  -2  14   6     1039.52     1265.24     47.99 o 
   0  14   6    12542.14    12748.61    149.55 o 
   2  14   6     2563.41     2553.87     37.18 o 
   4  14   6     1823.98     1788.03     37.75 o 
  -7  15   6     2140.04     2054.84     45.67 o 
  -5  15   6      737.24      673.58     28.18 o 
  -3  15   6       10.05       30.09     14.52 o 
  -1  15   6     1499.41     1593.40     39.22 o 
   1  15   6      918.84      961.24     33.07 o 
   3  15   6     1607.39     1599.59     31.24 o 
   5  15   6       11.29       26.91     13.48 o 
   7  15   6      719.33      704.65     38.69 o 
  -6  16   6       43.18      177.50     44.97 o 
  -2  16   6      934.21     1045.61     35.98 o 
   0  16   6      798.04      976.00     71.89 o 
   2  16   6      549.22      609.38     25.89 o 
   4  16   6     1040.70      946.84     34.40 o 
   6  16   6       94.44      140.16     20.94 o 
  -5  17   6      335.66      300.74     26.22 o 
  -3  17   6      442.90      399.95     26.85 o 
  -1  17   6     3003.76     2976.50     59.08 o 
   1  17   6     1002.54     1036.54     37.05 o 
   3  17   6     2072.70     2063.81     48.97 o 
   5  17   6       50.31       44.60     17.17 o 
  -6  18   6       19.53      150.72     48.76 o 
  -2  18   6      175.86      225.08     23.29 o 
   0  18   6      704.35      761.17     34.09 o 
   2  18   6       85.03      112.07     26.37 o 
   4  18   6      197.69      181.91     26.70 o 
  -5  19   6      242.33      241.42     34.48 o 
  -3  19   6       38.97       38.60     19.19 o 
  -1  19   6     1211.09     1196.30     41.25 o 
   1  19   6      522.53      527.07     39.01 o 
   3  19   6     1162.16     1158.57     41.44 o 
  -4  20   6     1352.08     1659.31     70.47 o 
  -2  20   6     1111.14     1341.57     78.73 o 
   0  20   6     1153.82     1243.84     57.05 o 
   2  20   6       84.57      109.30     31.50 o 
  -3  21   6       18.50        7.63     26.18 o 
  -1  21   6        1.72      -17.34     26.70 o 
   1  21   6      502.22      546.25     43.36 o 
  -9   1   7    10341.43     9953.85    183.68 o 
  -7   1   7     3534.10     3698.92     38.37 o 
  -5   1   7    10855.46    11329.29     79.49 o 
  -3   1   7      856.50      799.22     12.99 o 
  -1   1   7     3306.29     3206.90     31.48 o 
   1   1   7      667.40      620.96     13.02 o 
   3   1   7     3173.08     3063.36     31.55 o 
   5   1   7    16396.87    16563.08    140.94 o 
   7   1   7    24364.63    24414.81    173.73 o 
   9   1   7    16022.52    15740.16    122.17 o 
 -10   2   7      587.80      736.00     34.34 o 
  -8   2   7      188.20      320.78     28.62 o 
  -6   2   7     3219.55     3276.24     47.78 o 
  -4   2   7      593.19      655.42     24.17 o 
  -2   2   7     4541.72     4629.17     43.31 o 
   0   2   7     4119.54     4448.08     38.21 o 
   2   2   7     1031.39     1313.91     22.01 o 
   4   2   7     3851.62     4007.97     45.38 o 
   6   2   7    12206.28    12261.63    105.56 o 
   8   2   7     1602.93     1603.19     30.71 o 
  -9   3   7     4764.80     4760.40     63.77 o 
  -7   3   7    11249.51    11206.05     97.87 o 
  -5   3   7     1823.07     2030.00     31.70 o 
  -1   3   7    10174.93    10207.93     83.37 o 
   1   3   7     2048.72     2134.21     22.82 o 
   3   3   7    17598.76    18196.31    133.64 o 
   5   3   7    25581.34    25029.64    188.74 o 
   7   3   7    25927.76    25410.76    190.22 o 
   9   3   7    16219.66    15596.03    121.53 o 
 -10   4   7     1561.47     1763.64     43.64 o 
  -8   4   7     4775.46     4930.48     66.81 o 
  -6   4   7     6361.51     6546.87     65.02 o 
  -4   4   7     2995.92     2972.96     31.16 o 
  -2   4   7    21909.22    21044.24    192.85 o 
   0   4   7    17818.88    19016.99    145.87 o 
   2   4   7       21.95       57.99     13.78 o 
   4   4   7     9728.02     9933.97     83.59 o 
   6   4   7     5455.38     5510.42     57.16 o 
   8   4   7     1978.37     2068.64     34.65 o 
  -9   5   7     4382.80     4253.03     60.38 o 
  -7   5   7    14633.67    14536.35    133.58 o 
  -5   5   7     5758.43     5770.66     56.67 o 
  -3   5   7     1538.54     1591.04     25.14 o 
  -1   5   7       67.37       84.00      7.43 o 
   1   5   7     1825.82     1794.19     32.04 o 
   3   5   7      581.37      633.24     13.70 o 
   5   5   7    19459.31    19460.59    162.66 o 
   7   5   7    11749.53    11498.62    114.03 o 
   9   5   7    15348.63    14913.15    129.47 o 
 -10   6   7     3062.87     3234.41     80.19 o 
  -8   6   7    11939.33    11846.00    134.04 o 
  -6   6   7    29058.75    29035.56    240.59 o 
  -4   6   7    41633.04    40951.92    322.86 o 
  -2   6   7     5699.18     5130.17     54.11 o 
   0   6   7    26421.88    27421.99    194.67 o 
   2   6   7     1572.31     1634.03     19.62 o 
   4   6   7     3872.67     3788.80     43.73 o 
   6   6   7     8156.70     7886.45     78.25 o 
   8   6   7     2270.70     2220.89     37.72 o 
  -9   7   7     2381.42     2288.70     46.03 o 
  -7   7   7     4633.76     4759.23     64.47 o 
  -5   7   7      868.44      961.99     24.21 o 
  -3   7   7     2134.73     2340.47     33.73 o 
  -1   7   7      234.13      186.35     11.22 o 
   1   7   7     3097.62     3390.56     33.09 o 
   3   7   7     3771.57     3543.25     37.29 o 
   5   7   7    13829.49    13347.70    122.31 o 
   7   7   7    11758.11    11271.21    113.62 o 
   9   7   7    10484.33    10297.89    113.76 o 
  -8   8   7    15578.04    16076.63    164.39 o 
  -6   8   7    44470.98    43918.34    381.67 o 
  -4   8   7    53981.55    53277.00    449.63 o 
  -2   8   7    35342.95    36530.12    303.74 o 
   0   8   7    38552.12    38443.50    271.00 o 
   2   8   7     2358.75     2380.22     30.12 o 
   4   8   7     3753.46     3798.66     43.67 o 
   6   8   7    12339.35    12399.61    119.06 o 
   8   8   7     2645.08     2597.23     47.15 o 
  -9   9   7     1778.72     1639.55     39.63 o 
  -7   9   7     1484.76     1438.22     33.77 o 
  -5   9   7     2372.30     2385.95     39.74 o 
  -3   9   7        4.36        2.17      8.31 o 
  -1   9   7     2159.35     2405.37     28.97 o 
   1   9   7      392.50      422.61     17.18 o 
   3   9   7     6565.08     6753.69     58.79 o 
   5   9   7     1919.22     1962.66     35.12 o 
   7   9   7     9092.11     8897.28     96.97 o 
  -8  10   7    16554.15    16638.06    170.53 o 
  -6  10   7    35310.82    34627.60    309.94 o 
  -4  10   7    57773.72    55979.79    475.20 o 
  -2  10   7    22003.44    21740.92    205.71 o 
   0  10   7     5674.21     5780.34     60.07 o 
   2  10   7     5699.15     5832.99     55.55 o 
   4  10   7    12439.98    13108.01    110.66 o 
   6  10   7     8850.38     8450.02     90.61 o 
   8  10   7     3353.49     3373.38     59.28 o 
  -9  11   7     1482.36     1455.18     44.46 o 
  -7  11   7      353.95      298.41     20.16 o 
  -5  11   7      464.73      464.08     20.95 o 
  -3  11   7      110.64      158.53     24.06 o 
  -1  11   7       52.00       65.81     10.70 o 
   1  11   7      180.44      161.67     12.69 o 
   3  11   7      611.50      601.25     25.82 o 
   5  11   7      164.63      154.85     16.26 o 
   7  11   7     6258.25     6003.06     90.90 o 
  -8  12   7    10703.67    10818.00    124.78 o 
  -6  12   7    29720.94    29783.17    334.70 o 
  -4  12   7    30909.33    30568.33    291.02 o 
  -2  12   7    36349.82    35680.21    330.43 o 
   0  12   7      767.44      777.03     20.85 o 
   2  12   7      345.80      436.90     18.61 o 
   4  12   7    12952.35    12819.22    118.74 o 
   6  12   7    10636.40    10471.75    129.91 o 
   8  12   7     7168.64     7237.07    106.90 o 
  -7  13   7      191.41      162.67     17.69 o 
  -5  13   7      209.45      205.99     18.31 o 
  -3  13   7      130.50      198.42     39.37 o 
  -1  13   7     1818.54     1782.99     40.60 o 
   1  13   7       93.87       99.15     13.91 o 
   3  13   7     1789.69     1659.36     28.78 o 
   5  13   7      567.70      556.47     34.39 o 
   7  13   7     1563.58     1507.12     43.95 o 
  -8  14   7    10278.48    10645.36    160.70 o 
  -6  14   7    21735.68    21021.14    278.45 o 
  -4  14   7    28467.29    27740.51    269.68 o 
  -2  14   7    22962.02    22756.21    247.06 o 
   0  14   7       22.83       54.21     16.06 o 
   2  14   7     1399.61     1404.80     37.28 o 
   4  14   7    13400.33    13209.08    124.21 o 
   6  14   7     8376.12     8330.35    112.01 o 
  -7  15   7      379.50      379.52     24.32 o 
  -5  15   7       16.19       27.20     14.26 o 
  -3  15   7     1937.82     1912.40     44.70 o 
   1  15   7     3090.91     3025.20     57.21 o 
   3  15   7       43.22       68.38     13.48 o 
   5  15   7     1604.01     1409.66     39.81 o 
  -6  16   7    18153.11    17624.81    355.51 o 
  -4  16   7    29749.71    28371.43    308.51 o 
  -2  16   7    18276.70    17280.30    214.98 o 
   0  16   7     2068.94     2099.85     48.38 o 
   2  16   7     1416.53     1414.68     37.86 o 
   4  16   7     7436.63     7247.14     94.09 o 
   6  16   7     4375.88     4378.85     83.70 o 
  -5  17   7      123.73      137.69     21.14 o 
  -3  17   7      705.50      727.95     31.68 o 
  -1  17   7      449.02      465.83     28.17 o 
   1  17   7     1151.34     1146.50     37.79 o 
   3  17   7       55.80       51.61     20.15 o 
   5  17   7       25.70        0.31     17.64 o 
  -6  18   7    12445.86    11609.54    319.16 o 
  -4  18   7    19687.64    18864.88    258.31 o 
  -2  18   7     7718.19     7428.02    106.83 o 
   0  18   7     5082.57     5024.29     82.24 o 
   2  18   7      930.13      860.08     42.90 o 
   4  18   7     1612.75     1661.62     53.41 o 
  -5  19   7      237.91      250.25     35.94 o 
  -3  19   7      147.55      157.12     22.87 o 
  -1  19   7      600.26      622.82     34.47 o 
   1  19   7      194.16      156.28     30.50 o 
   3  19   7      387.55      299.40     42.23 o 
  -4  20   7     9636.03     9184.17    186.48 o 
  -2  20   7     4937.70     4876.08     86.23 o 
   0  20   7     1184.24     1180.99     52.39 o 
   2  20   7      202.26      205.04     34.91 o 
  -1  21   7      645.12      593.54     56.16 o 
   1  21   7      267.94      172.83     41.54 o 
 -10   0   8    17576.38    17577.01    331.42 o 
  -8   0   8    28441.49    27491.86    318.16 o 
  -6   0   8    56769.34    56445.04    594.06 o 
  -4   0   8    15823.21    16269.76    181.17 o 
  -2   0   8     7292.29     7546.27     99.22 o 
   0   0   8    28309.50    28370.29    283.16 o 
   2   0   8   143506.06   136865.38   1414.62 o 
   4   0   8   103485.31    99955.12    998.58 o 
   6   0   8    20466.51    21159.57    383.89 o 
   8   0   8    15028.56    15310.54    173.19 o 
  -9   1   8       18.07       53.50     14.54 o 
  -7   1   8      219.79      228.00     13.49 o 
  -5   1   8      535.91      552.91     12.16 o 
  -3   1   8     1780.66     1624.99     20.24 o 
  -1   1   8     1242.51     1129.02     15.78 o 
   1   1   8      395.38      410.06     10.06 o 
   3   1   8     2689.80     2769.18     31.65 o 
   5   1   8      538.32      652.19     20.73 o 
 -10   2   8    13671.29    13171.26    204.19 o 
  -8   2   8    41412.71    40437.88    552.27 o 
  -6   2   8    52613.46    51003.74    339.11 o 
  -4   2   8    16526.31    16035.73    121.86 o 
   0   2   8    60914.60    61125.87    442.33 o 
   2   2   8   130142.37   125095.21    838.63 o 
   4   2   8    93841.08    90902.62    651.34 o 
   6   2   8    43915.05    43110.35    315.38 o 
   8   2   8     8698.94     8592.17     80.14 o 
  -9   3   8     2211.39     2189.69     41.72 o 
  -7   3   8      221.94      201.23     12.74 o 
  -5   3   8      288.25      301.29     12.89 o 
  -3   3   8     1024.01     1038.79     18.19 o 
  -1   3   8    12442.78    13239.08    106.77 o 
   1   3   8      627.41      595.04     10.74 o 
   3   3   8     8728.71     8518.45     70.84 o 
   7   3   8     4151.10     4279.92     51.41 o 
   9   3   8      699.78      760.92     24.89 o 
 -10   4   8    11046.44    10698.36    169.17 o 
  -8   4   8    27594.02    27507.20    340.38 o 
  -6   4   8    24037.50    23594.99    184.87 o 
  -4   4   8    49284.28    49265.50    503.82 o 
  -2   4   8     1171.31     1376.43     21.35 o 
   0   4   8    19462.83    19530.91    150.58 o 
   2   4   8    73334.96    72116.97    488.18 o 
   4   4   8    73606.20    73535.29    511.17 o 
   6   4   8    35628.80    35161.41    279.36 o 
   8   4   8     5479.51     5551.42     66.89 o 
  -9   5   8      855.41      792.15     29.31 o 
  -7   5   8     1745.13     1717.16     29.80 o 
  -5   5   8     1521.53     1557.74     25.42 o 
  -3   5   8     1528.74     1572.58     26.02 o 
  -1   5   8     2479.03     2655.41     32.65 o 
   1   5   8     4706.65     5126.95     41.89 o 
   3   5   8     8867.15     8900.98     73.70 o 
   5   5   8    12255.48    12445.95    112.65 o 
   7   5   8     7460.25     7431.76     74.06 o 
   9   5   8     3098.85     3141.30     48.53 o 
 -10   6   8     9287.48     9010.59    173.77 o 
  -8   6   8    23110.58    22503.35    214.98 o 
  -6   6   8    16522.84    16405.49    146.09 o 
  -4   6   8    29687.02    30334.79    258.34 o 
  -2   6   8     7755.95     8638.28     82.45 o 
   0   6   8    11266.23    11722.04     86.96 o 
   2   6   8    54337.74    53838.93    355.23 o 
   4   6   8    42823.80    42590.77    352.59 o 
   6   6   8    26483.69    25913.32    218.60 o 
   8   6   8     2333.01     2249.81     38.90 o 
  -9   7   8      798.36      815.19     29.76 o 
  -7   7   8     1414.06     1366.33     32.22 o 
  -5   7   8      985.06     1043.73     24.18 o 
  -3   7   8     1216.49     1204.64     25.27 o 
  -1   7   8     2704.80     2795.86     38.69 o 
   1   7   8    13546.34    14011.03    106.25 o 
   3   7   8     2077.05     2277.15     31.39 o 
   5   7   8    11644.50    11703.75    119.95 o 
   7   7   8     7361.95     7174.35     89.64 o 
   9   7   8     3837.10     3826.43     57.89 o 
  -8   8   8    13668.28    13234.16    140.35 o 
  -6   8   8    31471.74    30776.94    276.29 o 
  -4   8   8     4958.03     4811.60     80.88 o 
  -2   8   8     1869.61     2104.69     32.09 o 
   0   8   8    39595.58    41336.49    291.52 o 
   2   8   8    28244.51    28508.63    205.90 o 
   4   8   8    37066.87    37019.93    294.13 o 
   6   8   8    15215.70    15194.06    141.08 o 
   8   8   8     3669.94     3595.71     56.92 o 
  -9   9   8     1811.89     1841.57     42.60 o 
  -7   9   8     1250.37     1174.53     31.13 o 
  -5   9   8        0.38        2.96     10.56 o 
  -3   9   8      638.53      619.65     19.30 o 
  -1   9   8     1421.21     1456.04     28.34 o 
   1   9   8     2451.08     2442.35     34.14 o 
   3   9   8     6153.32     6245.30     63.00 o 
   5   9   8    16290.52    16527.35    147.73 o 
   7   9   8     9595.50     9228.24    100.33 o 
  -8  10   8     5647.45     5419.76     76.04 o 
  -6  10   8    13900.53    13517.92    139.25 o 
  -4  10   8     1196.63     1279.49     31.64 o 
  -2  10   8      252.42      327.16     20.30 o 
   0  10   8     2836.61     2909.09     42.93 o 
   2  10   8     9830.26    10156.45     85.98 o 
   4  10   8    11843.27    12269.80    105.43 o 
   6  10   8     4824.56     4936.42     63.76 o 
   8  10   8     4616.04     4395.19     70.30 o 
  -9  11   8     2557.23     2504.54    155.15 o 
  -7  11   8     1010.74      891.29     28.94 o 
  -5  11   8       23.42        5.08     11.50 o 
  -3  11   8      772.24      749.16     24.23 o 
  -1  11   8      716.50      657.44     28.54 o 
   1  11   8     1544.19     1506.54     32.52 o 
   3  11   8    12216.65    12604.82    114.44 o 
   5  11   8    15791.67    15181.98    151.79 o 
   7  11   8    13126.41    12537.43    151.85 o 
  -8  12   8     2301.74     2174.64     52.23 o 
  -6  12   8     5425.05     5280.09     76.17 o 
  -4  12   8      306.79      426.93     23.63 o 
  -2  12   8     1490.60     1397.34     36.78 o 
   0  12   8     3524.61     3500.91     50.74 o 
   2  12   8     6188.18     6208.41     60.61 o 
   4  12   8     4045.35     4519.91     97.19 o 
   6  12   8     2847.47     2846.63     52.53 o 
  -7  13   8      590.86      556.76     26.70 o 
  -5  13   8      848.88      756.96     27.97 o 
  -3  13   8        8.27        1.06     13.13 o 
  -1  13   8       65.90       76.72     16.69 o 
   1  13   8      360.50      348.41     20.62 o 
   3  13   8    11669.66    11735.05    109.64 o 
   5  13   8    11637.86    11634.51    124.99 o 
   7  13   8    12469.30    12305.67    176.44 o 
  -8  14   8      891.84     1130.37    115.25 o 
  -6  14   8     1829.73     1843.68     53.67 o 
  -4  14   8      543.99      642.44     26.65 o 
  -2  14   8      165.51      173.73     18.73 o 
   0  14   8      889.33      959.47     32.55 o 
   2  14   8      445.63      572.05     35.09 o 
   4  14   8     1710.44     1799.29     40.00 o 
   6  14   8     1741.54     1724.66     45.77 o 
  -7  15   8      513.73      499.97     28.92 o 
  -5  15   8      318.14      283.86     22.08 o 
  -3  15   8     1677.91     1585.64     41.44 o 
  -1  15   8      947.05      883.35     31.99 o 
   1  15   8      133.58      143.58     20.62 o 
   3  15   8     6580.34     6760.60     85.79 o 
   5  15   8    10213.25    10205.52    127.41 o 
  -4  16   8      813.35     1002.73     80.88 o 
  -2  16   8      126.42      174.04     32.97 o 
   0  16   8      144.13      272.59     44.15 o 
   2  16   8      205.82      320.02     30.96 o 
   4  16   8        0.17       95.57     33.99 o 
   6  16   8      287.70      297.80     25.31 o 
  -5  17   8      480.59      415.21     28.47 o 
  -3  17   8      188.20      197.01     21.83 o 
  -1  17   8       60.95       66.97     18.73 o 
   1  17   8      930.11      930.22     42.23 o 
   3  17   8     3406.97     3336.76     73.42 o 
   5  17   8     6919.93     6997.18    135.31 o 
  -4  18   8       38.35      106.02     22.39 o 
  -2  18   8       25.18       45.12     17.99 o 
   0  18   8     1247.23     1225.32     42.05 o 
   2  18   8      445.12      489.02     38.22 o 
   4  18   8      116.26      183.92     27.92 o 
  -5  19   8        1.20       37.93     37.68 o 
  -3  19   8       96.45       82.82     21.01 o 
  -1  19   8      135.23      120.05     22.30 o 
   1  19   8     1250.12     1155.68     41.67 o 
   3  19   8     1999.49     1957.96     79.52 o 
  -4  20   8      167.37      222.45     37.22 o 
  -2  20   8      182.15      175.40     24.53 o 
   0  20   8      264.35      297.79     57.81 o 
   2  20   8      882.13      986.45     64.20 o 
  -1  21   8       84.18       79.34     25.24 o 
   1  21   8      306.19      208.85     44.72 o 
  -9   1   9     3378.29     3269.48     51.57 o 
  -7   1   9      727.04      715.58     19.92 o 
  -5   1   9     2482.09     2439.48     28.32 o 
  -3   1   9        1.50       -4.29      4.29 o 
  -1   1   9    50736.12    51474.40    429.18 o 
   1   1   9    23135.00    22374.15    151.15 o 
   3   1   9    84476.70    82895.56    587.98 o 
   5   1   9    36181.99    35552.86    261.98 o 
   7   1   9    29057.84    28089.31    205.96 o 
   9   1   9     2791.90     2640.48     40.20 o 
 -10   2   9     1111.24     1198.77     38.88 o 
  -8   2   9      140.90      182.90     16.80 o 
  -6   2   9     2637.80     2778.23     35.86 o 
  -4   2   9      408.59      428.78     16.85 o 
  -2   2   9    11228.06    12056.80    107.26 o 
   0   2   9     6812.05     7111.95     61.71 o 
   2   2   9     2465.96     2886.31     30.58 o 
   4   2   9     4580.45     4706.16     49.10 o 
   6   2   9     4854.51     4743.33     51.45 o 
   8   2   9       94.35      143.86     14.04 o 
  -9   3   9     2641.70     2488.12     44.36 o 
  -7   3   9      206.53      233.05     13.05 o 
  -5   3   9     1526.85     1610.98     25.96 o 
  -3   3   9     2332.91     2382.51     27.73 o 
  -1   3   9     4708.39     5133.61     44.23 o 
   1   3   9    35370.65    35149.74    234.02 o 
   3   3   9    39240.82    38715.59    295.40 o 
   5   3   9    50645.85    49758.79    337.16 o 
   7   3   9    15376.52    14936.58    123.82 o 
   9   3   9     3461.80     3386.15     45.86 o 
 -10   4   9     1850.13     1960.01     51.71 o 
  -8   4   9      160.68      286.30     27.09 o 
  -6   4   9     6302.12     6407.79     64.61 o 
  -4   4   9      429.02      523.83     27.79 o 
  -2   4   9      447.58      581.12     20.76 o 
   0   4   9    18049.42    18741.59    120.83 o 
   2   4   9    12693.48    12575.52     90.43 o 
   4   4   9    13950.14    14111.00    113.95 o 
   6   4   9      283.27      322.99     20.94 o 
   8   4   9      171.51      182.66     15.82 o 
  -9   5   9     1030.17      999.13     32.31 o 
  -7   5   9     1874.88     1941.13     32.46 o 
  -5   5   9     2229.76     2147.09     37.70 o 
  -3   5   9     4332.53     4328.20     50.03 o 
  -1   5   9     7557.77     8128.13     77.31 o 
   1   5   9    37946.93    38272.59    268.19 o 
   3   5   9    43438.64    43666.77    292.15 o 
   5   5   9    30810.22    30591.55    244.49 o 
   7   5   9     9138.80     9033.00     85.44 o 
   9   5   9     2975.81     2863.80     47.09 o 
  -8   6   9     2740.37     2966.84     55.04 o 
  -4   6   9     3108.19     3319.09     44.39 o 
  -2   6   9    45929.75    45745.68    376.80 o 
   0   6   9    63393.12    64400.09    422.60 o 
   2   6   9    53098.97    54041.92    337.68 o 
   4   6   9    14872.11    15019.70    139.54 o 
   6   6   9     3985.66     4020.57     51.56 o 
   8   6   9      144.70      187.07     16.88 o 
  -9   7   9     1486.66     1520.31     51.54 o 
  -7   7   9     1407.23     1396.63     32.65 o 
  -5   7   9       90.09       49.64     11.22 o 
  -3   7   9     2087.20     2272.95     34.54 o 
  -1   7   9       33.25       56.59      9.44 o 
   1   7   9    22935.49    23362.18    170.62 o 
   3   7   9    19788.06    19654.32    158.74 o 
   5   7   9    19674.89    19514.11    178.72 o 
   7   7   9     7600.44     7349.35     79.61 o 
  -8   8   9     4974.51     5050.53     71.73 o 
  -6   8   9      614.53      757.66     32.38 o 
  -4   8   9     5302.40     5455.84     63.95 o 
  -2   8   9    31845.23    32148.99    271.20 o 
   0   8   9    90758.99    92585.12    615.99 o 
   2   8   9    56075.29    56037.14    391.31 o 
   4   8   9    15970.91    16022.43    161.24 o 
   6   8   9    10201.33    10380.48    114.16 o 
   8   8   9      437.38      534.70     24.55 o 
  -9   9   9     1914.34     1930.92     44.23 o 
  -7   9   9      851.18      861.50     27.94 o 
  -5   9   9     2950.25     3005.85     49.46 o 
  -1   9   9     6359.78     6611.86     74.83 o 
   1   9   9     4095.09     4286.89     49.51 o 
   3   9   9    13173.06    13016.93    113.26 o 
   5   9   9    11476.69    11631.01    112.28 o 
   7   9   9     4183.86     3929.78     58.51 o 
  -8  10   9     3152.71     3218.66     64.82 o 
  -4  10   9     5616.72     5790.55     74.18 o 
  -2  10   9    29262.15    29015.20    270.67 o 
   0  10   9    59755.61    58557.07    523.40 o 
   2  10   9    67873.87    68136.36    508.68 o 
   4  10   9    24839.39    24434.44    204.27 o 
   6  10   9     6627.34     6658.63     78.19 o 
   8  10   9       86.55      140.99     17.97 o 
  -7  11   9      409.36      458.75     23.67 o 
  -5  11   9      453.33      496.06     22.88 o 
  -3  11   9      280.12      301.95     19.59 o 
  -1  11   9     4343.28     4487.57     53.83 o 
   1  11   9    15879.37    16335.19    162.45 o 
   3  11   9    13067.33    13116.15    118.77 o 
   5  11   9     4800.69     4676.06     60.13 o 
   7  11   9     1783.52     1828.84     40.21 o 
  -8  12   9     2375.17     2543.52     54.27 o 
  -6  12   9     1866.98     1936.92     48.78 o 
  -4  12   9     3695.22     3715.95     57.18 o 
  -2  12   9    22608.16    22561.70    242.63 o 
   0  12   9    50403.44    51087.61    462.44 o 
   2  12   9    32169.62    31977.55    271.74 o 
   4  12   9    27383.02    26965.18    244.94 o 
   6  12   9     2931.22     3085.29     54.08 o 
  -7  13   9      798.77      835.88     32.33 o 
  -5  13   9     1430.63     1476.81     53.26 o 
  -3  13   9      637.16      745.85     29.37 o 
  -1  13   9      603.69      550.66     27.03 o 
   1  13   9     1142.71     1161.73     30.55 o 
   3  13   9      994.84     1124.82     31.22 o 
   5  13   9     1153.36     1167.35     36.57 o 
   7  13   9      368.36      431.41     30.10 o 
  -6  14   9     1114.34     1133.19     53.48 o 
  -4  14   9     2936.19     2971.21     52.39 o 
  -2  14   9    19301.04    18359.92    206.59 o 
   0  14   9    26235.43    26003.93    278.66 o 
   2  14   9    33650.02    33871.78    320.14 o 
   4  14   9    19108.15    19354.41    185.57 o 
   6  14   9     3526.12     3645.36     67.78 o 
  -7  15   9     1048.17     1127.11     43.91 o 
  -5  15   9       30.16       18.15     14.51 o 
  -3  15   9     1291.73     1310.15     38.55 o 
  -1  15   9       32.23       25.25     15.20 o 
   1  15   9      467.30      445.71     27.72 o 
   3  15   9       13.24       46.17     15.77 o 
   5  15   9      512.68      558.37     29.29 o 
  -4  16   9     2545.41     2437.70     55.08 o 
  -2  16   9    13446.15    12772.43    170.83 o 
   0  16   9    24809.10    24369.96    267.00 o 
   2  16   9    29147.98    29130.77    313.56 o 
   4  16   9    14579.56    14915.88    209.19 o 
   6  16   9     3027.75     3185.66     92.05 o 
  -5  17   9        5.64       -1.65     17.09 o 
  -3  17   9      621.09      632.81     39.03 o 
  -1  17   9      131.60      127.21     21.33 o 
   1  17   9      175.26      200.32     23.98 o 
   3  17   9      159.67      166.26     27.92 o 
   5  17   9      240.33      264.01     29.59 o 
  -4  18   9     1051.12     1017.68     46.07 o 
  -2  18   9    13277.11    12642.45    160.57 o 
   0  18   9    15592.69    15272.45    185.50 o 
   2  18   9    20553.01    20929.04    278.89 o 
   4  18   9     6177.65     6290.16    203.91 o 
  -3  19   9      215.16      212.31     25.13 o 
  -1  19   9      211.26      218.37     26.13 o 
   1  19   9      423.78      454.37     33.27 o 
   3  19   9      551.78      518.98     53.29 o 
  -2  20   9     4973.24     4977.67     88.95 o 
   0  20   9     8510.28     8338.69    121.75 o 
   2  20   9    12606.35    12772.65    239.77 o 
  -1  21   9      269.57      273.04     32.96 o 
   1  21   9      711.40      602.86     70.93 o 
 -10   0  10     1754.32     1786.64     61.32 o 
  -8   0  10     3028.21     3059.39    143.32 o 
  -6   0  10    26597.57    26617.40    335.91 o 
  -4   0  10   125815.00   121437.88   1216.92 o 
  -2   0  10   226318.59   206442.67   3880.52 o 
   0   0  10   378646.91   316743.53   5978.23 o 
   2   0  10    88998.04    86185.12    845.17 o 
   4   0  10    57617.73    57356.68    575.82 o 
   6   0  10     2356.96     2340.87     52.20 o 
   8   0  10      241.00      274.57     21.08 o 
  -9   1  10       57.49       63.86     14.29 o 
  -7   1  10      266.80      255.66     15.01 o 
  -5   1  10      565.91      592.57     16.14 o 
  -3   1  10     5512.60     5745.59     52.92 o 
  -1   1  10       63.99       66.17      7.65 o 
   1   1  10       72.35       86.58     10.19 o 
   3   1  10     5678.84     6089.25     56.98 o 
   5   1  10     1406.78     1472.95     28.30 o 
   7   1  10      232.85      297.47     18.17 o 
 -10   2  10     1109.73     1270.82     39.23 o 
  -8   2  10     1342.29     1521.26     46.23 o 
  -6   2  10    29668.18    29706.49    277.79 o 
  -4   2  10   121867.65   119250.82    853.07 o 
  -2   2  10   237947.03   218256.62   1638.17 o 
   0   2  10   209934.55   195024.47   2741.56 o 
   2   2  10    97051.15    91597.34    736.42 o 
   4   2  10    22028.30    21528.78    165.29 o 
   6   2  10     3471.25     3378.84     42.22 o 
   8   2  10      865.46      885.21     25.98 o 
  -9   3  10      273.23      270.29     19.33 o 
  -7   3  10     2652.69     2654.63     39.09 o 
  -5   3  10      583.60      527.77     16.60 o 
  -3   3  10      296.75      281.22     10.31 o 
  -1   3  10       15.06       28.33      6.79 o 
   1   3  10      846.98      932.31     14.34 o 
   3   3  10     2981.80     3182.09     38.98 o 
   5   3  10      114.03      140.04     12.00 o 
   7   3  10      747.32      722.14     25.89 o 
   9   3  10      322.76      432.28     22.24 o 
 -10   4  10      452.86      666.18     41.19 o 
  -8   4  10      533.58      708.66     44.13 o 
  -6   4  10    10717.37    11025.49    102.79 o 
  -4   4  10    87925.73    87772.48    664.44 o 
  -2   4  10   175739.92   167571.23   1277.50 o 
   0   4  10   153869.77   148483.56   1161.58 o 
   2   4  10   122058.30   118342.19    894.36 o 
   4   4  10    17922.14    18091.61    151.89 o 
   6   4  10     1522.71     1476.89     30.54 o 
   8   4  10      297.26      304.56     18.33 o 
  -9   5  10       17.10       12.33     13.69 o 
  -7   5  10      142.15      182.02     13.59 o 
  -5   5  10      374.64      318.10     15.60 o 
  -3   5  10      134.36      194.31     15.75 o 
  -1   5  10     2773.93     2688.41     30.77 o 
   1   5  10    13883.36    13963.43    105.21 o 
   3   5  10     6293.99     6344.52     58.77 o 
   5   5  10     3665.58     3555.88     47.97 o 
   7   5  10       15.85       43.49     12.45 o 
  -8   6  10        3.73       81.06     23.18 o 
  -6   6  10    18161.33    18399.50    170.32 o 
  -4   6  10    56924.15    56332.85    508.94 o 
  -2   6  10   125295.17   123943.94   1034.18 o 
   0   6  10    89846.98    89490.77    587.43 o 
   2   6  10   103448.91   102712.52    752.45 o 
   4   6  10    13298.06    13579.39    120.05 o 
   6   6  10      617.33      538.33     24.99 o 
   8   6  10      562.98      588.13     26.31 o 
  -9   7  10       92.77      114.40     17.67 o 
  -7   7  10       18.16       16.63     11.66 o 
  -5   7  10      139.02      165.10     13.95 o 
  -3   7  10      856.56      730.01     21.95 o 
  -1   7  10     7277.11     7616.78     75.83 o 
   1   7  10     8115.28     8293.42     65.13 o 
   3   7  10    15015.62    15136.80    128.38 o 
   5   7  10    13727.11    12955.64    119.09 o 
   7   7  10      194.83      184.18     16.65 o 
  -8   8  10     1066.56     1202.14     33.99 o 
  -6   8  10    10127.42    10189.56    155.00 o 
  -4   8  10    29763.28    28933.34    250.79 o 
  -2   8  10    78044.40    77432.74    630.88 o 
   0   8  10    68802.48    67939.38    556.27 o 
   2   8  10    38803.77    38945.18    296.75 o 
   4   8  10     8102.83     8053.73     87.06 o 
   6   8  10      664.03      583.57     22.70 o 
   8   8  10       34.85       28.22     14.87 o 
  -9   9  10       22.11       22.91     14.88 o 
  -7   9  10      297.54      259.74     20.20 o 
  -5   9  10      809.62      830.26     26.63 o 
  -3   9  10     3488.78     3456.64     46.98 o 
  -1   9  10     1367.74     1323.95     29.34 o 
   1   9  10    36935.86    37439.55    285.48 o 
   3   9  10    10263.32    10457.41    102.97 o 
   5   9  10     9908.50     9547.10     97.33 o 
   7   9  10      115.48      121.12     15.82 o 
  -8  10  10      945.30     1143.31     36.17 o 
  -6  10  10     4607.66     4762.21     94.56 o 
  -4  10  10    21965.74    21810.35    214.19 o 
  -2  10  10    27490.80    27351.22    250.78 o 
   0  10  10    70715.89    71036.32    632.77 o 
   2  10  10    18814.27    18943.75    168.05 o 
   4  10  10    18582.33    17610.38    154.53 o 
   6  10  10      315.72      268.07     21.58 o 
   8  10  10        0.62       12.89     14.59 o 
  -7  11  10      593.82      607.54     28.35 o 
  -5  11  10       37.74       43.93     13.97 o 
  -3  11  10       87.04      112.05     14.90 o 
  -1  11  10    11130.58    11443.42    149.60 o 
   1  11  10     9717.84    10076.66     98.25 o 
   3  11  10    14792.02    15004.18    141.62 o 
   5  11  10     4875.12     4753.09     61.37 o 
   7  11  10      993.28      940.27     31.29 o 
  -8  12  10      251.07      330.09     26.04 o 
  -6  12  10     2289.93     2314.16     47.96 o 
  -4  12  10     6317.57     6325.05     82.15 o 
  -2  12  10    10517.80    10501.79    128.41 o 
   0  12  10    34863.50    35517.88    329.70 o 
   2  12  10     6879.85     7084.00     99.17 o 
   4  12  10     6670.63     6443.09     79.39 o 
   6  12  10       35.15       18.88     13.98 o 
  -7  13  10     1051.32     1052.55     40.14 o 
  -5  13  10       76.04       49.13     14.63 o 
  -3  13  10       16.80       10.98     12.58 o 
  -1  13  10     6688.19     6645.65     91.75 o 
   1  13  10     6990.54     7081.01     85.86 o 
   3  13  10    16889.29    16861.83    162.30 o 
   5  13  10     2130.64     2271.34     44.95 o 
   7  13  10     1399.87     1336.89     43.12 o 
  -6  14  10      559.20      640.97     29.44 o 
  -4  14  10      518.55      725.48     29.34 o 
  -2  14  10     5208.62     5128.28     79.08 o 
   2  14  10     3840.84     3903.08     68.55 o 
   4  14  10      487.13      503.77     42.39 o 
   6  14  10      442.33      330.62     25.59 o 
  -7  15  10      219.21      217.93     33.26 o 
  -5  15  10      444.19      402.71     24.64 o 
  -3  15  10      557.56      564.24     28.96 o 
  -1  15  10     5856.18     5794.90     86.72 o 
   1  15  10     9604.32     9616.92    124.54 o 
   3  15  10     8564.79     8829.80    105.17 o 
   5  15  10     2693.12     2688.31     59.90 o 
  -2  16  10      313.31      461.16     29.37 o 
   2  16  10     1531.20     1772.24    125.17 o 
  -5  17  10      357.39      293.38     27.37 o 
  -3  17  10      362.84      394.11     28.17 o 
  -1  17  10     1418.76     1406.76     42.11 o 
   1  17  10     6312.18     6312.93     95.11 o 
   3  17  10     4466.39     4635.55     92.83 o 
   5  17  10     2736.77     2798.95     71.37 o 
  -2  18  10      333.13      489.37     48.63 o 
   0  18  10      295.96      432.84     32.63 o 
   2  18  10        7.18       82.30     23.49 o 
   4  18  10       46.91       57.63     53.19 o 
  -3  19  10      734.92      786.45     37.19 o 
  -1  19  10     1504.50     1589.23     48.00 o 
   1  19  10     3789.40     3929.06     74.64 o 
   3  19  10     2485.38     2611.41     90.90 o 
  -2  20  10      705.03      976.86     48.67 o 
   0  20  10      421.81      548.66     34.47 o 
   2  20  10      663.66      886.35    130.77 o 
  -9   1  11      126.56      125.53     17.35 o 
  -7   1  11     1662.12     1662.43     36.02 o 
  -5   1  11      353.18      390.72     19.35 o 
  -3   1  11     1184.66     1108.59     20.52 o 
  -1   1  11    22226.08    22383.09    152.75 o 
   1   1  11    14175.83    14495.43    115.20 o 
   3   1  11     8714.22     8689.58     75.79 o 
   5   1  11     1533.62     1617.58     29.93 o 
   7   1  11     5648.08     5430.35     59.35 o 
   9   1  11     8736.92     8573.08     96.99 o 
 -10   2  11      201.22      365.45     79.79 o 
  -8   2  11     1618.20     1697.17     69.38 o 
  -6   2  11     1222.26     1457.43     57.08 o 
  -4   2  11    16271.98    16555.62    137.66 o 
  -2   2  11      151.81      180.85     20.63 o 
   0   2  11    14129.08    14177.12    111.14 o 
   2   2  11     5736.68     6066.30     59.07 o 
   4   2  11      180.86      246.33     16.63 o 
   6   2  11      302.09      358.28     18.43 o 
   8   2  11       88.29       73.20     13.65 o 
  -9   3  11     1084.70      999.98     32.20 o 
  -7   3  11      303.20      349.80     18.03 o 
  -5   3  11      776.16      816.10     20.52 o 
  -3   3  11    11805.82    12120.25    103.28 o 
  -1   3  11     9750.31     9677.47     76.82 o 
   1   3  11    29243.78    29267.36    197.22 o 
   3   3  11     4687.57     4796.68     51.60 o 
   5   3  11      341.33      392.37     16.88 o 
   7   3  11     3805.52     3881.58     52.36 o 
  -8   4  11     2705.69     2863.82     95.38 o 
  -6   4  11    20179.42    20266.31    170.96 o 
  -4   4  11    27592.60    27899.57    239.52 o 
  -2   4  11    18137.90    18668.09    150.70 o 
   0   4  11    21799.36    21598.61    157.48 o 
   2   4  11     3196.01     3264.02     42.83 o 
   4   4  11      187.94      184.38     14.44 o 
   6   4  11     1439.73     1333.94     31.33 o 
   8   4  11      200.80      153.94     15.90 o 
  -9   5  11      461.98      448.63     27.52 o 
  -7   5  11        1.64       25.27     12.57 o 
  -5   5  11       27.93       33.94     11.03 o 
  -3   5  11      597.33      710.41     35.37 o 
  -1   5  11     7157.21     7431.71     67.51 o 
   1   5  11    10512.82    10351.71     81.61 o 
   3   5  11      203.29      265.32     23.69 o 
   5   5  11       25.04       83.49     21.41 o 
   7   5  11     4698.08     4565.01     59.21 o 
  -8   6  11     4205.22     4309.35    138.84 o 
  -6   6  11    19356.10    19892.27    183.19 o 
  -4   6  11    26573.97    26800.18    232.91 o 
  -2   6  11    47413.78    47437.26    392.11 o 
   0   6  11     9644.25     9401.55     69.96 o 
   2   6  11     4973.44     4933.27     45.11 o 
   4   6  11      290.07      293.57     17.78 o 
   6   6  11     2191.35     2046.93     37.97 o 
   8   6  11     1918.47     1827.06     38.86 o 
  -9   7  11      416.18      404.57     27.24 o 
  -7   7  11      522.86      469.96     22.57 o 
  -5   7  11       34.86       34.75     10.56 o 
  -3   7  11     4566.72     4486.80     54.32 o 
  -1   7  11     5494.56     5464.07     59.78 o 
   1   7  11    21959.26    21794.49    159.92 o 
   3   7  11     1700.50     1798.83     31.05 o 
   5   7  11      254.88      299.72     22.57 o 
   7   7  11     3066.58     3004.64     47.33 o 
  -8   8  11     4828.31     4777.64     73.76 o 
  -6   8  11    22995.98    22854.29    227.07 o 
  -4   8  11    20356.87    20426.15    184.78 o 
  -2   8  11    53847.62    53625.29    442.84 o 
   0   8  11    14328.08    14500.00    131.92 o 
   2   8  11     4268.42     4338.11     45.16 o 
   4   8  11       24.60       82.31     18.80 o 
   6   8  11     1260.37     1134.57     29.12 o 
   8   8  11     3302.09     3194.36     52.10 o 
  -9   9  11       14.26      -22.75     22.75 o 
  -7   9  11      598.22      590.27     25.98 o 
  -5   9  11      304.11      252.18     18.17 o 
  -3   9  11      982.52     1042.82     26.92 o 
  -1   9  11     5268.65     5310.81     65.85 o 
   1   9  11       17.07       34.38      9.76 o 
   3   9  11     2225.25     2355.67     36.02 o 
   5   9  11      312.78      305.00     18.56 o 
   7   9  11      964.87      924.20     28.74 o 
  -8  10  11     6867.03     6923.32    115.77 o 
  -6  10  11    30063.40    29403.14    286.56 o 
  -4  10  11    41385.84    40767.43    378.52 o 
  -2  10  11    65815.21    64687.46    532.40 o 
   0  10  11    12913.93    13316.88    136.22 o 
   2  10  11     7761.26     8075.73     93.43 o 
   4  10  11      472.50      412.34     21.50 o 
   6  10  11     3072.20     2897.99     48.42 o 
  -7  11  11      274.48      234.12     21.16 o 
  -5  11  11      434.20      396.91     21.26 o 
  -3  11  11      900.01      906.28     27.41 o 
  -1  11  11     1532.93     1501.85     33.40 o 
   1  11  11      362.79      419.35     22.09 o 
   3  11  11      452.06      580.73     37.75 o 
   5  11  11      653.98      566.09     24.90 o 
   7  11  11      315.54      302.00     22.04 o 
  -8  12  11     7409.53     7682.46    141.51 o 
  -6  12  11    16678.02    16173.16    175.17 o 
  -4  12  11    59242.77    57486.09    605.22 o 
  -2  12  11    35876.31    36359.14    376.16 o 
   0  12  11    48022.84    48103.36    439.05 o 
   2  12  11     2840.70     2934.48     55.81 o 
   4  12  11       27.44       77.23     26.71 o 
   6  12  11     1651.70     1503.79     39.24 o 
  -7  13  11       95.31       48.53     17.37 o 
  -5  13  11       11.91       28.79     17.07 o 
  -3  13  11       23.65       37.20     14.38 o 
  -1  13  11      162.74      166.34     19.02 o 
   1  13  11      117.47      142.11     15.97 o 
   3  13  11       44.66       85.80     16.69 o 
   5  13  11       73.42       54.61     15.41 o 
  -6  14  11    18796.77    18020.78    243.77 o 
  -4  14  11    47672.73    44847.69    559.07 o 
  -2  14  11    35693.15    34667.20    363.99 o 
   0  14  11    32809.61    32064.94    337.91 o 
   2  14  11     3189.17     3459.15     64.70 o 
   4  14  11       24.24       27.57     16.00 o 
   6  14  11     1482.06     1472.52     39.87 o 
  -7  15  11       90.27      123.86     27.01 o 
  -5  15  11       41.83       36.70     15.40 o 
  -3  15  11      269.51      231.28     22.57 o 
  -1  15  11      480.48      437.78     30.38 o 
   1  15  11      428.50      422.52     28.56 o 
   3  15  11      628.67      610.98     36.28 o 
   5  15  11      112.53      201.16     22.87 o 
  -6  16  11    10961.10    10763.11    218.18 o 
  -4  16  11    25841.08    24342.81    274.18 o 
  -2  16  11    26879.17    26123.46    287.47 o 
   0  16  11    14450.76    14250.01    172.69 o 
   2  16  11     3364.41     3479.93     78.29 o 
   4  16  11       22.22       34.99     20.66 o 
  -5  17  11       12.49       32.57     18.63 o 
  -3  17  11       76.32       63.73     19.92 o 
  -1  17  11      484.57      470.36     31.04 o 
   1  17  11       54.57       57.18     24.08 o 
   3  17  11      214.50      224.81     35.14 o 
  -4  18  11    12883.85    12566.39    163.86 o 
  -2  18  11    20874.84    20692.14    240.94 o 
   0  18  11     8631.88     8898.55    124.48 o 
   2  18  11     2011.37     2137.54     79.62 o 
   4  18  11      121.68      106.39     53.19 o 
  -3  19  11       41.67       44.08     21.33 o 
  -1  19  11      306.52      307.65     29.37 o 
   1  19  11      731.79      814.16     46.87 o 
   3  19  11      177.11      132.98     57.63 o 
  -2  20  11    12234.27    12026.88    260.32 o 
   0  20  11     5134.58     5226.55     91.17 o 
 -10   0  12     8705.91     8506.57    261.54 o 
  -8   0  12    48667.02    45632.31    999.68 o 
  -6   0  12    33036.36    32124.80    496.45 o 
  -4   0  12   127192.62   122947.46   1240.30 o 
  -2   0  12    27544.30    26607.45    266.14 o 
   0   0  12     2756.95     2753.96     45.78 o 
   2   0  12     7102.09     7251.40    105.70 o 
   4   0  12    12287.00    12428.47    203.13 o 
   6   0  12    26502.47    25961.36    368.54 o 
   8   0  12     2287.79     2386.55     53.53 o 
  -9   1  12       15.43       20.80     15.01 o 
  -7   1  12        2.56       22.84     13.19 o 
  -5   1  12     1695.20     1709.28     29.90 o 
  -3   1  12      807.81      916.58     16.94 o 
  -1   1  12     8481.43     9273.07     73.32 o 
   1   1  12      137.72      134.37      9.57 o 
   3   1  12      723.87      768.27     19.66 o 
   5   1  12      405.20      482.99     19.90 o 
   7   1  12      453.90      571.64     21.88 o 
  -8   2  12    36091.84    34216.08    617.85 o 
  -6   2  12    74430.91    72166.06    728.19 o 
  -4   2  12    90339.90    87398.74    661.36 o 
  -2   2  12    51859.52    51272.36    362.21 o 
   0   2  12    16562.26    16905.08    118.51 o 
   2   2  12     7438.19     7745.89     72.72 o 
   4   2  12    16420.84    16506.09    133.17 o 
   6   2  12    21689.68    21440.45    162.81 o 
   8   2  12     3920.45     3835.97     52.73 o 
  -9   3  12        9.96       21.53     16.61 o 
  -7   3  12      353.03      305.89     18.10 o 
  -5   3  12     4482.46     4436.57     50.66 o 
  -3   3  12      239.55      288.66     13.55 o 
  -1   3  12    13075.30    13895.66    106.58 o 
   1   3  12     2300.03     2485.01     29.26 o 
   3   3  12      629.82      606.06     19.69 o 
   5   3  12     2326.59     2502.79     37.09 o 
  -8   4  12    28072.03    26979.18    423.15 o 
  -6   4  12    79210.45    78588.86   1236.71 o 
  -4   4  12    69085.13    67872.62    514.53 o 
  -2   4  12    66161.78    65768.17    499.24 o 
   0   4  12     8611.20     8748.41     71.11 o 
   2   4  12     2489.91     2783.82     45.76 o 
   4   4  12    15728.37    15762.83    136.57 o 
   6   4  12     6162.53     5987.38     66.50 o 
   8   4  12     3086.30     3129.60     55.41 o 
  -9   5  12      696.65      769.38     36.87 o 
  -7   5  12       45.62       41.48     12.82 o 
  -5   5  12      486.01      424.92     18.36 o 
  -3   5  12     1009.53     1129.10     23.37 o 
  -1   5  12     3527.47     3590.48     44.36 o 
   1   5  12      512.05      586.88     16.52 o 
   5   5  12     3475.50     3594.47     50.12 o 
   7   5  12     2328.36     2276.14     43.64 o 
  -8   6  12    21485.37    20641.54    242.81 o 
  -6   6  12    67939.76    66759.15    853.22 o 
  -4   6  12    47295.69    47162.57    394.40 o 
  -2   6  12    34374.32    34901.55    294.46 o 
   0   6  12     3214.21     3119.20     31.52 o 
   2   6  12       27.17       53.27     16.52 o 
   4   6  12    10590.36    11177.63    104.00 o 
   6   6  12     2022.29     2121.09     39.46 o 
   8   6  12     4830.82     5049.11     67.45 o 
  -9   7  12     1280.46     1288.53     44.61 o 
  -7   7  12     1017.51      962.54     30.13 o 
  -5   7  12       92.89       78.99     12.73 o 
  -3   7  12     5257.37     5245.35     61.85 o 
  -1   7  12        6.55        9.72      9.63 o 
   1   7  12      114.76      129.24      9.19 o 
   3   7  12     6019.05     6098.06     64.19 o 
   5   7  12     4177.56     4106.87     54.10 o 
   7   7  12     5933.58     5675.37     69.50 o 
  -8   8  12    11873.32    11550.05    254.65 o 
  -6   8  12    24344.81    24021.63    291.21 o 
  -4   8  12    37804.49    37464.56    385.58 o 
  -2   8  12    25985.36    25918.12    225.31 o 
   0   8  12     9946.85    10642.59    246.73 o 
   2   8  12     1970.59     2003.37     48.16 o 
   4   8  12     3492.21     3645.18     48.65 o 
   6   8  12     4909.01     4812.46     60.15 o 
   8   8  12     2218.55     2224.13     44.36 o 
  -9   9  12     1287.43     1309.60     65.60 o 
  -7   9  12      634.25      631.03     27.03 o 
  -5   9  12      292.97      214.78     17.58 o 
  -3   9  12     1030.66      972.63     26.37 o 
  -1   9  12     1072.35     1089.30     28.31 o 
   1   9  12      611.48      569.00     22.49 o 
   3   9  12     1655.21     1834.49     31.91 o 
   5   9  12     6544.12     6500.26     73.87 o 
   7   9  12     8251.46     7953.05     87.42 o 
  -8  10  12     9085.65     9082.07    139.27 o 
  -6  10  12    10812.65    10669.93    175.11 o 
  -4  10  12    19319.26    19732.18    198.31 o 
  -2  10  12     6426.90     6694.55     74.28 o 
   0  10  12      775.73      769.29     27.73 o 
   2  10  12      228.06      231.35     15.92 o 
   4  10  12     2522.33     2595.75     41.14 o 
   6  10  12     3921.30     4073.60     55.40 o 
  -7  11  12      325.73      319.10     26.15 o 
  -5  11  12       70.28       64.83     13.97 o 
  -3  11  12     1417.48     1445.99     36.26 o 
  -1  11  12     2868.84     2916.50     47.08 o 
   1  11  12       57.23       83.86     16.51 o 
   3  11  12      537.26      557.76     22.24 o 
   5  11  12     5770.12     5845.46     66.64 o 
   7  11  12     7596.29     7534.44     86.17 o 
  -8  12  12     3255.20     3249.38     82.26 o 
  -6  12  12     5587.49     5520.53     80.16 o 
  -4  12  12    10171.09     9659.50    113.08 o 
  -2  12  12     3348.53     3617.47     62.24 o 
   0  12  12      228.05      344.78     30.05 o 
   2  12  12      169.70      243.05     22.00 o 
   4  12  12      481.19      499.60     28.50 o 
   6  12  12     1089.46     1248.24     31.62 o 
  -7  13  12      462.94      411.17     26.15 o 
  -5  13  12      496.91      546.54     26.17 o 
  -3  13  12      239.32      243.82     19.95 o 
  -1  13  12     1754.05     1857.45     43.82 o 
   1  13  12      197.06      211.27     21.33 o 
   3  13  12     1192.53     1291.42     37.33 o 
   5  13  12     4169.51     4320.24     65.63 o 
  -6  14  12     2084.39     2124.93     52.47 o 
  -4  14  12     1892.06     1959.69     44.15 o 
  -2  14  12     3400.93     3414.08     63.28 o 
   0  14  12     1463.80     1437.38     40.54 o 
   2  14  12      940.72      927.52     35.84 o 
   6  14  12       15.45       61.08     17.20 o 
  -5  15  12       25.24       38.10     16.32 o 
  -3  15  12      352.73      377.02     26.71 o 
  -1  15  12     1908.05     2035.39     48.83 o 
   1  15  12      257.73      248.05     28.38 o 
   3  15  12       51.47       81.99     22.75 o 
   5  15  12     3871.69     3952.37     75.53 o 
  -6  16  12     1104.20     1099.95    108.60 o 
  -4  16  12       55.78      125.61     24.74 o 
  -2  16  12     1294.31     1349.11     66.34 o 
   0  16  12      208.60      192.85     23.29 o 
   2  16  12      372.70      391.08     49.34 o 
   4  16  12        1.17       46.76     21.89 o 
  -5  17  12        4.33       21.91     23.97 o 
  -3  17  12      606.30      662.91     33.75 o 
  -1  17  12       64.15       70.46     20.28 o 
   1  17  12      638.05      646.65     40.84 o 
   3  17  12     1583.22     1581.45     95.31 o 
  -4  18  12       89.71      148.77     22.90 o 
  -2  18  12        2.64       64.20     20.24 o 
   0  18  12      255.23      282.75     27.45 o 
   2  18  12      390.55      368.28     38.74 o 
  -3  19  12      649.11      679.04     57.66 o 
  -1  19  12        5.87       -9.91     18.84 o 
   1  19  12      142.85      158.66     28.51 o 
  -2  20  12       89.80      132.98     39.90 o 
   0  20  12      323.04      323.36     39.65 o 
  -9   1  13     1130.46      982.92     32.47 o 
  -7   1  13     2121.28     2139.12     41.23 o 
  -5   1  13     1026.60      964.59     24.44 o 
  -3   1  13     1343.91     1425.79     21.98 o 
  -1   1  13     3057.25     3474.35     33.18 o 
   1   1  13    20059.73    20163.06    175.94 o 
   3   1  13    32226.93    31190.99    246.82 o 
   5   1  13    44551.48    43207.17    340.63 o 
   7   1  13    22283.56    21097.06    207.52 o 
  -8   2  13     2353.78     2488.57     54.19 o 
  -6   2  13      387.73      512.45     29.37 o 
  -4   2  13      684.88      724.38     55.78 o 
  -2   2  13      124.97      185.39     11.88 o 
   0   2  13     1703.77     1772.25     21.66 o 
   2   2  13    16245.33    16790.98    140.14 o 
   4   2  13     1353.22     1438.45     28.01 o 
   6   2  13     2707.17     2663.60     41.51 o 
   8   2  13       29.44       19.45     13.83 o 
  -9   3  13     2142.70     2092.55     45.42 o 
  -7   3  13     1425.11     1429.22     31.38 o 
  -5   3  13       19.38       68.67     25.03 o 
  -3   3  13      585.48      659.35     18.72 o 
  -1   3  13     3320.31     3591.51     36.69 o 
   1   3  13    16767.52    16972.54    139.32 o 
   3   3  13    34684.84    34333.74    269.78 o 
   5   3  13    24149.95    23680.85    198.83 o 
   7   3  13    24683.74    23252.47    190.34 o 
  -8   4  13     3680.97     3707.09     92.51 o 
  -6   4  13      827.78     1013.60     36.12 o 
  -4   4  13     1512.40     1672.34     29.64 o 
  -2   4  13     2702.41     2830.47     36.36 o 
   0   4  13      871.86      979.23     18.33 o 
   2   4  13    14190.62    14393.58    122.42 o 
   4   4  13      429.12      501.87     19.31 o 
   6   4  13      845.79      933.79     28.49 o 
   8   4  13      459.89      502.56     23.61 o 
  -9   5  13     2477.03     2286.55     59.21 o 
  -7   5  13       16.81       37.72     13.23 o 
  -5   5  13     3256.19     3311.54     44.01 o 
  -3   5  13     1325.96     1172.48     24.05 o 
  -1   5  13     5279.08     5500.78     61.04 o 
   1   5  13     5683.87     5720.15     53.21 o 
   3   5  13    27204.83    27243.46    216.90 o 
   5   5  13    23970.27    23089.35    194.74 o 
   7   5  13    23370.67    21680.36    192.83 o 
  -8   6  13     5634.48     5673.13     94.69 o 
  -6   6  13     7476.24     7393.89     83.92 o 
  -4   6  13     2756.89     2648.08     42.11 o 
  -2   6  13      130.10      129.38     13.03 o 
   0   6  13    19869.51    20161.61    162.90 o 
   2   6  13     6577.28     6692.97     66.26 o 
   4   6  13    18308.74    17431.11    150.20 o 
   6   6  13      995.09      954.64     28.63 o 
   8   6  13      289.37      329.29     21.82 o 
  -9   7  13     1744.33     1654.76     59.76 o 
  -7   7  13      302.43      331.88     24.45 o 
  -5   7  13      732.41      805.84     25.21 o 
  -3   7  13       74.32       84.96     13.18 o 
  -1   7  13     2269.55     2326.02     35.99 o 
   1   7  13     9071.68     9038.37     75.30 o 
   3   7  13    24674.07    24103.77    195.08 o 
   5   7  13    20658.01    19738.66    171.24 o 
   7   7  13    11652.41    11028.47    109.57 o 
  -8   8  13     5504.61     5725.77     94.96 o 
  -6   8  13    11542.51    11460.00    153.49 o 
  -4   8  13     4947.11     5009.85     64.21 o 
  -2   8  13        4.67       33.49     13.88 o 
   0   8  13     9529.49     9763.00    105.13 o 
   2   8  13     9792.48    10030.43    161.08 o 
   4   8  13    16414.84    16102.27    141.53 o 
   6   8  13     1312.67     1330.64     33.33 o 
  -7   9  13     1466.37     1522.15     38.39 o 
  -5   9  13      202.86      246.18     18.52 o 
  -3   9  13     1898.29     2138.51     38.02 o 
  -1   9  13      282.23      271.68     20.52 o 
   1   9  13    13319.76    13201.20    195.06 o 
   3   9  13     5491.41     5604.55     67.70 o 
   5   9  13    13294.75    12766.71    121.95 o 
   7   9  13     3298.96     3124.22     51.31 o 
  -8  10  13     8243.28     8345.13    124.12 o 
  -6  10  13    11402.42    11014.32    127.88 o 
  -4  10  13     5599.19     5393.74     73.33 o 
  -2  10  13      885.40      996.73     26.61 o 
   0  10  13     8379.21     8479.98     96.47 o 
   2  10  13    12536.54    12294.66    147.54 o 
   4  10  13    12963.73    13193.35    142.73 o 
   6  10  13     3671.74     3725.25     71.99 o 
  -7  11  13     1231.35     1260.81     36.94 o 
  -5  11  13      135.14      169.90     18.44 o 
  -3  11  13      103.29      149.08     16.39 o 
  -1  11  13       55.04       57.36     13.91 o 
   1  11  13       52.70       68.94     16.69 o 
   3  11  13     3662.80     3559.55     55.66 o 
   5  11  13     7246.17     7038.13     76.53 o 
   7  11  13     2465.04     2434.37     49.86 o 
  -8  12  13    11464.60    11933.13    319.16 o 
  -6  12  13     7023.07     6828.13    133.27 o 
  -4  12  13     2176.73     2351.80     51.70 o 
  -2  12  13      333.04      347.99     23.62 o 
   0  12  13     6485.51     6359.59     80.48 o 
   2  12  13    21555.98    21388.40    280.57 o 
   4  12  13     8730.99     8931.17    106.31 o 
   6  12  13     5561.79     5584.23     68.90 o 
  -7  13  13      401.91      483.23     29.06 o 
  -5  13  13      214.63      246.34     21.26 o 
  -3  13  13      732.22      801.80     32.69 o 
  -1  13  13      314.35      357.32     25.17 o 
   1  13  13     2954.49     3032.22     60.09 o 
   3  13  13     1126.60     1124.67     85.97 o 
   5  13  13     1734.83     1827.22     39.58 o 
  -6  14  13     6628.42     6564.12     93.50 o 
  -4  14  13     1710.96     1811.50     46.15 o 
  -2  14  13      691.05      690.68     31.17 o 
   0  14  13     5591.19     5459.97     84.70 o 
   2  14  13    15194.03    15093.48    212.39 o 
   4  14  13     6958.04     7146.54    127.09 o 
  -5  15  13     1342.82     1461.47     49.02 o 
  -3  15  13        5.94      -16.08     16.42 o 
  -1  15  13      812.43      813.37     34.87 o 
   1  15  13      381.93      370.05     33.85 o 
   3  15  13      685.76      727.35     41.05 o 
   5  15  13       55.40      111.54     24.08 o 
  -6  16  13     6088.96     6076.86    142.59 o 
  -4  16  13     2292.89     2300.75     54.83 o 
  -2  16  13      184.32      188.29     23.13 o 
   0  16  13     3347.95     3311.90     78.29 o 
   2  16  13     8504.08     8415.32    172.31 o 
   4  16  13     5396.57     5460.23    182.03 o 
  -5  17  13      381.70      415.95     42.56 o 
  -3  17  13      473.73      483.18     31.17 o 
  -1  17  13      686.16      702.44     35.28 o 
   1  17  13       44.09       30.53     23.26 o 
   3  17  13       99.70      181.13    110.82 o 
  -4  18  13      414.43      522.12     75.36 o 
  -2  18  13       17.92       55.43     20.46 o 
   0  18  13     3122.67     2972.79     77.94 o 
   2  18  13     3611.76     3537.58    102.87 o 
  -3  19  13      418.39      444.10     36.76 o 
  -1  19  13      179.38      174.57     25.90 o 
   1  19  13       95.70      108.96     30.74 o 
  -8   0  14     6096.90     5922.63    145.32 o 
  -6   0  14     3937.64     3841.47     80.94 o 
  -4   0  14     2672.00     2814.37     48.86 o 
  -2   0  14    55461.69    55476.65    493.49 o 
   0   0  14    62848.17    63718.63    565.13 o 
   2   0  14    75261.06    73241.23    841.75 o 
   4   0  14    18108.60    18057.49    205.53 o 
   6   0  14     5006.24     5002.64     84.63 o 
   8   0  14       11.45        3.02     20.98 o 
  -9   1  14       28.07        5.99     15.22 o 
  -7   1  14      130.31      118.81     15.60 o 
  -5   1  14     2800.52     2603.33     43.10 o 
  -3   1  14      871.05      926.14     19.27 o 
  -1   1  14      275.01      298.42     12.41 o 
   1   1  14      754.40      791.31     23.35 o 
   5   1  14     1008.81     1124.82     27.45 o 
  -8   2  14     7178.95     6838.56    127.54 o 
  -6   2  14      827.21      840.79     49.04 o 
  -4   2  14    14931.13    15258.59    157.05 o 
  -2   2  14    62133.29    62062.96    437.29 o 
   0   2  14    80299.50    79257.32    574.12 o 
   2   2  14    66184.49    65135.32    491.03 o 
   4   2  14    28535.68    28312.74    230.13 o 
   6   2  14     3562.58     3477.27     48.37 o 
   8   2  14       48.88       55.59     15.54 o 
  -9   3  14       32.98       39.93     16.64 o 
  -7   3  14      654.18      582.21     25.50 o 
  -5   3  14       49.57       33.85     11.23 o 
  -3   3  14     4280.21     4337.59     49.34 o 
  -1   3  14     4350.70     4678.72     45.55 o 
   1   3  14     6703.66     6906.39     73.06 o 
   3   3  14     2336.20     2421.63     36.99 o 
   5   3  14     6293.46     5966.98     69.02 o 
   7   3  14      447.28      447.87     24.31 o 
  -8   4  14     3202.16     3174.55     96.81 o 
  -4   4  14     9088.83     9327.96     88.28 o 
  -2   4  14    41126.39    41675.88    321.99 o 
   0   4  14    93225.34    90550.65    633.96 o 
   2   4  14    48760.76    48074.03    367.19 o 
   4   4  14    23488.09    23026.87    178.97 o 
   6   4  14     5086.12     5033.93     65.69 o 
   8   4  14      436.40      439.70     23.94 o 
  -9   5  14       18.10        5.45     18.22 o 
  -7   5  14        2.60       -1.95     12.10 o 
  -5   5  14       65.21       18.76      9.89 o 
  -3   5  14      248.63      227.87     14.93 o 
  -1   5  14     1715.92     1769.34     31.25 o 
   1   5  14     7146.96     7217.53     64.55 o 
   3   5  14    13439.63    13567.16    119.76 o 
   5   5  14     9692.87     9248.35     94.90 o 
   7   5  14     3647.12     3488.31     55.89 o 
  -8   6  14     1921.01     1830.08     53.88 o 
  -6   6  14      624.47      630.31     27.75 o 
  -4   6  14    13053.60    12809.03    125.46 o 
  -2   6  14    16053.90    16117.75    148.16 o 
   0   6  14    84732.73    83787.23    684.13 o 
   2   6  14    39594.49    39330.18    327.83 o 
   4   6  14    24443.61    24101.89    199.47 o 
   6   6  14     5732.35     5650.94     70.90 o 
  -9   7  14      463.28      378.75     41.54 o 
  -7   7  14      473.86      517.05     29.58 o 
  -5   7  14      592.16      524.08     22.14 o 
  -3   7  14       46.32       51.15     13.00 o 
  -1   7  14     4081.57     3977.08     51.13 o 
   1   7  14     3523.84     3715.14     53.55 o 
   3   7  14    13295.85    13443.52    119.71 o 
   5   7  14     6452.14     6475.00     74.58 o 
   7   7  14     3485.14     3401.63     53.03 o 
  -8   8  14     2793.99     2785.37     62.86 o 
  -4   8  14     1779.20     2081.66     38.72 o 
  -2   8  14    20293.21    19980.05    200.22 o 
   0   8  14    30352.75    30796.81    287.15 o 
   2   8  14    30769.01    30656.81    261.43 o 
   4   8  14    13125.13    12729.48    117.84 o 
   6   8  14     1762.02     1686.03     37.54 o 
  -7   9  14      357.63      410.10     24.39 o 
  -3   9  14       98.76       85.92     14.00 o 
  -1   9  14     7622.35     7606.94     82.31 o 
   1   9  14     5198.02     5150.65     77.38 o 
   3   9  14    24918.53    24908.88    220.86 o 
   5   9  14     7701.70     7785.86     92.03 o 
   7   9  14     4692.64     4608.14     63.63 o 
  -8  10  14     1869.73     1878.09     64.21 o 
  -4  10  14        4.42       90.11     35.16 o 
  -2  10  14    10651.27    10925.23    110.47 o 
   0  10  14     2077.50     2297.30     48.55 o 
   2  10  14    14316.26    14542.09    201.29 o 
   4  10  14     4142.43     4097.52     53.74 o 
   6  10  14     1179.63     1075.99     30.01 o 
  -7  11  14       17.37       -9.68     14.26 o 
  -5  11  14       27.18       31.84     14.32 o 
  -3  11  14      940.95      762.91     31.87 o 
  -1  11  14     3445.97     3508.68     55.62 o 
   1  11  14    17009.46    17515.45    201.60 o 
   3  11  14    11605.40    11506.46    170.61 o 
   5  11  14    13418.90    13351.12    121.93 o 
  -4  12  14        2.66       53.51     15.62 o 
  -2  12  14     3261.24     3170.12     58.82 o 
   0  12  14     2398.31     2373.04     51.37 o 
   2  12  14    10105.89    10244.55    156.07 o 
   4  12  14     1940.54     1919.91     45.17 o 
   6  12  14      687.31      575.73     24.87 o 
  -7  13  14      957.73      943.87     47.22 o 
  -5  13  14       68.14       72.61     16.36 o 
  -3  13  14     1049.15      948.10     34.81 o 
  -1  13  14     2132.91     2124.08     48.00 o 
   1  13  14    17388.44    17424.53    203.82 o 
   3  13  14    13354.90    13193.12    193.61 o 
   5  13  14    12238.96    11795.25    145.79 o 
  -4  14  14      358.46      334.63     25.90 o 
  -2  14  14      534.18      595.63     37.25 o 
   0  14  14     2383.13     2244.66     62.04 o 
   2  14  14      992.59     1127.05     46.25 o 
   4  14  14     2382.10     2227.29     65.45 o 
  -5  15  14        8.03       -0.84     17.20 o 
  -3  15  14      996.58      907.33     34.98 o 
  -1  15  14     3764.98     3763.91     68.65 o 
   1  15  14    11815.28    11802.45    176.44 o 
   3  15  14     9639.41     9619.85    156.07 o 
   5  15  14     8334.19     8546.46    257.10 o 
  -4  16  14       88.23       99.29     20.24 o 
  -2  16  14      192.90      260.04     25.59 o 
   0  16  14     1236.69     1280.84     51.80 o 
   2  16  14      245.75      320.90     43.55 o 
   4  16  14      428.54      439.12     82.61 o 
  -5  17  14       58.97       42.11     26.18 o 
  -3  17  14      271.18      265.25     26.58 o 
  -1  17  14     2522.87     2472.56     58.64 o 
   1  17  14     5075.78     5193.63    104.68 o 
   3  17  14     7705.18     7643.20    167.50 o 
  -4  18  14      105.57      165.96     35.14 o 
  -2  18  14      109.66      161.97     24.84 o 
   0  18  14      125.84      289.99     62.08 o 
   2  18  14      352.41      410.37     75.36 o 
  -1  19  14     1421.35     1401.76     57.23 o 
   1  19  14     2405.97     2517.63     74.53 o 
  -9   1  15      224.51      219.75     21.24 o 
  -7   1  15      672.71      627.52     26.02 o 
  -5   1  15     1406.13     1419.31     37.34 o 
  -3   1  15    15506.72    16080.82    148.78 o 
  -1   1  15    14203.49    14537.78    104.78 o 
   1   1  15    58164.03    57319.18    469.43 o 
   3   1  15    18297.34    17924.30    153.11 o 
   5   1  15    10713.23    10308.59     96.31 o 
   7   1  15       79.69       94.07     14.35 o 
  -8   2  15        0.59       70.72     27.42 o 
  -6   2  15     4006.21     3964.34     59.77 o 
  -4   2  15      424.43      512.22     28.43 o 
  -2   2  15    10275.09    10766.50     93.31 o 
   0   2  15      247.03      395.84     59.84 o 
   2   2  15      450.92      489.40     22.44 o 
   4   2  15       15.49       26.14     11.49 o 
   6   2  15      100.75       94.62     14.61 o 
  -9   3  15      419.49      380.77     25.21 o 
  -7   3  15      458.10      460.22     24.17 o 
  -5   3  15      662.43      628.20     23.32 o 
  -3   3  15     4527.12     4408.04     50.72 o 
  -1   3  15    25060.24    24743.37    183.21 o 
   1   3  15    38044.21    37663.59    315.59 o 
   3   3  15    37458.06    36314.92    286.50 o 
   5   3  15     9641.76     9131.43     93.96 o 
   7   3  15      210.35      254.08     20.48 o 
  -8   4  15        7.29       36.57     25.61 o 
  -6   4  15     3807.08     3847.66     69.71 o 
  -4   4  15     3297.88     3465.03     50.11 o 
  -2   4  15    15609.58    16186.26    136.61 o 
   0   4  15    10031.01    10154.06    100.02 o 
   2   4  15     6101.48     6235.87     65.62 o 
   4   4  15      324.70      369.04     18.91 o 
   6   4  15      343.75      367.01     21.33 o 
  -9   5  15      535.75      602.86     79.79 o 
  -7   5  15      178.05      193.29     17.64 o 
  -5   5  15     3774.35     3709.06     52.90 o 
  -3   5  15     9377.85     9829.30    100.33 o 
  -1   5  15    33010.64    33102.21    281.68 o 
   1   5  15    25786.75    25639.26    190.22 o 
   3   5  15    15912.91    16184.24    130.93 o 
   5   5  15     4904.00     4754.49     61.29 o 
   7   5  15      211.58      223.69     22.67 o 
  -8   6  15      534.48      646.91     31.35 o 
  -6   6  15     4141.04     4246.64     86.00 o 
  -4   6  15    15083.84    15529.71    148.33 o 
  -2   6  15    22413.19    22338.13    198.83 o 
   0   6  15     9476.86     9395.40    105.67 o 
   2   6  15     8877.33     9161.11     93.93 o 
   4   6  15     1467.36     1545.61     33.31 o 
   6   6  15        3.31       11.28     13.83 o 
  -7   7  15      201.74      239.31     22.19 o 
  -5   7  15     1504.33     1511.15     33.93 o 
  -3   7  15     2001.63     2160.03     38.40 o 
  -1   7  15    16943.90    17536.88    160.26 o 
   1   7  15     5904.89     5931.75    100.64 o 
   3   7  15    16981.96    16811.47    157.59 o 
   5   7  15     2031.48     2059.72     39.03 o 
   7   7  15      954.75      973.46     33.24 o 
  -8   8  15      718.22      890.86     40.15 o 
  -6   8  15     3782.79     3875.46     62.54 o 
  -4   8  15    31988.40    31255.84    274.19 o 
  -2   8  15    20069.63    20834.33    188.39 o 
   0   8  15    21679.08    21449.11    235.35 o 
   2   8  15    11474.43    11485.14    125.92 o 
   4   8  15     1086.72     1245.98     30.06 o 
  -7   9  15      309.96      367.16     27.54 o 
  -5   9  15      432.86      487.62     24.99 o 
  -3   9  15     3474.46     3605.88     51.95 o 
  -1   9  15     5353.25     5486.87     66.12 o 
   1   9  15    10420.07    10426.79    153.51 o 
   3   9  15     4768.06     5004.77     58.81 o 
   5   9  15     2089.34     2178.13     41.23 o 
   7   9  15      105.76      159.58     53.19 o 
  -8  10  15      444.65      595.05     53.19 o 
  -6  10  15     5504.15     5641.66    105.37 o 
  -4  10  15    23789.32    23237.22    246.51 o 
  -2  10  15    32047.78    32262.82    281.05 o 
   0  10  15    43229.27    43474.93    451.23 o 
   2  10  15    10815.10    10802.80    161.19 o 
   4  10  15     2750.59     2883.36     44.30 o 
   6  10  15      299.66      200.42     17.79 o 
  -7  11  15        6.84       25.86     15.62 o 
  -5  11  15      185.07      204.71     19.74 o 
  -3  11  15     4690.50     4659.13     68.08 o 
  -1  11  15     1807.60     1797.14     38.32 o 
   1  11  15     6187.68     6077.04    106.56 o 
   3  11  15     1317.62     1383.19     50.02 o 
   5  11  15     1335.05     1541.24     34.28 o 
  -6  12  15     7968.24     7782.29    103.42 o 
  -4  12  15    12549.08    12372.95    223.51 o 
  -2  12  15    35833.06    35071.55    368.93 o 
   0  12  15    16251.65    16338.47    192.73 o 
   2  12  15    13267.72    13257.70    191.91 o 
   4  12  15      650.98      792.77     44.03 o 
   6  12  15      179.23      249.64     19.65 o 
  -7  13  15      208.94      257.00     31.92 o 
  -5  13  15      350.34      421.07     27.92 o 
  -3  13  15      481.22      495.21     28.36 o 
  -1  13  15     1048.53     1050.09     35.60 o 
   1  13  15      244.97      346.57     37.42 o 
   3  13  15      708.00      916.37     66.11 o 
   5  13  15      254.69      373.48     48.95 o 
  -6  14  15     4694.07     4577.29     85.37 o 
  -4  14  15    12433.59    12067.52    184.50 o 
  -2  14  15    26121.65    25240.88    279.67 o 
   0  14  15    23316.63    22743.96    296.81 o 
   2  14  15     9470.56     9349.02    150.82 o 
   4  14  15     1876.48     2013.55     64.70 o 
  -5  15  15      638.10      715.12     34.64 o 
  -3  15  15       86.90       82.34     19.78 o 
  -1  15  15      736.28      735.31     34.58 o 
   1  15  15      128.90      135.77     35.14 o 
   3  15  15      424.51      505.24     41.77 o 
  -4  16  15     9428.65     9268.11    131.47 o 
  -2  16  15    18707.20    17786.38    263.61 o 
   0  16  15    20627.94    20135.98    272.93 o 
   2  16  15     4968.18     5106.28    126.69 o 
  -3  17  15       19.14       44.77     20.86 o 
  -1  17  15        1.46       10.22     21.21 o 
   1  17  15      191.12      307.78     68.71 o 
   3  17  15      211.43      305.59    115.25 o 
  -2  18  15     7368.08     7067.48    110.84 o 
   0  18  15    10965.65    10685.64    172.94 o 
  -8   0  16    13018.97    12737.63    303.51 o 
  -6   0  16    79851.37    77035.55    913.68 o 
  -4   0  16    59078.85    58194.32    691.83 o 
  -2   0  16   126307.93   122355.91   1234.51 o 
   0   0  16    39772.61    39926.86    471.51 o 
   2   0  16    13068.78    13391.25    316.52 o 
   4   0  16     1684.01     1775.37     51.75 o 
   6   0  16     1173.67     1090.71     41.79 o 
  -9   1  16      140.29      173.04     39.09 o 
  -7   1  16       75.07       57.38     15.16 o 
  -5   1  16     1633.82     1566.15     34.82 o 
  -3   1  16       85.50      111.88     12.04 o 
  -1   1  16       65.76      116.81      9.92 o 
   1   1  16     2082.78     2245.41     37.79 o 
   3   1  16      316.46      316.02     20.16 o 
   5   1  16        8.97       20.84     12.94 o 
  -8   2  16    13873.25    13297.64    194.61 o 
  -6   2  16    47571.79    46227.51    401.31 o 
  -4   2  16    86513.25    84914.28    698.42 o 
  -2   2  16    59388.20    59353.76    451.45 o 
   0   2  16    48009.77    48087.26    396.66 o 
   2   2  16    11364.08    11129.56    110.91 o 
   4   2  16        4.66       -9.15     10.98 o 
   6   2  16     1089.85     1049.79     30.50 o 
  -9   3  16      269.27      290.37     43.88 o 
  -7   3  16       65.08       38.82     14.75 o 
  -5   3  16     1557.40     1584.18     33.81 o 
  -3   3  16     5376.77     5350.88     64.37 o 
  -1   3  16       92.88      104.26     11.82 o 
   1   3  16      562.00      656.30     28.78 o 
   3   3  16      263.90      337.28     18.53 o 
   5   3  16      111.24      149.45     16.22 o 
   7   3  16      796.21      819.78     30.15 o 
  -8   4  16    13957.39    13543.90    221.37 o 
  -6   4  16    25257.90    24447.76    225.37 o 
  -4   4  16    58198.62    58981.02    493.75 o 
  -2   4  16    60217.07    59754.40    455.85 o 
   0   4  16    35676.17    36058.18    335.48 o 
   2   4  16     2623.86     2708.36     53.18 o 
   4   4  16      219.68      190.42     15.21 o 
   6   4  16     3303.73     3167.97     51.95 o 
  -9   5  16       20.09       66.49     48.76 o 
  -7   5  16       38.15       23.33     12.90 o 
  -5   5  16      237.20      200.20     16.72 o 
  -3   5  16      778.81      753.62     25.35 o 
  -1   5  16     8093.59     8384.79     87.37 o 
   1   5  16     1512.14     1459.70     35.99 o 
   3   5  16      316.36      295.46     17.75 o 
   5   5  16      484.46      473.30     23.59 o 
   7   5  16      540.69      593.04     29.16 o 
  -8   6  16    11549.97    11824.98    315.12 o 
  -6   6  16    22443.68    21932.66    226.49 o 
  -4   6  16    47411.11    47864.50    405.33 o 
  -2   6  16    45662.89    45928.43    385.97 o 
   0   6  16    19306.87    19405.02    218.61 o 
   2   6  16     1166.56     1122.17     28.38 o 
   4   6  16        6.53       12.59     12.15 o 
   6   6  16     3921.18     3955.32     58.21 o 
  -7   7  16        0.01      -14.41     17.91 o 
  -5   7  16     1627.32     1691.25     40.66 o 
  -3   7  16     4328.06     4136.46     56.06 o 
  -1   7  16    10690.64    11275.09    111.66 o 
   1   7  16     7225.96     7234.88     99.70 o 
   3   7  16     2488.00     2354.87     38.48 o 
   5   7  16      502.65      519.33     24.70 o 
   7   7  16      508.31      567.31     28.84 o 
  -8   8  16     5055.85     4817.61     92.38 o 
  -6   8  16    15510.93    14666.43    181.14 o 
  -4   8  16    32942.68    32900.06    288.62 o 
  -2   8  16    28811.38    28763.09    252.32 o 
   0   8  16    11914.61    12019.41    131.48 o 
   2   8  16     3335.50     3220.72     70.78 o 
   4   8  16        2.39       26.29     12.56 o 
   6   8  16        7.41       44.71     15.15 o 
  -7   9  16        3.19       -8.50     15.88 o 
  -5   9  16     1869.74     1765.94     42.39 o 
  -3   9  16     2128.23     2279.74     41.80 o 
  -1   9  16    11081.61    11112.87    112.15 o 
   1   9  16     4272.20     4313.13     84.38 o 
   3   9  16     1968.34     1907.00     58.42 o 
   5   9  16      241.45      296.52     20.87 o 
  -8  10  16     2178.97     2513.40    119.69 o 
  -6  10  16    13270.05    12761.18    153.55 o 
  -4  10  16    17139.19    16199.03    172.43 o 
  -2  10  16    21040.98    21371.34    255.51 o 
   0  10  16    10680.27    10650.67    135.15 o 
   2  10  16     4638.21     4514.64     89.50 o 
   4  10  16        0.39        3.38     12.20 o 
   6  10  16       74.18       37.49     14.68 o 
  -7  11  16       37.51       50.79     19.92 o 
  -5  11  16      757.20      796.02     31.73 o 
  -3  11  16     4624.77     4604.18     69.07 o 
  -1  11  16     6518.60     6879.39     99.59 o 
   1  11  16     5212.09     5368.72     99.75 o 
   3  11  16     1101.62     1129.08     49.85 o 
   5  11  16        9.05       10.60     17.48 o 
  -6  12  16     3611.33     3538.68     64.09 o 
  -4  12  16     7473.50     7474.97     98.15 o 
  -2  12  16     9488.30     9569.64    125.41 o 
   0  12  16     5025.36     4916.65     80.78 o 
   2  12  16     2734.18     2617.33     66.44 o 
   4  12  16      108.29      162.25     27.22 o 
  -5  13  16      124.38      104.63     18.17 o 
  -3  13  16     4724.18     4735.48     79.36 o 
  -1  13  16     2790.83     2906.20     70.21 o 
   1  13  16     6013.80     6081.13    110.77 o 
   3  13  16      622.35      664.92     40.04 o 
   5  13  16      111.77      118.85     25.59 o 
  -6  14  16      746.56     1024.28     50.21 o 
  -4  14  16     2037.97     2162.18     70.38 o 
  -2  14  16     1092.42     1238.93     40.58 o 
   0  14  16      664.45      697.90     41.32 o 
   2  14  16       78.63       83.13     22.25 o 
   4  14  16      651.18      576.80     41.45 o 
  -5  15  16      397.29      387.41     29.72 o 
  -3  15  16     1451.73     1543.90     45.85 o 
  -1  15  16     2773.24     2733.61     71.29 o 
   1  15  16     2260.49     2383.75     66.91 o 
   3  15  16      258.48      326.56     33.78 o 
  -4  16  16      308.88      444.38     31.82 o 
  -2  16  16      219.62      316.50     27.45 o 
   0  16  16      829.53      945.55     48.87 o 
   2  16  16       74.04       58.09     31.03 o 
  -3  17  16     1119.62     1161.27     42.87 o 
  -1  17  16     2252.67     2264.52     67.62 o 
   1  17  16     2097.43     2249.13    141.85 o 
  -2  18  16       36.45       58.98     33.56 o 
   0  18  16       21.56       79.93     28.51 o 
  -9   1  17      582.82      538.65     61.06 o 
  -7   1  17      397.75      406.20     23.48 o 
  -5   1  17      894.70      831.77     27.98 o 
  -3   1  17     5373.75     5491.86     60.48 o 
  -1   1  17     2604.78     2655.43     36.25 o 
   1   1  17        0.40       32.63     12.99 o 
   3   1  17     6866.24     6828.55     79.78 o 
   5   1  17     7516.89     7359.93     82.93 o 
   7   1  17    14698.20    13946.62    139.63 o 
  -8   2  17      134.61      199.66     22.72 o 
  -6   2  17     1109.57     1284.60     61.32 o 
  -4   2  17      561.18      613.73     44.33 o 
  -2   2  17     2586.71     2565.78     39.97 o 
   0   2  17      980.04     1169.83     33.65 o 
   2   2  17      193.47      209.49     16.62 o 
   4   2  17      815.89      801.53     26.27 o 
   6   2  17       68.13       72.08     15.45 o 
  -9   3  17       17.18       47.22     35.94 o 
  -7   3  17       10.31       51.94     15.18 o 
  -5   3  17     3610.49     3601.58     53.53 o 
  -3   3  17     2036.70     2043.14     36.86 o 
  -1   3  17     1260.26     1301.71     33.66 o 
   1   3  17     1203.50     1243.61     30.07 o 
   3   3  17     4966.21     4921.58     59.15 o 
   5   3  17    14631.79    13648.11    129.86 o 
   7   3  17    11121.60    10459.31    116.20 o 
  -8   4  17     2657.51     2689.00     76.32 o 
  -6   4  17     3037.00     3048.13     47.48 o 
  -4   4  17     5393.24     5420.27     68.17 o 
  -2   4  17     1515.18     1553.23     29.54 o 
   0   4  17      519.75      590.09     33.29 o 
   2   4  17      149.07      137.47     14.83 o 
   4   4  17     4610.70     4183.60     51.86 o 
   6   4  17      288.12      244.37     20.04 o 
  -7   5  17      374.58      390.64     24.07 o 
  -5   5  17      997.15      941.57     28.07 o 
  -3   5  17      199.47      228.77     24.52 o 
  -1   5  17     1654.66     1618.90     37.25 o 
   1   5  17     2146.29     2146.45     42.01 o 
   3   5  17     2260.28     2166.40     34.40 o 
   5   5  17    12257.84    11525.81    114.59 o 
   7   5  17     6539.87     6195.61     80.97 o 
  -8   6  17     6028.93     5900.08    155.68 o 
  -6   6  17     7835.69     7690.18    100.93 o 
  -4   6  17    14708.00    14315.13    155.30 o 
  -2   6  17     4384.93     4343.83     56.23 o 
   0   6  17     3877.97     3829.19     66.22 o 
   2   6  17     3925.66     3779.92     53.58 o 
   4   6  17      533.48      528.64     22.53 o 
   6   6  17     1949.71     1813.43     40.55 o 
  -7   7  17      244.76      268.72     24.53 o 
  -5   7  17       67.20       33.36     14.30 o 
  -3   7  17     1347.77     1117.83     29.82 o 
  -1   7  17      362.60      362.50     24.83 o 
   1   7  17      133.37      125.88     19.15 o 
   3   7  17     1303.88     1278.88     29.56 o 
   5   7  17     7017.43     6629.46     78.33 o 
  -8   8  17     8491.51     8828.92    321.38 o 
  -6   8  17    10695.09    10320.40    214.98 o 
  -4   8  17    13968.39    14017.34    140.30 o 
  -2   8  17     3104.56     3197.29     48.14 o 
   0   8  17     1327.34     1347.97     40.78 o 
   2   8  17     3485.91     3384.76     75.04 o 
   4   8  17     1572.83     1507.10     32.89 o 
   6   8  17      723.25      734.45     29.58 o 
  -7   9  17      466.86      441.76     30.51 o 
  -5   9  17       25.02       27.18     15.10 o 
  -3   9  17      786.67      701.16     26.07 o 
  -1   9  17       11.48        2.82     15.26 o 
   1   9  17      115.51      116.95     23.29 o 
   3   9  17     4194.18     3887.54     84.38 o 
   5   9  17     2394.07     2427.34     44.58 o 
  -6  10  17    11896.23    11552.19    170.27 o 
  -4  10  17    12058.02    12089.12    137.41 o 
  -2  10  17     4236.98     4216.44     68.06 o 
   0  10  17      182.84      207.25     34.22 o 
   2  10  17     1840.30     1918.59    118.92 o 
   4  10  17     2511.25     2332.49     67.17 o 
   6  10  17     1427.11     1462.83    115.25 o 
  -7  11  17      288.96      302.82     39.32 o 
  -5  11  17      397.08      447.53     25.79 o 
  -3  11  17      279.77      255.36     20.87 o 
  -1  11  17       63.49       60.77     19.02 o 
   1  11  17        3.08       16.58     19.66 o 
   3  11  17      809.81      777.34     41.58 o 
   5  11  17     1401.30     1374.98     59.75 o 
  -6  12  17    15271.99    15084.37    170.77 o 
  -4  12  17    10764.86    10705.27    127.53 o 
  -2  12  17     7041.38     7073.22     91.17 o 
   0  12  17       11.96       24.17     26.59 o 
   2  12  17      676.21      643.15     37.92 o 
   4  12  17     3095.32     2906.86     77.44 o 
  -5  13  17       42.91       46.54     17.43 o 
  -3  13  17       47.80       22.53     17.37 o 
  -1  13  17      156.12      147.89     21.94 o 
   1  13  17       26.08       32.66     23.37 o 
   3  13  17      800.01      841.80     44.86 o 
  -4  14  17     9549.74     9510.45    209.86 o 
  -2  14  17     4625.29     4634.68     79.81 o 
   0  14  17       65.04       87.01     24.42 o 
   2  14  17      211.26      183.33     52.61 o 
   4  14  17     3050.84     3090.15     80.94 o 
  -5  15  17        3.16       -6.90     19.76 o 
  -3  15  17      577.86      595.47     34.12 o 
  -1  15  17        0.29       -4.69     33.37 o 
   1  15  17      176.11      189.89     37.44 o 
   3  15  17        6.53       25.67     24.08 o 
  -4  16  17     5913.89     5819.31    111.22 o 
  -2  16  17     3301.24     3269.44     81.31 o 
   0  16  17       38.59       68.02     57.63 o 
   2  16  17      139.19      112.75     33.56 o 
  -3  17  17       63.16       68.18     24.37 o 
  -1  17  17      179.86      225.62     32.54 o 
   1  17  17      411.75      389.62     45.78 o 
  -8   0  18    13565.85    12972.06    203.59 o 
  -6   0  18    13856.62    13195.74    196.46 o 
  -4   0  18      866.70      887.82     40.02 o 
  -2   0  18        6.54       53.85     16.00 o 
   0   0  18    18893.63    19556.75    249.14 o 
   2   0  18    12815.98    12618.90    177.28 o 
   4   0  18     9798.91     9998.71    154.31 o 
   6   0  18     1478.71     1618.43     57.68 o 
  -7   1  18       26.59       40.02     15.62 o 
  -5   1  18      220.75      226.22     18.78 o 
  -3   1  18      434.86      419.74     17.78 o 
  -1   1  18      163.10      154.79     20.57 o 
   1   1  18       14.69       31.43     13.58 o 
   3   1  18      241.13      279.23     22.13 o 
   7   1  18      326.12      452.40     26.95 o 
  -8   2  18    15333.30    14726.74    157.83 o 
  -6   2  18    19407.81    18456.22    181.79 o 
  -4   2  18     4610.51     4584.03     56.38 o 
  -2   2  18       56.11       65.97     10.71 o 
   0   2  18    16524.58    16818.80    171.56 o 
   2   2  18    16343.67    16345.96    153.98 o 
   4   2  18    13021.07    12987.02    134.31 o 
   6   2  18     2619.65     2593.78     51.97 o 
  -7   3  18      450.30      474.02     25.78 o 
  -5   3  18      136.61      175.36     18.11 o 
  -3   3  18     1377.17     1397.88     30.80 o 
  -1   3  18     2300.97     2156.64     48.83 o 
   1   3  18      624.24      672.74     29.44 o 
   3   3  18     3588.31     3707.67     55.16 o 
   5   3  18      613.76      762.94     27.63 o 
  -8   4  18    13417.04    12930.90    143.71 o 
  -6   4  18    13852.10    13547.23    142.40 o 
  -4   4  18     7537.94     7445.19     85.06 o 
  -2   4  18      247.64      258.50     17.54 o 
   0   4  18     9592.90     9369.67    121.66 o 
   2   4  18    13805.57    13878.62    134.89 o 
   4   4  18     8065.02     8045.28     80.61 o 
   6   4  18     1781.26     1757.10     40.02 o 
  -7   5  18       60.86       61.17     17.18 o 
  -5   5  18       19.78      -11.06     12.85 o 
  -3   5  18       88.12      140.25     16.84 o 
  -1   5  18      425.45      440.58     27.76 o 
   1   5  18      329.48      352.28     26.46 o 
   3   5  18     4722.85     4811.40     56.55 o 
   5   5  18     3072.98     3210.74     55.66 o 
  -8   6  18    11552.99    10957.91    332.46 o 
  -6   6  18     6750.58     6616.09     92.06 o 
  -4   6  18     6683.19     6438.33     86.68 o 
  -2   6  18     2610.41     2498.26     41.48 o 
   0   6  18       55.68       65.89     20.66 o 
   2   6  18     8197.68     8289.57     91.63 o 
   4   6  18     4192.68     4172.70     56.26 o 
   6   6  18     2334.44     2331.29     45.63 o 
  -7   7  18       37.62       35.67     17.89 o 
  -5   7  18      210.11      240.53     20.72 o 
  -3   7  18      968.00      832.83     27.79 o 
  -1   7  18     1265.01     1239.08     41.31 o 
   1   7  18     7633.58     7748.99    108.00 o 
   3   7  18     4263.88     4363.14     68.44 o 
   5   7  18     7003.66     7059.64     82.82 o 
  -6   8  18     5564.05     5365.71     88.83 o 
  -4   8  18     2682.31     2895.85     49.11 o 
  -2   8  18      118.85      180.31     23.36 o 
   0   8  18     3386.09     3240.37     63.02 o 
   2   8  18     6256.23     6278.14    111.74 o 
   4   8  18     4881.73     4727.61     74.80 o 
   6   8  18     1270.42     1238.00     43.39 o 
  -7   9  18      121.36      105.81     21.59 o 
  -5   9  18       44.07       70.58     17.06 o 
  -3   9  18        3.84        6.38     13.31 o 
  -1   9  18       33.88       28.80     17.40 o 
   1   9  18     5197.04     5149.55     96.38 o 
   3   9  18     8038.93     7792.70    132.21 o 
   5   9  18    11945.47    11526.57    117.38 o 
  -6  10  18     3393.83     3364.49     68.63 o 
  -2  10  18       60.93      120.93     24.31 o 
   0  10  18     2256.83     2146.24     60.31 o 
   2  10  18     3097.78     3136.35     75.04 o 
   4  10  18     2368.25     2385.21     69.01 o 
  -7  11  18       17.37       25.05     42.11 o 
  -5  11  18       96.86      112.52     18.95 o 
  -3  11  18        1.61        0.05     14.09 o 
  -1  11  18     1031.65      984.25     37.55 o 
   1  11  18     3712.02     3664.87     80.94 o 
   3  11  18    10228.10     9692.03    157.81 o 
   5  11  18     7143.42     7133.52    135.50 o 
  -6  12  18     1746.77     1801.59     51.80 o 
  -2  12  18      244.71      260.12     32.86 o 
   0  12  18      153.47      155.42     59.84 o 
   2  12  18     1290.34     1296.96     51.06 o 
   4  12  18     1358.04     1401.98     56.14 o 
  -5  13  18        3.47       -5.70     15.46 o 
  -3  13  18      249.02      234.67     25.17 o 
  -1  13  18     1517.81     1456.47     45.65 o 
   1  13  18     2330.31     2308.30     65.28 o 
   3  13  18     6735.11     6675.16    124.53 o 
  -4  14  18      760.68      810.48     36.84 o 
  -2  14  18       50.90       41.59     23.26 o 
   0  14  18        1.69       53.21     21.64 o 
   2  14  18      255.53      279.20     49.09 o 
  -3  15  18      193.05      211.51     25.44 o 
  -1  15  18       35.08       40.15     49.05 o 
   1  15  18     2105.34     1927.71     62.70 o 
  -2  16  18       27.88       44.56     23.83 o 
   0  16  18      808.01      888.01    128.55 o 
  -1  17  18       38.25        8.42     26.26 o 
  -7   1  19      413.55      389.67     24.77 o 
  -5   1  19     3725.28     3670.52     57.29 o 
  -3   1  19     4004.01     4286.19     57.85 o 
  -1   1  19    23453.37    24066.01    264.79 o 
   1   1  19    33551.66    33281.34    286.66 o 
   3   1  19    38202.90    37059.25    322.17 o 
   5   1  19    20124.56    19154.77    187.53 o 
  -8   2  19       14.52       47.67     19.85 o 
  -6   2  19      458.80      418.05     26.52 o 
  -4   2  19      399.30      481.61     25.05 o 
  -2   2  19      358.41      419.11     23.55 o 
   0   2  19      472.88      584.84     28.73 o 
   2   2  19      396.85      517.53     24.76 o 
   4   2  19      247.77      274.93     20.64 o 
   6   2  19       90.37       56.10     16.38 o 
  -7   3  19      563.77      582.36     28.06 o 
  -5   3  19     2272.01     2364.34     51.30 o 
  -3   3  19     3735.56     3891.14     64.30 o 
  -1   3  19    14295.62    14278.40    170.24 o 
   1   3  19    19693.95    19650.78    199.53 o 
   3   3  19    19776.82    19816.11    185.94 o 
   5   3  19    15215.11    14526.79    151.32 o 
  -8   4  19       34.19      126.81     43.55 o 
  -6   4  19      821.21      822.14     32.17 o 
  -4   4  19     3615.41     3583.56     53.70 o 
  -2   4  19     1465.33     1573.02     47.76 o 
   0   4  19     1887.74     2011.30     48.10 o 
   2   4  19      765.68      849.37     36.78 o 
   4   4  19      755.59      813.76     25.44 o 
   6   4  19        0.17      -13.87     13.87 o 
  -7   5  19      257.95      269.40     22.86 o 
  -5   5  19        8.20       15.10     13.31 o 
  -3   5  19     6994.44     7118.27     90.81 o 
  -1   5  19     5154.34     5275.17     84.08 o 
   1   5  19    23783.50    24011.05    288.99 o 
   3   5  19    22024.09    21437.22    220.71 o 
   5   5  19    11535.44    11240.05    115.29 o 
  -8   6  19     1135.34     1170.26    106.39 o 
  -6   6  19      238.42      288.88     23.74 o 
  -4   6  19     2387.19     2425.03     48.49 o 
  -2   6  19     7137.56     7409.46     94.13 o 
   0   6  19    10274.98    10334.32    133.86 o 
   2   6  19     4891.82     4926.38     81.96 o 
   4   6  19      799.60      855.43     27.66 o 
   6   6  19      341.36      410.97     25.78 o 
  -7   7  19      346.76      393.23     35.10 o 
  -5   7  19       47.18       47.27     16.36 o 
  -3   7  19     4099.55     3987.65     57.15 o 
  -1   7  19     5565.53     5408.31     87.02 o 
   1   7  19    16997.24    16711.71    198.71 o 
   3   7  19     9673.69     9370.93    150.13 o 
   5   7  19     8650.92     8422.52     94.15 o 
  -6   8  19      307.55      325.96     25.53 o 
  -4   8  19     1039.69     1071.45     34.42 o 
  -2   8  19    12045.99    12234.33    139.45 o 
   0   8  19     7570.11     7461.01    107.44 o 
   2   8  19     7884.42     7924.67    133.08 o 
   4   8  19      726.33      738.99     33.44 o 
  -7   9  19       72.62      101.95     32.80 o 
  -5   9  19     1134.82     1258.97     51.84 o 
  -3   9  19     1422.62     1478.97     36.04 o 
  -1   9  19     9307.42     9379.50    128.83 o 
   1   9  19     6300.31     6179.80    111.74 o 
   3   9  19     7949.88     7592.28    132.21 o 
   5   9  19     2929.85     2808.98     61.66 o 
  -6  10  19        0.06       44.33     18.20 o 
  -4  10  19     1522.49     1596.17     38.66 o 
  -2  10  19     6438.66     6622.24     90.75 o 
   0  10  19     7902.56     8007.12    132.93 o 
   2  10  19     7143.97     6888.01    121.97 o 
   4  10  19     1899.45     1958.75     64.61 o 
  -5  11  19      788.72      919.15     38.08 o 
  -3  11  19      539.37      587.10     26.58 o 
  -1  11  19     4295.00     4452.59     91.85 o 
   1  11  19     2118.88     2125.57     62.04 o 
   3  11  19     5110.02     4888.72    101.50 o 
  -6  12  19      104.47      166.01     44.33 o 
  -4  12  19     2476.24     2708.35     71.34 o 
  -2  12  19     5682.23     5696.63     93.27 o 
   0  12  19    13103.33    13081.62    194.40 o 
   2  12  19     4412.78     4482.85    124.63 o 
   4  12  19     2459.26     2560.32     73.34 o 
  -5  13  19      338.09      345.07     27.19 o 
  -3  13  19      555.72      560.56     31.01 o 
  -1  13  19     1646.69     1707.56     56.45 o 
   1  13  19     1275.71     1261.56     49.80 o 
   3  13  19      678.87      712.52     44.31 o 
  -4  14  19     1619.10     1631.12     49.83 o 
  -2  14  19     4475.55     4320.68    174.79 o 
   0  14  19     7443.54     7560.27    202.20 o 
   2  14  19     5046.39     5217.83    107.43 o 
  -3  15  19      660.33      691.01     44.15 o 
  -1  15  19       21.84       16.84     50.98 o 
   1  15  19      409.61      386.03     54.24 o 
  -2  16  19     3173.76     2870.64     99.87 o 
   0  16  19     6249.16     5986.72    146.92 o 
  -8   0  20     1365.22     1493.86    124.12 o 
  -6   0  20     6526.43     6460.83    121.27 o 
  -4   0  20    27125.94    26960.43    346.96 o 
  -2   0  20    30830.87    31472.97    722.55 o 
   0   0  20    45878.91    46640.30    689.61 o 
   2   0  20     6825.40     6853.71    115.77 o 
   4   0  20     4553.71     4461.92     94.63 o 
   6   0  20      212.88      186.15     28.67 o 
  -7   1  20       29.81        6.53     16.10 o 
  -5   1  20      146.05      117.96     17.90 o 
  -3   1  20       65.59       84.98     14.79 o 
  -1   1  20      242.96      325.99     48.63 o 
   1   1  20      289.08      411.07     48.76 o 
   3   1  20      327.08      402.65     24.86 o 
   5   1  20       10.05       26.53     16.26 o 
  -8   2  20     1357.40     1531.07     86.16 o 
  -6   2  20    10395.00    10491.59    119.25 o 
  -4   2  20    21725.38    21949.01    205.90 o 
  -2   2  20    37902.73    37718.30    471.63 o 
   0   2  20    19534.20    20088.88    229.37 o 
   2   2  20    12572.43    12712.14    141.80 o 
   4   2  20     1683.60     1783.92     40.66 o 
   6   2  20       96.44       64.01     17.66 o 
  -7   3  20       95.25      109.09     18.89 o 
  -5   3  20     1371.18     1385.95     36.51 o 
  -3   3  20      795.38      790.46     24.92 o 
  -1   3  20     5097.24     5095.99     95.66 o 
   1   3  20     2535.36     2738.99     51.50 o 
   3   3  20     2378.62     2463.12     46.29 o 
   5   3  20       14.03       41.35     16.18 o 
  -8   4  20      463.59      537.97    117.47 o 
  -6   4  20    10236.08    10370.30    119.57 o 
  -4   4  20    18795.63    18727.33    178.92 o 
  -2   4  20    31837.25    32105.39    409.76 o 
   0   4  20    20483.72    20550.01    234.30 o 
   2   4  20    11277.16    11327.51    131.14 o 
   4   4  20      305.05      314.68     21.85 o 
   6   4  20        0.08      -14.98     14.98 o 
  -7   5  20      351.36      278.46     23.91 o 
  -5   5  20      144.98      135.33     17.22 o 
  -3   5  20     2067.76     1966.89     43.55 o 
  -1   5  20     1801.76     1833.41     48.34 o 
   1   5  20     8486.58     8459.55    117.92 o 
   3   5  20     2526.58     2532.37     51.79 o 
   5   5  20      722.55      681.90     29.11 o 
  -6   6  20     6127.61     6170.71    104.66 o 
  -4   6  20    15780.96    15331.33    168.03 o 
  -2   6  20    25438.90    25701.33    287.67 o 
   0   6  20    16593.87    16862.04    200.25 o 
   2   6  20    11933.00    11864.16    222.58 o 
   4   6  20      714.40      646.06     36.92 o 
  -7   7  20      512.83      473.34     39.76 o 
  -5   7  20       21.87       33.73     16.57 o 
  -3   7  20     3977.77     4035.13     64.19 o 
  -1   7  20     6061.18     5980.32     93.71 o 
   1   7  20     7153.97     7425.82    126.68 o 
   3   7  20     2951.68     3011.27     75.04 o 
   5   7  20     1225.78     1184.44     38.32 o 
  -6   8  20     1614.47     1591.78     47.69 o 
  -4   8  20     9779.62     9388.76    116.47 o 
  -2   8  20    13516.30    13808.32    254.01 o 
   0   8  20    13586.00    13234.76    166.03 o 
   2   8  20     4493.31     4397.79     92.13 o 
   4   8  20      457.81      386.28     35.10 o 
  -5   9  20      321.40      260.76     24.13 o 
  -3   9  20     5009.06     4996.38     77.52 o 
  -1   9  20     6273.22     6365.45    101.11 o 
   1   9  20    11590.58    11506.46    173.99 o 
   3   9  20     3037.09     3055.19     76.69 o 
  -6  10  20      875.22      911.04     38.86 o 
  -4  10  20     6584.88     6624.34    102.67 o 
  -2  10  20     5350.50     5261.63    100.19 o 
   0  10  20     9125.46     9149.78    148.30 o 
   2  10  20      613.68      577.42     39.01 o 
   4  10  20     1216.50     1141.76     51.75 o 
  -5  11  20     1470.64     1373.20     44.75 o 
  -3  11  20     3105.88     3115.55     61.13 o 
  -1  11  20     6958.82     7230.90    126.03 o 
   1  11  20     6917.29     7165.37    189.70 o 
   3  11  20     5132.48     5147.64    105.76 o 
  -4  12  20     2166.13     2144.96     50.56 o 
  -2  12  20     3804.53     3642.20     72.12 o 
   0  12  20     3764.66     3810.28     86.71 o 
   2  12  20      459.52      413.72     35.65 o 
  -5  13  20     1289.56     1221.49     45.73 o 
  -3  13  20     2063.65     2005.89     84.12 o 
  -1  13  20     8686.18     8590.85    235.10 o 
   1  13  20     5723.09     5847.96    114.18 o 
   3  13  20     7163.65     7323.47    135.64 o 
  -4  14  20      634.34      628.50     37.25 o 
  -2  14  20      709.97      654.14     64.19 o 
   0  14  20     1013.12     1012.66     49.84 o 
   2  14  20     1033.37      878.83     48.84 o 
  -3  15  20     2966.72     2904.18     79.40 o 
  -1  15  20     4959.54     4882.64    219.42 o 
   1  15  20     5085.31     5272.75    108.94 o 
  -7   1  21      227.15      199.01     22.26 o 
  -5   1  21     5620.40     5441.76     74.50 o 
  -3   1  21     6651.51     6780.58    103.91 o 
  -1   1  21    13759.34    13912.33    200.18 o 
   1   1  21      993.88     1065.87     74.16 o 
   3   1  21     1356.36     1435.43     37.01 o 
   5   1  21     1978.52     1854.76     43.89 o 
  -6   2  21      443.71      480.85     28.69 o 
  -4   2  21     2861.62     2828.39     51.22 o 
  -2   2  21       10.34       56.94     40.39 o 
   0   2  21     5247.46     5431.45    100.37 o 
   2   2  21       96.71       97.60     19.15 o 
   4   2  21      114.21       91.51     21.15 o 
  -7   3  21     1104.43     1131.54     44.78 o 
  -5   3  21     1897.10     1867.69     42.12 o 
  -3   3  21    11635.17    11370.75    131.48 o 
  -1   3  21    11468.56    11653.56    174.78 o 
   1   3  21     9103.08     9183.90    125.06 o 
   3   3  21      615.00      613.30     31.38 o 
   5   3  21      227.47      234.21     22.76 o 
  -6   4  21     2051.65     2052.03     52.20 o 
  -4   4  21     4905.35     4874.54     67.03 o 
  -2   4  21     3415.17     3456.14     79.53 o 
   0   4  21     2668.59     2845.65     76.72 o 
   2   4  21       82.29       68.60     18.81 o 
   4   4  21       30.48       -6.70     14.98 o 
  -7   5  21     1627.05     1697.66     44.82 o 
  -5   5  21     4850.25     4922.41     89.74 o 
  -3   5  21     8437.07     8224.03    136.62 o 
  -1   5  21     6588.44     6675.27    117.74 o 
   1   5  21     7678.13     7809.50    111.85 o 
   3   5  21      111.96      118.56     22.30 o 
   5   5  21       13.50       36.19     16.79 o 
  -6   6  21     4046.28     4306.52     86.04 o 
  -4   6  21     3462.54     3627.32     62.82 o 
  -2   6  21     4077.64     4145.33     89.79 o 
   0   6  21     1331.72     1356.82     45.01 o 
   2   6  21      188.43      206.31     23.62 o 
   4   6  21      228.30      183.04     26.45 o 
  -7   7  21     1855.65     1972.60    137.42 o 
  -5   7  21     1767.19     1772.06     44.52 o 
  -3   7  21     4166.95     4233.05     78.79 o 
  -1   7  21     4607.22     4786.82     82.56 o 
   1   7  21     3127.70     3210.78     64.81 o 
   3   7  21      353.84      397.74     36.28 o 
  -6   8  21     5504.61     5512.36     93.78 o 
  -4   8  21     7325.55     7495.29    100.05 o 
  -2   8  21     8845.18     8879.67    126.79 o 
   0   8  21     1469.64     1491.15     46.74 o 
   2   8  21      101.59      160.67     29.51 o 
   4   8  21      446.56      333.19     34.23 o 
  -5   9  21     1139.98     1162.06     38.60 o 
  -3   9  21     1767.25     1776.21     50.76 o 
  -1   9  21     2661.20     2672.41     61.11 o 
   1   9  21     1895.72     1944.52     58.75 o 
   3   9  21      295.58      314.55     33.85 o 
  -6  10  21     8277.83     8228.01    142.33 o 
  -4  10  21    10452.36    10547.92    139.41 o 
  -2  10  21    10727.62    10604.35    145.77 o 
   0  10  21     2492.51     2621.58     68.72 o 
   2  10  21      124.52      210.00     28.68 o 
   4  10  21      311.15      314.73     70.93 o 
  -5  11  21      221.05      235.62     26.45 o 
  -3  11  21      145.91      139.15     22.59 o 
  -1  11  21      422.18      415.00     35.84 o 
   1  11  21      212.32      181.91     27.01 o 
   3  11  21      214.01      242.37     32.62 o 
  -4  12  21    11914.16    11763.97    162.10 o 
  -2  12  21     4776.14     4743.36     99.33 o 
   0  12  21     3641.94     3715.34     86.71 o 
   2  12  21      167.58      215.06     43.38 o 
  -3  13  21      178.81      171.35     34.12 o 
  -1  13  21      177.68      175.81     29.00 o 
   1  13  21      225.64      216.15     30.61 o 
  -2  14  21     6507.52     6427.25    151.42 o 
   0  14  21     2820.68     2916.34     79.01 o 
  -6   0  22    14795.96    14452.15    350.78 o 
  -4   0  22    27056.36    26498.49    367.98 o 
  -2   0  22     4228.01     4157.98    168.45 o 
   0   0  22      100.68      138.21     31.34 o 
   2   0  22     3796.43     3686.29    103.30 o 
   4   0  22     2179.96     2103.93     64.33 o 
  -7   1  22        0.98      -16.27     16.27 o 
  -5   1  22       38.20       45.16     17.24 o 
  -3   1  22       50.57       24.38     40.75 o 
  -1   1  22       53.09       73.43     44.33 o 
   1   1  22        5.04       24.13     19.58 o 
   3   1  22      189.70      197.55     19.78 o 
   5   1  22       65.80      117.45     19.69 o 
  -6   2  22    16265.84    16192.39    168.61 o 
  -4   2  22    18700.33    18691.15    182.07 o 
  -2   2  22     5909.23     6036.90    111.55 o 
   0   2  22      534.80      523.60     49.86 o 
   2   2  22      198.24      225.69     26.56 o 
   4   2  22     1284.17     1313.70     37.78 o 
  -7   3  22       89.12       83.00     20.24 o 
  -5   3  22      904.54      930.66     32.75 o 
  -3   3  22       31.30        2.13     39.09 o 
  -1   3  22      707.94      764.88     50.62 o 
   1   3  22     1318.63     1417.57     44.77 o 
   3   3  22        1.27       36.67     17.45 o 
   5   3  22      589.65      739.48     33.08 o 
  -6   4  22    15373.57    15011.68    215.76 o 
  -4   4  22    11755.35    11616.51    125.51 o 
  -2   4  22     7739.08     7962.68    136.30 o 
   0   4  22      478.27      504.85     53.17 o 
   2   4  22      567.62      591.92     34.47 o 
   4   4  22     1419.64     1411.09     49.24 o 
  -7   5  22      112.32       49.03     82.01 o 
  -5   5  22      767.53      756.46     36.16 o 
  -3   5  22      316.74      373.17     32.87 o 
  -1   5  22      157.07      198.34     27.22 o 
   1   5  22        0.13       14.00     17.52 o 
   3   5  22      526.71      564.38     42.56 o 
  -6   6  22    14502.65    14367.74    192.23 o 
  -4   6  22     6787.84     7017.52     95.24 o 
  -2   6  22     6180.62     6181.78    115.93 o 
   0   6  22        3.49       19.13     18.63 o 
   2   6  22      164.95      171.17     25.90 o 
   4   6  22     1297.83     1306.67     54.97 o 
  -5   7  22     1362.40     1440.60     41.67 o 
  -3   7  22     1820.39     1879.57     60.11 o 
  -1   7  22       13.76       41.74     19.63 o 
   1   7  22       44.27       66.23     20.75 o 
   3   7  22     1931.77     1917.13     62.70 o 
  -6   8  22     7746.66     7698.83    118.51 o 
  -4   8  22     5729.36     5884.59     99.67 o 
  -2   8  22     3212.24     3289.09     80.66 o 
   0   8  22      702.85      678.42     35.04 o 
   2   8  22      190.75      195.37     27.92 o 
   4   8  22      207.69      297.86     34.70 o 
  -5   9  22      212.72      269.29     24.74 o 
  -3   9  22     1620.50     1721.50     59.87 o 
  -1   9  22       12.28       -7.88     18.84 o 
   1   9  22        3.42       50.59     22.75 o 
   3   9  22      853.23      845.63     46.77 o 
  -4  10  22     4259.91     4221.00     83.08 o 
  -2  10  22      733.98      747.92     39.30 o 
   0  10  22      735.47      818.50     44.26 o 
   2  10  22       23.94        8.29     23.89 o 
  -5  11  22     1523.78     1673.50     64.20 o 
  -3  11  22     1185.06     1258.60     47.23 o 
  -1  11  22      552.52      608.71     39.94 o 
   1  11  22       15.89        3.21     43.59 o 
  -4  12  22     2602.04     2662.96     76.92 o 
  -2  12  22      628.75      648.03     42.88 o 
   0  12  22      485.53      491.36     38.46 o 
   2  12  22       17.85        7.43     27.87 o 
  -3  13  22      519.15      595.49     90.87 o 
  -1  13  22     2284.05     2471.97     71.95 o 
   1  13  22      230.77      213.35     30.14 o 
  -7   1  23       14.12      -42.04     48.51 o 
  -5   1  23      263.23      277.17     22.81 o 
  -3   1  23      188.87      121.90     47.02 o 
  -1   1  23     1669.11     1685.06     75.23 o 
   1   1  23     4810.05     4921.00     84.72 o 
   3   1  23    11258.54    11181.79    136.29 o 
  -6   2  23       94.93      131.47     22.06 o 
  -4   2  23       16.71       19.97     22.45 o 
  -2   2  23      121.48      135.61     42.23 o 
   0   2  23      753.10      822.01     42.60 o 
   2   2  23      266.86      333.08     25.31 o 
   4   2  23        0.65       -9.31     17.82 o 
  -5   3  23       72.05       81.13     20.48 o 
  -3   3  23      447.69      371.44     51.65 o 
  -1   3  23     2389.30     2439.06     65.72 o 
   1   3  23     9637.82     9572.98    154.22 o 
   3   3  23    12167.46    11895.53    142.68 o 
  -6   4  23      162.85      177.21     23.67 o 
  -4   4  23      269.89      252.68     30.05 o 
  -2   4  23      458.88      471.16     36.42 o 
   0   4  23      495.42      549.94     52.18 o 
   2   4  23      932.09      929.09     39.80 o 
   4   4  23        4.95       28.96     23.96 o 
  -5   5  23      163.61      185.50     32.43 o 
  -3   5  23        1.54      -14.00     49.99 o 
  -1   5  23     4100.12     4075.82     88.40 o 
   1   5  23     5403.41     5321.06     92.29 o 
   3   5  23    11441.99    11351.03    180.77 o 
  -6   6  23     3132.07     3147.49     66.84 o 
  -4   6  23       44.22       47.76     20.41 o 
  -2   6  23        1.41        4.06     42.75 o 
   0   6  23      855.50      921.09     40.24 o 
   2   6  23      322.88      396.11     52.62 o 
   4   6  23      492.27      536.22     42.90 o 
  -5   7  23      296.22      393.00     27.44 o 
  -3   7  23       53.54       42.38     22.03 o 
  -1   7  23     2255.98     2223.13     65.17 o 
   1   7  23     4143.68     4076.30     88.70 o 
   3   7  23     6607.58     6434.63    123.63 o 
  -4   8  23       79.39       93.39     24.30 o 
  -2   8  23      119.56      103.95     33.90 o 
   0   8  23     2748.52     2779.85     70.59 o 
   2   8  23      253.06      320.50     34.80 o 
  -5   9  23      387.25      326.84     26.66 o 
  -3   9  23      528.88      577.19     40.50 o 
  -1   9  23      257.64      328.11     33.85 o 
   1   9  23     3450.73     3339.01     81.02 o 
   3   9  23     2559.12     2508.34     92.43 o 
  -4  10  23       37.98       41.04     25.59 o 
  -2  10  23      103.61       37.52     38.17 o 
   0  10  23     1207.83     1198.55     52.08 o 
   2  10  23     1296.39     1306.55     54.33 o 
  -3  11  23       96.17       83.99     28.68 o 
  -1  11  23       70.55       80.06     31.41 o 
   1  11  23     1679.15     1599.53     58.75 o 
  -2  12  23      341.30      362.94     82.41 o 
   0  12  23      871.80      959.76     53.79 o 
  -6   0  24       36.66       39.74     28.57 o 
  -4   0  24     1166.37     1112.64    115.25 o 
  -2   0  24     6687.67     6613.76    230.51 o 
   0   0  24     2476.70     2455.78    119.69 o 
   2   0  24     8087.82     8333.33    175.45 o 
   4   0  24      148.39      198.02     32.44 o 
  -5   1  24       22.63       39.84     25.11 o 
  -3   1  24       41.93       -1.31     42.23 o 
  -1   1  24        0.32       58.98     35.94 o 
   1   1  24       46.75      144.24     27.22 o 
   3   1  24       42.95       99.74     25.51 o 
  -6   2  24        9.57       28.54     20.61 o 
  -4   2  24     1656.62     1482.17     90.90 o 
  -2   2  24     7240.92     7333.92    172.31 o 
   0   2  24     5666.11     5688.67    108.86 o 
   2   2  24     4328.05     4571.45     97.25 o 
   4   2  24      980.01      999.98     41.29 o 
  -5   3  24       65.07      102.88     20.03 o 
  -3   3  24      502.85      424.85     56.16 o 
  -1   3  24      297.71      462.40     79.73 o 
   1   3  24     3318.65     3544.39     83.50 o 
   3   3  24      384.17      457.76     30.93 o 
  -6   4  24      136.93      113.50     22.50 o 
  -4   4  24     1654.80     1440.32     89.29 o 
  -2   4  24     4637.76     4619.40     97.19 o 
   0   4  24     8635.81     8426.95    141.21 o 
   2   4  24     4285.18     4221.73     79.74 o 
  -5   5  24      130.90       54.48     27.69 o 
  -3   5  24      514.60      487.26     43.80 o 
  -1   5  24     1705.64     1694.06     58.40 o 
   1   5  24     4254.90     4590.08     98.01 o 
   3   5  24     2411.16     2530.31     74.63 o 
  -4   6  24     1504.58     1354.78     85.81 o 
  -2   6  24     1655.56     1688.10     74.37 o 
   0   6  24     6465.81     6218.23    115.53 o 
   2   6  24     1418.68     1439.22     56.90 o 
  -5   7  24      441.48      333.74     55.68 o 
  -3   7  24      714.83      653.56     43.66 o 
  -1   7  24     2668.08     2531.22     70.19 o 
   1   7  24     3580.72     3753.79     86.14 o 
   3   7  24     4068.38     4254.08    217.21 o 
  -4   8  24      110.07       84.94     25.68 o 
  -2   8  24     3276.94     3148.18     81.17 o 
   0   8  24     3782.11     3716.53     85.13 o 
   2   8  24     1335.57     1262.63     58.34 o 
  -3   9  24      546.93      508.81     40.11 o 
  -1   9  24     2783.43     2773.96    110.82 o 
   1   9  24     5043.11     5234.10    107.30 o 
  -2  10  24     1098.93     1004.46     55.38 o 
   0  10  24      983.36      931.62     48.09 o 
  -1  11  24     3964.28     3889.42     90.82 o 
  -5   1  25     2513.73     2264.11    114.38 o 
  -3   1  25    12280.29    11775.47    246.04 o 
  -1   1  25    11437.13    11410.06    230.37 o 
   1   1  25    17677.96    17395.59    249.52 o 
   3   1  25     4591.71     4788.29     90.26 o 
  -4   2  25       16.42      -43.18     47.91 o 
  -2   2  25      978.23      900.28     68.74 o 
   0   2  25      132.26      155.29     28.51 o 
   2   2  25      182.65      201.61     41.25 o 
  -5   3  25     3526.64     3148.46    126.92 o 
  -3   3  25     5830.56     5853.85    158.08 o 
  -1   3  25    11848.12    12005.87    187.28 o 
   1   3  25     6212.50     6575.20    122.68 o 
   3   3  25     5047.53     5201.01    109.81 o 
  -4   4  25      174.38      171.23     54.79 o 
  -2   4  25     1816.93     1895.82     88.31 o 
   0   4  25      814.17      893.46     48.87 o 
   2   4  25      347.53      382.07     36.28 o 
  -5   5  25     2008.30     1886.84    103.30 o 
  -3   5  25     4633.78     4605.36    138.82 o 
  -1   5  25    10064.25     9873.86    212.57 o 
   1   5  25     5204.82     5329.81    108.26 o 
  -4   6  25     2829.76     2953.12    150.72 o 
  -2   6  25     1591.24     1602.27     62.21 o 
   0   6  25     2136.05     2193.06     65.12 o 
   2   6  25      223.36      250.33     33.07 o 
  -3   7  25     2171.70     2126.54     68.62 o 
  -1   7  25     5500.43     5424.97    109.24 o 
   1   7  25     4075.96     3980.05     89.50 o 
  -4   8  25     2698.39     2629.10     77.77 o 
  -2   8  25     2261.45     2188.74     68.56 o 
   0   8  25     2617.71     2715.44     88.96 o 
  -3   9  25     3112.49     3108.86     83.80 o 
  -1   9  25     1756.69     1907.54     76.36 o 
  -4   0  26     9735.25     9712.29    319.16 o 
  -2   0  26    10992.84    10997.81    332.46 o 
   0   0  26     3213.41     3076.37    146.28 o 
   2   0  26      690.15      661.62    106.39 o 
  -5   1  26        7.33      -51.65     51.65 o 
  -3   1  26      335.34      267.62     54.25 o 
  -1   1  26        0.24       65.78     39.09 o 
  -4   2  26     9365.90     9180.71    220.83 o 
  -2   2  26     6517.78     6527.65    166.13 o 
   0   2  26     2944.80     2936.96     99.74 o 
   2   2  26       27.76       89.26     92.09 o 
  -3   3  26     1102.90     1127.14     90.87 o 
  -1   3  26       72.61      145.97     43.55 o 
   1   3  26      181.09      321.98     66.49 o 
  -4   4  26     9483.64     9641.24    225.09 o 
  -2   4  26     5548.04     5379.51    147.22 o 
   0   4  26     2365.84     2563.32     73.56 o 
   2   4  26        1.67        2.43     24.42 o 
  -3   5  26      628.81      548.52     86.44 o 
  -1   5  26      876.78      953.76     47.89 o 
   1   5  26       63.06       83.37     29.05 o 
  -2   6  26     3235.82     3246.61     86.30 o 
   0   6  26     1672.80     1789.75     61.80 o 
  -3   7  26     1813.53     1963.73     67.46 o 
  -1   7  26     2594.24     2788.83     78.80 o 
  -2   8  26     3237.38     3207.89     84.00 o 
  -3   1  27     1182.06     1227.12     87.77 o 
  -1   1  27       26.40       11.56     39.90 o 
   1   1  27      131.58      107.74     35.94 o 
  -2   2  27      146.52      160.76     46.70 o 
   0   2  27        1.81       31.03     48.76 o 
  -3   3  27     1012.03     1003.54     78.17 o 
  -1   3  27      178.38      179.05     43.55 o 
  -2   4  27      173.98      129.77     45.37 o 
   0   4  27      566.25      662.83     48.61 o 
  -1   5  27      226.71      273.31     61.29 o 
                                                 
